# Supplementary material for: Systematic analysis of the relationship between ovarian cancer prognosis and alternative splicing
Source: J Ovarian Res. 2021 Sep 15;14:120. doi: 10.1186/s13048-021-00866-1 (PMC8442315; doi:10.1186/s13048-021-00866-1)
Supplement: Supplementary file 1 — Additional file 1: Table 1. Relationship between alternative splicing events and ovarian cancer after univariate Cox regression analysis.HR,hazard ratio,HR>1 are high-risk events, HR<1 are low-risk events.The 95% confidence interval from HR.95L to HR.95H. [file 13048_2021_866_MOESM1_ESM.xlsx]

## Sheet: Sheet1
id	z	HR	HR.95L	HR.95H	pvalue
TSEN54|43456|AA	-4.61698	3.44754e-14	6.6453e-20	1.78856e-08	3.89371e-06
MYB|77867|ES	-4.36554	1.37759e-12	6.5168e-18	2.9121e-07	1.26807e-05
SERF1B|72406|RI	-4.25633	0.00103683	4.38018e-05	0.0245427	2.07813e-05
ZNF630|88949|AP	-4.17182	0.0307918	0.00600187	0.157973	3.02176e-05
AGO2|85285|ES	-4.15972	2.89283e-05	2.10282e-07	0.00397964	3.18642e-05
ATRIP|64664|AD	-4.136	0.00613374	0.000548749	0.0685609	3.53414e-05
EDNRA|70785|ES	-4.10683	0.0167302	0.00237508	0.117849	4.01122e-05
FLT3LG|50941|AP	-4.08158	0.0659459	0.0178717	0.243339	4.47309e-05
FLT3LG|50942|AP	4.00287	14.0714	3.85536	51.3579	6.25787e-05
PIGV|1300|AP	-3.99735	0.172668	0.0729804	0.408526	6.40555e-05
PIGV|1299|AP	3.98309	5.75554	2.43259	13.6177	6.80247e-05
CCT7|53965|ES	-3.98216	0.0905216	0.0277511	0.295273	6.82915e-05
GAS7|39266|ES	-3.93526	0.000222708	3.37848e-06	0.0146809	8.31051e-05
CYTIP|55643|AP	-3.9212	3.56046e-05	2.12806e-07	0.00595703	8.81077e-05
HS2ST1|3689|AP	-3.82242	4.41098e-06	7.91587e-09	0.00245794	0.000132146
ZDHHC6|13114|AA	-3.8041	0.00155629	5.56402e-05	0.0435307	0.000142323
RSRC1|67425|ES	-3.70509	0.000275824	3.61206e-06	0.0210624	0.000211312
MDM2|22978|ES	-3.69107	1.51921e-101	4.43449e-155	5.20465e-48	0.000223316
MFAP5|20193|ES	-3.67645	0.293592	0.152753	0.564283	0.000236503
METTL21A|57195|ES	-3.66125	0.00377239	0.000190247	0.0748026	0.000250984
ZNF630|88950|AP	3.63629	24.7802	4.39219	139.807	0.000276594
TRO|89261|ES	-3.61879	0.000289182	3.5036e-06	0.0238687	0.000295985
SLC7A7|26622|ES	-3.61302	0.000291484	3.5218e-06	0.0241249	0.000302654
SLC37A3|81990|ES	-3.61017	6.16181e-06	9.1419e-09	0.00415318	0.000305998
MAPKAP1|87581|ES	-3.60306	1.23169e-07	2.1475e-11	0.000706434	0.000314487
CASP1|18523|ES	-3.59446	0.000294204	3.49218e-06	0.0247856	0.000325063
FAM57A|38254|ES	-3.5827	0.0357609	0.00578138	0.2212	0.000340061
PLAU|12253|ES	-3.57845	0.000299897	3.52665e-06	0.0255024	0.000345641
LEF1|70287|AP	-3.57231	0.00408464	0.000199757	0.0835228	0.000353846
LEF1|70286|AP	3.5579	238.66	11.6928	4871.27	0.000373825
OFD1|88522|ES	3.52025	9.72331	2.74051	34.4983	0.000431134
NR2C2|63538|ES	3.51169	6.89399	2.34692	20.2509	0.000445275
CD53|4125|ES	-3.50526	0.000329065	3.71466e-06	0.0291503	0.000456167
DEF8|38185|AA	-3.48982	6.07158e-06	7.1364e-09	0.00516564	0.000483353
COL1A1|402549|ES	-3.4889	0.00258581	9.10056e-05	0.0734727	0.000485014
PNMAL1|50560|AD	-3.48607	0.000333386	3.69871e-06	0.0300499	0.000490179
CASP1|18526|ES	-3.47443	0.000347313	3.8842e-06	0.0310557	0.000511949
RFTN1|63647|AP	-3.44194	2.91314e-06	2.05198e-09	0.0041357	0.000577551
KBTBD3|18560|ES	3.40957	7.45401	2.34912	23.6524	0.000650644
LIMCH1|69114|AT	-3.39652	9.00576e-06	1.10413e-08	0.00734547	0.000682492
HSPA12B|58595|ES	-3.39048	0.000548664	7.15101e-06	0.0420965	0.000697712
BTAF1|12524|ES	3.38804	16.6681	3.27364	84.8673	0.000703941
TRIT1|1971|ES	-3.37488	1.65049e-07	1.8999e-11	0.00143381	0.000738487
DDX19B|37347|AT	3.35397	259828	178.034	3.79201e+08	0.000796596
KCNIP1|74491|AT	-3.34353	0.00875197	0.00054422	0.140746	0.000827211
KLHL9|85994|RI	-3.34002	2.73176e-06	1.48484e-09	0.0050258	0.000837724
EXD2|28134|ES	-3.32212	0.0106263	0.000727784	0.155155	0.000893356
ZNF98|48807|AT	3.31416	2.97348	1.56092	5.66435	0.000919203
DMKN|49198|ES	3.28948	7.67441	2.27882	25.8452	0.00100374
DNAH14|9984|ES	3.2879	112.904	6.74622	1889.55	0.00100937
LEMD1|91352|ES	3.28653	5.12085	1.93338	13.5634	0.00101428
NSG1|68679|ES	-3.27411	4.91012e-05	1.29322e-07	0.0186429	0.00105995
SERF1A|72418|RI	-3.26178	1.28843e-06	3.72277e-10	0.00445919	0.00110716
HK2|54143|AP	-3.25306	0.00137495	2.59483e-05	0.0728555	0.00114168
FCGR3A|8675|AA	-3.24833	0.0812473	0.0178654	0.369491	0.00116086
FTO|36427|AP	-3.24742	9.60964e-06	9.00625e-09	0.0102535	0.00116457
COL1A1|402553|ES	-3.24681	0.0247382	0.00265163	0.230793	0.00116704
INPP5K|38319|AA	-3.24398	0.0420462	0.00619729	0.285267	0.00117874
TMEM64|84417|ES	-3.23844	0.0576358	0.010248	0.324149	0.00120187
RPS9|211196|ES	3.23739	178.236	7.73054	4109.42	0.00120628
BCLAF1|77906|ES	3.23619	19.0274	3.19548	113.298	0.00121137
GSTM4|4054|ES	-3.23482	0.00453658	0.000172564	0.119263	0.0012172
ARHGEF1|50101|ES	-3.23144	0.108126	0.0280529	0.416755	0.0012317
GAS7|39265|ES	-3.23113	0.000507486	5.093e-06	0.0505679	0.00123303
ZNF98|48808|AT	-3.2303	0.345827	0.181578	0.658648	0.00123662
OASL|24820|ES	-3.22366	0.0139276	0.00103601	0.187235	0.00126564
PAM|72903|ES	3.20257	10.1085	2.4537	41.6441	0.00136207
TMEM5|22852|ES	3.20066	6.31583	2.04304	19.5246	0.00137112
PIGT|59559|ES	-3.19296	0.0124915	0.000847692	0.184072	0.00140825
GSS|59054|ES	-3.1865	0.0167944	0.00135986	0.207413	0.00144003
COL1A1|402552|ES	-3.17447	1.49581e-08	2.20562e-13	0.00101443	0.00150111
TUSC3|82771|ES	3.17212	8.00486	2.2141	28.9408	0.00151328
EBF4|58552|AA	-3.16744	0.00723606	0.000342762	0.152761	0.0015379
SLC25A40|80344|ES	3.16548	5.07359	1.85612	13.8683	0.00154828
ZFP64|59811|AT	3.13564	88.5559	5.37143	1459.97	0.00171478
RPS27A|53606|RI	-3.13455	0.00232963	5.26147e-05	0.103149	0.0017212
PLRG1|70898|AD	3.13123	1.06555e+06	179.75	6.3165e+09	0.00174077
PBXIP1|91153|ES	-3.122	0.001515	2.57219e-05	0.0892322	0.00179624
U2AF1L4|49273|ES	-3.1057	0.343228	0.174781	0.674016	0.0018983
PTAR1|86548|ES	-3.10234	0.000611144	5.69802e-06	0.0655485	0.00192
ANKRD17|69482|ES	3.10025	8.13274	2.16167	30.5974	0.00193359
CEP68|53777|AT	3.10021	413.771	9.17134	18667.6	0.00193386
CEP68|53779|AT	-3.09961	0.00241978	5.36378e-05	0.109164	0.00193773
ABLIM3|74020|AA	-3.09369	0.00602819	0.000236514	0.153645	0.00197682
IRF9|26880|ES	-3.09338	0.14411	0.0422323	0.491752	0.00197892
TNFRSF25|461|ES	-3.08463	0.0055178	0.000202718	0.150189	0.00203802
OGG1|63164|RI	-3.08002	0.154762	0.0472074	0.507363	0.00206985
CAPN1|16802|AP	3.07895	17.5311	2.83165	108.538	0.00207729
IKBKB|83608|ES	-3.07801	4.77262e-05	8.45571e-08	0.0269378	0.00208385
SMIM7|48185|AT	3.07789	11.2259	2.40687	52.359	0.00208472
RAB11FIP1|83367|AD	-3.07617	1.01199e-09	1.88009e-15	0.000544721	0.00209677
WBP2NL|62484|RI	-3.07527	0.181938	0.0614116	0.539011	0.00210315
TCF7|73350|ES	-3.07506	0.135204	0.0377661	0.484032	0.00210462
NDUFA3|51782|ES	3.07151	69.9982	4.65284	1053.07	0.00212977
ERG|60595|ES	-3.06312	0.00502568	0.000169936	0.148629	0.00219039
IGFBP2|57425|AP	-3.06089	0.000129727	4.20837e-07	0.0399899	0.00220676
SIDT2|18890|AA	-3.05403	0.000477621	3.53052e-06	0.0646142	0.00225792
ZNF530|52302|AT	-3.05282	0.278594	0.12264	0.632863	0.00226704
ZNF530|52303|AT	3.05282	3.58945	1.58012	8.15392	0.00226704
ZNF846|47403|ES	-3.04865	0.133643	0.0366455	0.487384	0.0022987
LYPD6B|55552|ES	3.04465	58.2102	4.25402	796.525	0.00232949
NCAPH2|62842|AA	3.04178	360.882	8.1196	16039.7	0.00235181
CCNB1IP1|26417|ES	3.04161	67.8175	4.47977	1026.66	0.00235316
ROMO1|59223|RI	-3.03599	0.0146654	0.000960498	0.223918	0.00239744
CDK5RAP2|87382|ES	3.03545	11.2309	2.35598	53.5378	0.00240175
ALDH3B1|17274|ES	-3.02799	0.10443	0.0241953	0.450737	0.00246188
NPRL3|32811|ES	-3.02718	2.04046e-06	4.22212e-10	0.00986107	0.00246846
SLC12A9|81007|ES	-3.02383	0.00154664	2.33144e-05	0.102601	0.00249599
SLC9A6|90182|AD	3.01978	98.2002	5.00205	1927.87	0.00252958
RAB40A|89734|AP	3.01919	3.67355	1.57852	8.54912	0.00253451
SMUG1|22129|ES	3.01852	20.4391	2.88113	144.998	0.00254009
TNPO1|72480|ES	-3.01724	0.00787616	0.000338677	0.183165	0.00255086
RNF7|67076|ES	3.01502	2568.74	15.6018	422929	0.00256964
C9orf64|86705|AP	-3.01093	0.000131796	3.92786e-07	0.044223	0.00260446
TMEM209|81772|ES	2.99454	367.736	7.69771	17567.5	0.00274857
MAGIX|89091|ES	-2.99271	0.292632	0.13086	0.654387	0.00276515
DMKN|49202|ES	2.98964	7.5016	2.00178	28.112	0.00279307
RHOT1|40180|ES	2.98658	3.55808	1.54695	8.18378	0.00282113
NME6|64595|AD	-2.98654	0.181697	0.0593315	0.556432	0.00282151
SOX15|39008|AT	-2.98607	0.307314	0.14166	0.666681	0.00282591
SLC36A4|18283|AP	-2.98567	0.0422148	0.00528618	0.337122	0.00282956
CTAGE5|27373|AP	2.98314	3.13003	1.479	6.62416	0.00285303
RBM4B|17110|ES	2.98013	1.45449e+06	128.719	1.64354e+10	0.00288122
YPEL3|36072|ES	-2.97888	0.00263392	5.29027e-05	0.131138	0.00289306
SOX15|39009|AT	2.97664	3.24033	1.49415	7.02724	0.00291422
TACR2|11994|AP	-2.97102	0.128062	0.0330057	0.496879	0.00296817
ENPP2|85002|AP	-2.96645	0.216997	0.0790758	0.595478	0.00301258
ZFP64|59813|AT	-2.96285	0.0164271	0.00108426	0.24888	0.00304804
TMEM106C|21399|ES	-2.96144	0.000796901	7.09028e-06	0.0895664	0.00306209
FTH1|16335|ES	-2.95952	0.0650931	0.0106608	0.397448	0.00308121
NR1H3|114105|ES	-2.9585	0.0370983	0.0041838	0.328956	0.00309142
FAM49B|85160|ES	-2.95354	0.179428	0.0573816	0.561058	0.00314153
UEVLD|14672|ES	-2.95327	0.00148425	1.96948e-05	0.111857	0.00314431
RAB40A|89735|AP	-2.94343	0.280355	0.120213	0.653832	0.00324593
C9orf85|86580|ES	-2.94337	0.060416	0.00932249	0.391537	0.00324661
ZNF341|59016|ES	-2.93538	1.74715e-05	1.16311e-08	0.0262447	0.00333137
MDH2|117319|ES	2.93473	6.54025	1.86594	22.924	0.0033384
TXNRD2|61090|AT	-2.93002	0.000788313	6.61949e-06	0.09388	0.00338937
TXNRD2|61089|AT	2.92991	1268.33	10.6493	151057	0.00339063
ENPP2|85000|AP	2.92921	4.37863	1.63009	11.7616	0.0033983
WDR92|53826|AD	2.92148	79.7355	4.22541	1504.65	0.00348376
SEPT4|42700|AD	-2.91839	0.088678	0.0174253	0.451286	0.0035184
JMJD4|107544|ES	2.91657	3.8359	1.55419	9.46742	0.003539
PRKCSH|47709|AA	-2.91142	0.0379096	0.00418759	0.343189	0.00359789
ITGB7|21974|ES	-2.91108	0.00283152	5.45156e-05	0.147068	0.00360182
PPIG|55874|ES	2.90993	1.57721e+09	1006.26	2472129960419830	0.00361511
MYO10|71601|AP	-2.90518	0.04369	0.00528596	0.361111	0.0036704
TMPRSS4|18961|ES	-2.89659	4.31594e-06	1.01141e-09	0.0184171	0.00377238
DMKN|49176|ES	2.89223	8.43946	1.98877	35.8134	0.00382513
COL1A1|406079|ES	2.88988	15.3379	2.40746	97.718	0.00385392
NMRK1|86628|ES	-2.88834	0.139821	0.0367939	0.531334	0.00387277
NRF1|81754|ES	-2.88674	0.000200641	6.19353e-07	0.0649985	0.0038925
PGS1|43877|AA	2.88499	7292.1	17.3207	3.07001e+06	0.00391421
SRSF11|3370|AP	2.88003	14.5511	2.35236	90.0092	0.00397636
TRABD|62790|AP	2.87286	7.57638	1.9031	30.1621	0.0040678
APCDD1|44626|ES	-2.87075	4.23284e-09	8.12502e-15	0.00220515	0.00409504
IFI27L1|29062|ES	-2.86889	0.0626326	0.00943627	0.41572	0.00411915
PABPC4|1896|AD	-2.86519	0.0735306	0.0123328	0.438403	0.00416765
ARHGAP5|27128|AP	-2.86468	0.281382	0.118172	0.670004	0.00417425
CP|67216|ES	-2.86252	0.0338438	0.0033313	0.343831	0.00420292
EEF1B2|57137|AA	-2.85658	0.178043	0.0544869	0.581778	0.00428235
ROMO1|59225|RI	-2.85562	0.105937	0.0226927	0.49455	0.00429531
SRSF11|3373|AP	-2.85396	0.0760897	0.012974	0.44625	0.00431781
TTC23|32626|ES	-2.85366	0.25029	0.0966675	0.648048	0.00432183
GJA9|1856|AP	-2.85281	0.304331	0.134397	0.689132	0.00433341
RPS6KA1|1281|AP	-2.85075	0.0970583	0.019525	0.482475	0.00436169
PPA2|70212|ES	-2.84473	0.0276719	0.00233687	0.327675	0.00444488
RMI2|34008|AP	-2.84374	0.102156	0.0212044	0.492151	0.00445872
DPP3|17040|AA	-2.84342	0.0416922	0.00466512	0.372603	0.00446316
ZSCAN25|80705|ES	-2.83848	9.45131e-08	1.33379e-12	0.00669726	0.00453288
ERRFI1|531|AT	-2.83751	3.4556e-06	5.83574e-10	0.0204622	0.00454671
ING4|19919|ES	-2.83712	1.41436e-07	2.62282e-12	0.00762696	0.00455226
ANO1|17389|ES	-2.83594	0.0225795	0.00164414	0.310092	0.00456914
PRR19|50150|RI	-2.83479	0.263982	0.105112	0.662973	0.00458562
RBM39|59235|AT	-2.83214	0.00389177	8.36422e-05	0.181079	0.00462373
COL1A1|402696|ES	2.83137	136.935	4.54517	4125.52	0.00463495
ATOX1|96970|ES	-2.83007	6.24492e-08	6.39828e-13	0.00609524	0.00465385
NPIPB9|94100|AP	-2.82876	0.0144404	0.000766317	0.272114	0.00467283
ZNF680|79826|AT	-2.82839	0.0419248	0.00465475	0.377612	0.0046783
ZNF680|79827|AT	2.82836	23.8495	2.64806	214.798	0.00467878
TMX3|45761|ES	-2.82357	0.0988461	0.0198298	0.492721	0.00474915
KIFC3|36605|AP	2.81977	4.21688	1.55086	11.4659	0.00480583
HYOU1|19090|AD	-2.81955	0.116785	0.026248	0.51961	0.00480911
PAM|72904|ES	2.81838	14.3651	2.25159	91.6484	0.00482669
CORO2A|87035|AP	-2.8181	0.0155925	0.000863186	0.28166	0.00483082
BTBD3|58696|ES	2.81476	21.6057	2.54265	183.591	0.00488138
ZNF821|37496|AP	-2.81347	0.18235	0.0557217	0.59674	0.00490101
PLD3|114259|AD	2.81296	17.6251	2.38711	130.133	0.00490882
POLM|79460|ES	-2.81215	0.158167	0.0437449	0.571877	0.00492119
COQ2|69778|ES	-2.81024	1.68821e-06	1.59008e-10	0.0179239	0.00495049
TFCP2|21802|ES	-2.80984	1.11795e-05	3.93113e-09	0.0317925	0.00495662
TMEM176B|82256|AP	2.80823	5.0011	1.62616	15.3804	0.00498146
MAP3K3|42943|AD	2.80426	7.83376	1.85846	33.0208	0.00504325
RBM4|17098|ES	-2.80191	0.0747639	0.0121851	0.458727	0.00508005
ACIN1|26704|AA	2.79944	143.464	4.43349	4642.37	0.0051192
MRPL55|117445|ES	-2.79649	0.310278	0.136627	0.704637	0.00516615
MUTYH|2671|AA	2.79315	9.02331	1.92745	42.2424	0.00521972
NDUFAF6|84598|ES	-2.78995	0.232942	0.083702	0.648278	0.00527158
AUP1|137302|ES	-2.7887	0.254032	0.096968	0.665498	0.00529205
IL17RC|63261|AD	2.78667	4.83083	1.5956	14.6258	0.00532533
DMKN|49184|ES	2.78315	2.39795	1.29523	4.4395	0.00538337
ETNK2|9469|ES	-2.78224	0.00203353	2.58247e-05	0.160128	0.00539848
SMIM7|48188|RI	-2.78186	0.00156675	1.65474e-05	0.148344	0.00540488
TAPT1|68832|ES	-2.78163	0.0084981	0.000295325	0.244537	0.00540872
EMC9|26858|AD	-2.78017	0.000282749	8.9065e-07	0.0897626	0.0054331
TMEM68|83875|ES	-2.77859	3.62216e-06	5.25984e-10	0.0249438	0.00545949
HELLS|12589|ES	-2.77853	0.0190045	0.00116083	0.311133	0.00546061
FBXL12|47421|ES	-2.77593	0.0425659	0.00458248	0.395387	0.00550443
POC1B|23629|ES	-2.77438	0.15939	0.043555	0.583287	0.00553065
PTCH1|86957|AT	-2.77403	0.00976858	0.000371167	0.257095	0.00553658
RAD51B|28109|AT	2.77308	8.34436	1.86281	37.3782	0.00555293
MBD1|45515|ES	2.7711	4.21663	1.52383	11.668	0.0055867
MTMR12|71645|ES	2.76956	6.88382e+08	383.243	1236474076646430	0.00561316
ZNF623|85470|AP	-2.76306	0.0733672	0.0115014	0.468009	0.00572631
DDX11|20965|ES	-2.76112	0.040708	0.00419536	0.394994	0.00576036
DNASE1|33613|ES	-2.75971	0.378177	0.189571	0.754431	0.00578535
TLE4|86664|ES	-2.75867	0.000102983	1.51335e-07	0.0700799	0.00580371
TACC2|13333|AP	-2.75809	0.218606	0.0742008	0.644042	0.00581407
RPL10|90572|RI	-2.75662	0.317433	0.140386	0.71776	0.00584026
SDHC|8660|ES	-2.75534	9.66847e-08	9.89935e-13	0.00944298	0.00586317
PQLC1|46257|ES	-2.75502	0.252091	0.0945833	0.671892	0.00586894
CRTC1|95073|ES	2.7432	54.4217	3.13038	946.122	0.0060843
STX16|59988|RI	-2.74294	0.000135302	2.32773e-07	0.0786455	0.00608916
RILPL1|25077|AP	2.74185	216.534	4.63464	10116.6	0.0061094
METTL23|43648|AD	-2.7414	0.38257	0.192473	0.760416	0.00611773
C19orf25|46506|AD	-2.74106	0.0517644	0.00623035	0.430081	0.00612422
G2E3|27055|AP	2.74024	5.52637	1.62708	18.7703	0.00613938
SMPD4|55300|ES	-2.73824	0.206906	0.0669916	0.639038	0.00617698
EYA2|59706|ES	-2.73273	1.76562e-05	6.88477e-09	0.0452798	0.0062811
ZNF383|49474|ES	2.73216	22.2948	2.40462	206.709	0.00629204
PTCH1|86951|AP	2.73093	7.21883	1.74724	29.825	0.00631561
LCORL|68863|AP	-2.73045	0.028951	0.0022773	0.368051	0.00632477
PSRC1|4007|AD	-2.72689	0.243411	0.08816	0.672064	0.00639336
IQCE|78627|ES	-2.72639	0.131747	0.0306856	0.565648	0.00640308
PRPS2|88491|AD	-2.72293	0.00933785	0.00032302	0.269938	0.00647064
C2orf74|95530|ES	-2.72291	0.0479489	0.00538511	0.426935	0.00647104
CTAGE5|27371|AP	-2.72046	0.3656	0.177081	0.754815	0.0065192
WRB|60627|AP	-2.71937	0.0950285	0.0174241	0.518272	0.00654063
WRB|60626|AP	2.71937	10.5232	1.92949	57.3922	0.00654069
SH3PXD2A|13022|AP	-2.71903	0.42438	0.228786	0.787193	0.00654736
UQCRC1|64718|ES	-2.71835	0.00208848	2.44004e-05	0.178758	0.0065608
ARHGAP5|27127|AP	2.71582	3.39387	1.40508	8.19767	0.00661127
REPIN1|82247|ES	-2.71532	0.206362	0.0660567	0.644677	0.00662122
ATF7IP2|33977|ES	2.71491	255.897	4.67328	14012.3	0.00662933
GEMIN6|53289|ES	2.71428	15.8986	2.15707	117.18	0.00664208
FYN|77276|ES	-2.71104	4.26239e-06	5.58625e-10	0.0325226	0.00670732
KLK8|117215|ES	-2.7099	0.118908	0.0254888	0.55472	0.00673027
SCMH1|2058|ES	2.70889	3.42279	1.40521	8.3372	0.00675079
FOXRED1|19375|ES	2.70859	111.299	3.67814	3367.83	0.00675697
MICAL2|14414|AP	-2.70778	0.0934296	0.0167994	0.519607	0.00677345
COL1A1|267697|ES	2.70729	4.53012	1.51745	13.524	0.00678351
RPP38|10862|AD	-2.70703	0.164602	0.0445772	0.607794	0.00678872
ZNF333|48014|AP	-2.70693	0.0169114	0.000881623	0.324395	0.00679087
CARKD|26258|ES	-2.70168	0.0173899	0.000919817	0.32877	0.00689897
TTC14|67731|AD	-2.70059	0.303755	0.127927	0.721247	0.00692167
ADPGK|31586|ES	-2.70054	0.000828189	4.80187e-06	0.142839	0.00692263
MTO1|76754|AD	-2.69648	0.0973468	0.017905	0.529261	0.00700764
DMKN|101856|ES	2.69131	3.95753	1.45327	10.7771	0.00711713
ZNF608|73151|ES	2.68594	2.77332	1.31746	5.838	0.00723267
IFT122|66736|ES	2.68467	3.69695	1.42326	9.6029	0.00726025
CSNK1D|44308|ES	-2.6841	0.0123207	0.000497043	0.305405	0.00727249
TIA1|53873|ES	2.684	6.44895	1.65336	25.1542	0.00727474
IL8|69488|AT	2.68387	1314.09	6.93694	248934	0.0072776
HLCS|60539|ES	-2.68042	0.0396251	0.00373926	0.419909	0.00735295
ZNF821|37494|AP	2.67905	10.1274	1.86161	55.0947	0.00738303
PBX4|48661|AD	-2.67886	0.209662	0.0668519	0.657542	0.00738734
SERAC1|78255|AT	2.67825	5.4533	1.57604	18.8691	0.00740082
MYL6B|22373|AA	-2.67759	0.00165772	1.52836e-05	0.179804	0.00741547
ATE1|13319|AP	-2.67694	0.295906	0.121325	0.721701	0.00742986
GPR135|27737|RI	-2.67651	1.40301e-09	4.61532e-16	0.00426499	0.0074393
OPA1|68143|ES	2.67539	5.6905	1.59197	20.3407	0.00746425
KDM6A|88880|ES	2.67479	5.20429	1.55397	17.4293	0.0074777
FAM73B|87818|AD	-2.67445	0.3668	0.175883	0.764957	0.00748531
SRRM1|1128|ES	2.6731	5.16157	1.54938	17.1951	0.0075153
ZNF738|48763|AT	2.67299	193.602	4.07419	9199.79	0.00751774
TMEM176B|82255|AP	-2.67191	0.2169	0.070693	0.665492	0.00754211
DLGAP5|27620|ES	2.67095	4.55657	1.49735	13.866	0.00756375
RHBDF1|32791|AA	-2.67027	0.00351907	5.56565e-05	0.222505	0.0075791
PHF14|78800|AT	-2.66485	0.113806	0.0230137	0.562788	0.00770236
PHF14|78801|AT	2.66482	8.78659	1.77682	43.4508	0.00770305
GRAMD3|73159|AA	-2.66453	1.82219e-15	2.62199e-26	0.000126636	0.00770967
ATE1|13320|AP	2.66426	3.35917	1.37756	8.19134	0.00771568
PRSS16|75687|ES	-2.6641	4.6692e-05	3.04175e-08	0.0716739	0.00771953
TMEM106C|21397|ES	-2.66153	9.89518e-05	1.11284e-07	0.0879864	0.00777868
RTKN2|11871|AT	-2.66016	0.0411144	0.00391569	0.431698	0.00781025
HDGF|8323|AD	2.65962	4.22146	1.46062	12.2008	0.00782297
CXorf40A|90309|RI	-2.65661	0.0296541	0.00221225	0.397497	0.00789312
CCDC41|23731|RI	-2.65288	9.66639e-05	1.04508e-07	0.0894087	0.00798092
DMKN|49159|ES	2.65061	2.0315	1.20283	3.43107	0.00803458
TACC2|13336|AP	2.64962	4.46602	1.47627	13.5107	0.00805824
TNFAIP8|73067|AP	2.64933	6.32327	1.61588	24.7443	0.00806517
MUTYH|2669|AA	2.64915	2.57807	1.27938	5.19506	0.00806939
FAM57A|38255|ES	-2.64907	0.0553298	0.00650002	0.47098	0.00807127
GAA|44021|ES	2.64884	4.98753	1.51879	16.3785	0.00807676
PDE9A|60739|ES	-2.64812	2.25266e-05	8.18583e-09	0.0619908	0.00809413
TTC14|67729|RI	2.64786	8.51815	1.74461	41.5904	0.00810025
C21orf58|60934|ES	-2.64418	0.0256341	0.0016958	0.387491	0.00818896
PRUNE|7548|ES	-2.6437	0.000543025	2.06115e-06	0.143064	0.00820048
COL1A1|265297|ES	2.6434	23.9356	2.27272	252.083	0.0082077
FGD4|21029|AP	-2.6434	0.131354	0.0291614	0.591668	0.00820776
PLD3|117707|ES	-2.64215	0.336698	0.150157	0.754982	0.00823813
MRPS18C|69794|ES	-2.64151	0.239289	0.0828117	0.69144	0.00825385
CADM1|18856|ES	-2.6402	0.0129439	0.000513513	0.326272	0.00828559
SNCA|69931|ES	-2.64014	4.57814e-17	3.39503e-29	6.17353e-05	0.00828723
BICC1|11817|AT	-2.63866	0.0305453	0.00228864	0.407672	0.00832354
GPATCH2L|28546|AD	-2.63855	0.0180423	0.000914181	0.356082	0.00832612
PEX10|268|AD	-2.63754	0.000738395	3.4762e-06	0.156845	0.00835095
C6orf52|75301|AP	-2.63745	0.00328388	4.68535e-05	0.230162	0.0083533
CMC2|37724|ES	-2.63579	0.299181	0.121967	0.733884	0.00839408
ANKRD17|69481|AP	2.6356	20.1419	2.15927	187.886	0.00839883
ANKRD17|69480|AP	-2.63559	0.0496488	0.00532252	0.463128	0.00839916
FOXRED1|19378|ES	-2.6354	0.0148754	0.000650614	0.340105	0.00840371
NPRL2|65038|ES	2.63496	5.93239	1.57789	22.3039	0.00841475
GJA9|1855|AP	2.62856	2.97098	1.31912	6.69135	0.00857474
GLIPR1|23464|RI	2.62825	4.48657	1.46475	13.7425	0.00858242
RPS6KA3|88670|AP	2.62451	3.88386	1.40996	10.6985	0.0086774
ATF7IP2|33981|ES	-2.62356	0.12632	0.0269285	0.592556	0.00870169
KLHL5|69039|AP	-2.62114	0.000272892	5.90193e-07	0.126179	0.0087636
ANKRD54|62164|ES	-2.61818	0.00813056	0.000221635	0.298265	0.00884011
PAX8|55053|ES	-2.61804	0.00364808	5.45674e-05	0.243891	0.00884367
TP53I11|15505|AD	-2.61482	0.0225273	0.0013121	0.386769	0.00892743
PMS1|56546|ES	-2.61395	0.000396292	1.11475e-06	0.140882	0.00895023
GGT1|61426|AP	2.61146	6.3063	1.58316	25.1202	0.00901554
DPH5|3897|ES	2.61111	236.239	3.9071	14284	0.00902492
NDRG3|59308|ES	-2.61079	0.000431677	1.28564e-06	0.144943	0.0090332
TMSB4X|88496|RI	2.60751	3378.61	7.52188	1.51758e+06	0.00912025
SYVN1|16791|AP	-2.60726	3.91994e-05	1.90808e-08	0.0805306	0.00912708
CNN3|3822|AP	2.60658	450074	25.259	8.0196e+09	0.00914511
TRIP4|31123|ES	-2.60633	7.66441e-05	6.16023e-08	0.0953589	0.00915192
PAIP1|71959|AP	2.6058	29.4543	2.31272	375.124	0.00916598
PAIP1|71958|AP	-2.60577	0.0339541	0.00266615	0.432415	0.00916679
C12orf76|24403|AT	2.60472	5.63153	1.53393	20.6751	0.00919495
RPL27|41171|AP	-2.60292	0.033215	0.00255811	0.43127	0.00924331
BRF1|29612|AT	2.60211	2888.66	7.14535	1.1678e+06	0.00926531
SNRNP200|563710|ES	-2.60204	0.251134	0.088693	0.711084	0.00926705
PGS1|43875|ES	-2.60176	0.0543443	0.00605782	0.487519	0.00927471
ERG|60596|ES	-2.59982	0.0578825	0.00675536	0.495959	0.0093274
STK17B|56632|AP	2.59876	3.5198e+07	71.614	1.72996e+13	0.00935607
CBLN3|26997|AP	2.59821	6.88763	1.60646	29.5303	0.00937103
CBLN3|26998|AP	-2.59821	0.145188	0.0338635	0.622485	0.00937103
IFT74|86038|AP	2.59791	11.2208	1.81069	69.5348	0.00937944
PRMT7|37225|ES	-2.59389	0.155167	0.0379632	0.634217	0.00948964
PAM|72886|ES	2.59286	11.8409	1.82813	76.695	0.00951806
HEATR6|42846|ES	-2.59217	1.08522e-06	3.35527e-11	0.0351003	0.00953713
LILRB5|51850|AA	2.59178	3.19707	1.32754	7.6994	0.00954805
LETMD1|21792|ES	-2.58902	0.00946316	0.000277867	0.322281	0.00962489
OSBPL2|60054|AA	-2.58665	0.00426812	6.83304e-05	0.2666	0.00969134
TMEM164|89874|AD	-2.58606	0.177548	0.0479044	0.658046	0.00970799
SERGEF|14562|AD	-2.58413	0.267371	0.0983112	0.727153	0.00976241
GALK2|30535|ES	2.58223	3.48033	1.35058	8.96854	0.00981649
CAMLG|96929|ES	2.5812	2797.27	6.75387	1.15855e+06	0.00984569
ZNF177|47292|AP	2.58091	3.98418	1.39456	11.3826	0.00985398
PACRGL|68902|ES	-2.58086	0.0259174	0.00161747	0.415285	0.00985546
CNKSR1|1239|AA	-2.58014	0.0041943	6.55763e-05	0.268269	0.00987607
PHF8|89233|AT	-2.57985	5.09984e-06	4.86166e-10	0.0534969	0.00988425
PIGS|39924|ES	-2.57786	0.000396967	1.02982e-06	0.153019	0.0099415
RERE|547|ES	-2.57698	0.057848	0.00662107	0.505416	0.00996667
TXNDC11|34030|ES	-2.57425	0.0868957	0.0135264	0.558234	0.0100458
MBD1|45524|ES	-2.57412	0.00596477	0.000120754	0.294635	0.0100497
MBNL3|90133|AA	-2.57341	0.0283626	0.00188072	0.427726	0.0100701
DCLRE1C|10838|AT	-2.5725	0.0381822	0.00317245	0.459543	0.0100966
DCLRE1C|10837|AT	2.5725	26.1902	2.17607	315.213	0.0100966
MFSD10|68618|AA	-2.57157	5.25838e-08	1.48912e-13	0.0185683	0.0101239
LYPD1|55396|AD	2.56796	647.534	4.63018	90557.9	0.01023
PMF1|8194|AT	2.56593	373.36	4.04975	34421.4	0.01029
PMF1|8195|AT	-2.56548	0.00268074	2.90737e-05	0.247177	0.0103034
NPRL3|32810|ES	-2.56501	0.10996	0.0203531	0.594076	0.0103172
SLC6A9|2544|ES	-2.56489	0.0443442	0.00410031	0.479577	0.0103208
PLCD4|57502|AT	-2.56467	0.00048886	1.44213e-06	0.165716	0.0103274
TATDN1|85093|ES	-2.55994	0.164728	0.04141	0.655288	0.0104689
ENDOV|44060|ES	2.55692	45.7154	2.44101	856.164	0.0105604
FOPNL|34209|ES	2.55686	703257	23.1737	2.13419e+10	0.0105623
CARS|13943|AD	-2.55009	0.0370288	0.00293993	0.466381	0.0107696
DSCR3|60552|RI	-2.54981	0.160886	0.0394996	0.655306	0.0107781
ADAMTSL1|85946|AT	-2.54905	0.356845	0.161578	0.788093	0.0108016
ALOX5|11359|ES	-2.5487	0.0477335	0.00460078	0.495238	0.0108125
SCMH1|2056|ES	2.54816	3.0467	1.29325	7.17754	0.0108291
CMTM8|63813|ES	-2.54773	0.00145862	9.59771e-06	0.221675	0.0108427
ATE1|91855|ME	2.54646	3.74091	1.35509	10.3273	0.0108822
ARF1|10064|AD	-2.54568	0.000545637	1.67719e-06	0.17751	0.0109067
RPS7|52572|AA	-2.54498	0.0746751	0.0101245	0.550777	0.0109284
ZNF185|90409|ES	2.54268	3.15835	1.30156	7.66401	0.0110005
FAM86C1|17439|ES	-2.54143	0.271236	0.0991608	0.741914	0.0110401
B4GALT4|66290|ES	2.54141	13.4482	1.81229	99.7938	0.0110405
TMEM185A|90324|ES	-2.54094	0.0106617	0.000321056	0.354055	0.0110555
FHL2|54831|AD	-2.53818	0.142749	0.0317499	0.641807	0.011143
C4orf33|70595|AP	2.53707	5.2967	1.46113	19.2009	0.0111785
DNAJC25|87223|AT	2.53584	292.159	3.63016	23513.3	0.0112179
DNAJC25|87224|AT	-2.53583	0.00342279	4.25292e-05	0.27547	0.011218
PER1|39097|ES	2.53523	205.398	3.3477	12602.1	0.0112374
OSBPL5|13954|ES	2.53516	204.237	3.34303	12477.6	0.0112396
C11orf57|18722|AA	-2.53465	0.0289914	0.00187582	0.448071	0.0112559
C4orf33|70594|AP	-2.53446	0.18935	0.0522824	0.685763	0.011262
AMT|64868|ES	2.53442	1962.14	5.57616	690440	0.0112634
FAM134A|57615|AA	-2.53227	1.58409e-05	3.05098e-09	0.082247	0.0113326
PHKG2|36180|AD	-2.53186	9.75654e-05	7.66523e-08	0.124184	0.011346
GPR56|36589|ES	-2.53156	0.200135	0.0575969	0.695421	0.0113558
ELP3|83206|ES	2.53132	98.9344	2.82085	3469.88	0.0113634
NKIRAS2|40987|ES	2.53125	4.66575	1.4157	15.3771	0.0113658
OPA1|68145|ES	2.53101	42.9374	2.3356	789.355	0.0113735
DGCR2|61038|ES	-2.52959	1.64407e-05	3.22956e-09	0.0836949	0.0114196
KDM6A|88878|ES	2.52642	4.04287	1.36782	11.9496	0.0115231
APOBEC3G|62277|AP	2.52543	32.0058	2.17287	471.436	0.0115557
APOBEC3G|62278|AP	-2.52543	0.0312443	0.00212118	0.460221	0.0115557
KLK8|117214|ES	-2.5249	0.247717	0.0838515	0.731813	0.0115731
PLXNB2|96240|ES	-2.52437	0.198168	0.0563946	0.696351	0.0115906
DCAF8|8449|ES	2.5233	4.10757	1.37084	12.3079	0.0116258
COL1A1|386559|ES	2.52249	41.2732	2.29246	743.078	0.0116527
AP2B1|40325|AD	2.52248	4.47752	1.39696	14.3514	0.011653
ING4|19913|AD	-2.52234	0.019644	0.000926823	0.416354	0.0116578
IFI27L1|29060|ES	-2.52096	0.335562	0.143574	0.784276	0.0117035
RASL12|31160|ES	-2.51952	0.0376575	0.00293757	0.48274	0.0117515
HN1L|33120|ES	-2.51813	8.83682e-07	1.71574e-11	0.0455136	0.011798
RIN1|17019|ES	-2.51795	1.86163e-06	6.45059e-11	0.0537263	0.011804
HSD11B1L|46881|AA	-2.5173	0.115165	0.0214028	0.619689	0.0118257
SLAMF7|8490|ES	-2.51709	3.44038e-05	1.15114e-08	0.102822	0.0118329
UBXN11|1255|ES	-2.5168	0.376723	0.176136	0.805741	0.0118425
HPS1|91779|ES	-2.51563	0.16766	0.0417035	0.674043	0.011882
BAI2|1500|AA	-2.51417	0.169112	0.0423142	0.675872	0.0119313
COL1A1|430548|ES	2.51042	246.338	3.34492	18141.7	0.0120589
NDUFA12|23737|ES	-2.50924	6.36563e-05	3.35911e-08	0.120631	0.0120992
PPP2R4|87850|ES	2.50868	78.3867	2.5961	2366.81	0.0121183
CASK|88865|ES	2.50593	2.89671	1.26077	6.65544	0.0122131
GUK1|10185|ES	2.50568	172.173	3.06885	9659.47	0.0122216
MEN1|16702|AD	-2.50484	3.19979e-08	4.37117e-14	0.0234232	0.0122507
BCS1L|57545|ES	-2.50462	0.274333	0.0997031	0.754826	0.0122582
HTATIP2|14712|AD	2.50384	11.42	1.69723	76.8408	0.0122855
ACOX1|43538|ES	-2.50363	0.043604	0.00375387	0.506493	0.0122928
FANCD2|63308|ES	2.50348	2.69709e+08	67.6672	1075007308709700	0.0122979
FBXL12|47429|AD	-2.50064	0.34112	0.146827	0.792515	0.012397
ZNRF3|61567|AP	2.49917	45258.2	10.104	2.02723e+08	0.0124483
EPS8L2|13729|AP	2.49761	13.7779	1.75883	107.93	0.0125035
LILRB1|51915|AP	2.49694	3.31351	1.29387	8.48569	0.012527
PIGT|59560|ES	-2.49628	0.0784088	0.0106236	0.578705	0.0125502
DNASE1|33607|AT	2.49603	3.34785	1.29629	8.64628	0.012559
REPIN1|82245|ES	-2.49543	0.0751831	0.00984918	0.573906	0.0125806
TYSND1|12031|ES	-2.4939	0.0173231	0.000715088	0.419657	0.0126347
HEATR5A|27111|AT	-2.49362	0.16244	0.0389319	0.677767	0.0126446
PNPLA6|47109|AP	-2.48967	0.134406	0.0276871	0.652473	0.0127863
MAP2K4|39300|ES	-2.4893	0.00911029	0.000225402	0.36822	0.0127996
EFEMP2|16933|ES	-2.48868	2.74046e-05	6.99637e-09	0.107343	0.0128219
HIVEP1|75357|AT	2.48812	4159.32	5.86426	2.95007e+06	0.0128421
KIAA1958|87249|AT	-2.48719	0.160514	0.0379699	0.678561	0.0128758
KIAA1958|87250|AT	2.48713	6.2297	1.47365	26.3354	0.0128778
RPS3A|96809|ES	2.48676	3.94852	1.33767	11.6552	0.0128913
TRABD|62789|AP	-2.48667	0.137705	0.0288588	0.657083	0.0128947
FANCC|86949|AP	-2.48619	0.0299929	0.00188968	0.476045	0.012912
ZNF235|50304|AT	2.48583	7.54909	1.53361	37.16	0.0129251
PDE4DIP|4417|AT	-2.48502	0.00337634	3.79407e-05	0.300461	0.0129543
RIF1|55576|RI	-2.48483	0.305226	0.119703	0.778283	0.0129613
HEATR5A|27113|AT	2.48457	6.09964	1.46492	25.3977	0.0129707
TSSC1|52552|ES	-2.48422	1.993e-05	3.89928e-09	0.101866	0.0129835
NAPEPLD|81167|AP	-2.48229	0.280997	0.103136	0.765589	0.0130541
SNX11|42184|ES	-2.48094	0.102975	0.0170916	0.620416	0.0131037
CDCA7|56008|ES	2.47933	4.02255	1.33854	12.0885	0.0131629
STAT2|22431|AA	-2.47925	0.00115295	5.48316e-06	0.242433	0.013166
SLC39A6|45209|ES	-2.47763	0.0186779	0.000801381	0.43533	0.0132258
DAPK2|31077|ES	-2.4752	0.346817	0.149945	0.802173	0.0133163
TFPT|51790|ES	2.47429	1319.97	4.45318	391253	0.01335
HTATIP2|14711|RI	2.47407	2.65163	1.22463	5.74143	0.0133582
MRPS25|63541|AA	-2.47395	0.323512	0.132314	0.790997	0.0133628
FGFR1|83420|ME	-2.47222	4.59083e-06	2.69069e-10	0.0783286	0.0134277
EEF1D|85447|ES	2.47103	282.437	3.21299	24827.5	0.0134724
NPRL3|32813|ES	2.4706	6.0693	1.45165	25.3756	0.0134888
LRTOMT|17526|AT	-2.46895	0.118768	0.0218855	0.644531	0.0135509
LRTOMT|17527|AT	2.46895	8.41976	1.55152	45.6923	0.0135509
DBNDD1|38197|AP	2.46862	5.55719	1.42389	21.6887	0.0135634
PLCB2|29965|ES	-2.46692	0.228657	0.0708039	0.738433	0.013628
CADPS2|81608|ES	2.46468	7.95491	1.52909	41.3846	0.0137136
SLC38A6|27787|AA	-2.4641	0.261171	0.0897728	0.759813	0.0137356
TM7SF2|16763|ES	2.4626	141209	11.2493	1.77255e+09	0.0137934
ARMC8|66970|ES	2.46175	3.69639	1.30537	10.467	0.0138259
GIPC1|47983|ES	-2.46032	0.000371101	6.86509e-07	0.200603	0.0138814
GPR64|88619|ES	2.45929	3.38613	1.281	8.95069	0.0139211
BCL2L14|20494|AP	-2.45888	0.194081	0.0525337	0.717018	0.0139372
ABCC6|34219|AT	-2.45835	0.349813	0.151409	0.808204	0.0139576
ABCC6|34220|AT	2.45835	2.85867	1.23731	6.60464	0.0139576
MYRF|16277|AA	2.4566	9.92144	1.59027	61.8982	0.0140259
CSE1L|59734|ES	-2.45653	2.00039e-07	9.04397e-13	0.0442457	0.0140285
CLN3|35745|ES	-2.45565	0.001397	7.35609e-06	0.265304	0.014063
KLHL7|78957|ES	-2.45565	0.0163408	0.000612638	0.435853	0.0140631
NT5C3A|79211|AT	2.45529	5446.21	5.67165	5.22973e+06	0.0140772
PIGS|39923|AD	-2.45442	0.0589563	0.00614813	0.565349	0.0141112
WISP1|85224|ES	-2.45442	0.0539871	0.00524766	0.555411	0.0141113
C3orf17|66167|ES	2.45337	3.51601	1.28771	9.60025	0.0141524
RPS6KA3|88667|AP	-2.45258	0.307858	0.120079	0.789281	0.0141835
ING3|81588|RI	-2.45153	0.365088	0.163132	0.81706	0.0142249
NPL|9168|ES	-2.45084	0.0545819	0.00533398	0.558529	0.0142524
THAP6|69539|AD	-2.44886	0.0669889	0.00769814	0.582934	0.0143308
MYO5B|45496|ES	2.44875	4.43215	1.34607	14.5935	0.0143353
WDR90|32931|AA	2.44773	12.1459	1.64474	89.6929	0.0143758
ZSCAN32|33558|ES	-2.44761	0.022313	0.00106204	0.468789	0.0143807
CCND3|76156|AP	2.4476	2.52251	1.20242	5.29186	0.014381
CD99L2|90362|ES	-2.44747	0.00110832	4.76427e-06	0.257832	0.0143864
EPS8L2|13727|AP	-2.44617	0.0768389	0.00983256	0.600475	0.0144382
PLD3|117708|ES	-2.4456	0.180306	0.0456836	0.711641	0.0144609
CEP70|67008|AA	2.44533	9.63364	1.56772	59.1987	0.0144721
CCND3|76154|AP	-2.44407	0.401584	0.193212	0.834676	0.0145225
ABHD3|44781|AA	-2.43996	1.72511e-06	4.04924e-11	0.0734949	0.0146891
RAD51AP1|19789|ES	-2.43912	0.285156	0.104043	0.781543	0.0147231
RSAD1|42403|ES	-2.43748	4.35399e-09	8.23666e-16	0.0230157	0.0147902
SOD2|78304|RI	2.43687	5.10405	1.37575	18.936	0.0148152
NUPL2|78963|ES	-2.43664	1.72052e-06	3.97172e-11	0.0745314	0.0148246
WTAP|78312|AT	-2.43655	0.168455	0.0402039	0.705832	0.0148281
WTAP|78313|AT	2.43655	5.93629	1.41677	24.8732	0.0148281
FMNL3|21604|AA	-2.43493	0.00449363	5.79541e-05	0.348426	0.0148948
PER1|39098|ES	-2.43319	0.00450721	5.80905e-05	0.349711	0.0149663
C12orf52|24622|ES	2.43301	2.78439	1.2203	6.35317	0.0149739
EFCAB4A|13776|ES	-2.433	0.304469	0.116815	0.793574	0.0149743
DMKN|49179|ES	2.43109	6.35329	1.43091	28.2088	0.0150537
GABPB1|30576|ES	-2.43079	0.0795448	0.0103316	0.612429	0.0150658
C4orf47|71354|ES	2.42984	2.67922	1.20995	5.93266	0.0151055
CDK10|38114|AA	2.42969	1223.05	3.95269	378440	0.0151115
TTC8|28742|ES	2.4274	5.00388	1.36353	18.3632	0.0152073
SYT17|34290|AP	2.42653	7.72296	1.4815	40.2593	0.0152439
FUZ|51085|AA	2.42572	2.94534e+06	17.4635	4.96752e+11	0.0152779
CAMKK2|24849|AT	-2.42485	0.0229708	0.00108778	0.485078	0.0153149
CAMKK2|24851|AT	2.42478	43.5282	2.06132	919.173	0.0153175
ABCG1|60705|AD	2.42369	3.94658	1.3004	11.9775	0.0153636
ENTPD1|12654|ES	-2.42367	0.00251404	1.98662e-05	0.318148	0.0153646
EIF2B5|67832|AT	-2.42244	0.0136675	0.000423939	0.440633	0.0154166
EIF2B5|67831|AT	2.4222	72.2455	2.26319	2306.22	0.015427
ARPC4-TTLL3|63195|ES	-2.42216	0.135156	0.0267624	0.682566	0.0154283
TUBA1A|21538|AP	-2.42155	0.0207947	0.000904755	0.477941	0.0154544
NR1H3|15699|RI	2.42109	14.4545	1.66317	125.623	0.0154741
COL1A1|265562|ES	2.42085	437.788	3.18309	60211.4	0.0154843
DAB1|3195|AT	-2.41984	0.1473	0.0312235	0.694901	0.0155275
ARTN|2486|AP	2.41922	5.04943	1.35988	18.7493	0.0155539
MPST|62078|AD	-2.41907	0.227988	0.0688154	0.755336	0.0155601
ZNF664|25129|ES	-2.41682	0.35758	0.1553	0.823329	0.0156568
APBB2|69096|AP	2.41668	4.09849	1.3055	12.8668	0.0156629
TSPAN4|13799|ES	2.41639	162.361	2.61539	10079.3	0.0156751
MMP11|61322|AA	-2.41599	1.44371e-05	1.70856e-09	0.121992	0.0156924
GPR161|8889|AP	-2.41482	0.34436	0.144955	0.818073	0.0157431
FAM175A|69801|ES	2.41453	66.1341	2.20149	1986.71	0.0157557
ANGPT2|82578|AT	-2.41178	0.000892047	2.96539e-06	0.268345	0.0158748
ABCB8|82310|ES	-2.40842	0.000217858	2.28136e-07	0.208042	0.0160216
CD274|85790|ES	-2.40806	0.0120454	0.000330194	0.439416	0.0160375
TSPAN4|13800|ES	2.40375	23.4078	1.78983	306.132	0.016228
RAD51C|42720|AD	2.40353	11.9815	1.58138	90.7796	0.0162378
NFKB2|12949|AD	2.40148	4.56524	1.32204	15.7646	0.0163288
AR|89346|AP	2.40049	1398.28	3.77803	517516	0.0163731
TBXAS1|81969|ES	-2.39979	0.0475626	0.00395328	0.572234	0.0164045
PHRF1|13697|AA	2.39961	17.4227	1.68807	179.821	0.0164128
TMEM134|17234|AA	2.39956	8.80176	1.48951	52.0109	0.0164147
DPF3|28225|AT	-2.39903	0.099375	0.0150685	0.655366	0.0164386
SH3D19|70833|AP	2.39785	2.83035	1.20924	6.62472	0.0164916
LDB3|12421|AT	2.39669	2.79893	1.20629	6.49432	0.016544
MASP2|636|AT	-2.39668	0.108612	0.017678	0.667301	0.0165445
COL1A1|266638|ES	-2.39604	0.154491	0.0335295	0.711838	0.0165732
NRP1|11201|ES	-2.3952	0.0443811	0.0034691	0.567779	0.0166112
PCM1|82837|AD	-2.39501	0.136849	0.0268769	0.69679	0.0166201
LDB3|12422|AT	-2.39178	0.358033	0.154306	0.830739	0.016767
PTK2|85311|ES	-2.39176	0.00982564	0.000222417	0.434063	0.0167679
UBXN11|1256|ES	-2.3917	0.461009	0.244413	0.869551	0.0167706
ETV4|41711|AP	-2.39123	0.260602	0.0865538	0.78464	0.0167921
RWDD3|91022|ES	2.3911	3.23388	1.23569	8.46331	0.0167979
CREM|11250|ES	-2.39073	0.0624095	0.00642062	0.606631	0.0168147
GAB2|18023|AP	2.3907	32.3894	1.87124	560.628	0.0168165
PLEKHA5|20646|AT	2.38995	16.1795	1.6501	158.642	0.0168506
TENC1|21926|AD	-2.38874	5.32287e-06	2.5058e-10	0.113069	0.0169061
PHRF1|13699|ES	2.38637	17.7429	1.67178	188.309	0.0170157
MARCH7|55702|ES	2.38588	48.9222	2.00264	1195.12	0.0170384
ZNF527|49507|AT	-2.38546	0.38123	0.172615	0.84197	0.017058
DDX49|48529|ES	2.38393	87.3371	2.21427	3444.82	0.0171288
SERAC1|78254|AT	-2.3837	0.196349	0.051491	0.748731	0.0171396
ZNF527|49506|AT	2.38216	2.61917	1.18608	5.78384	0.0172112
GPR89A|7317|ES	-2.3801	0.073037	0.00846632	0.630073	0.0173078
RBM6|64949|ES	-2.37906	0.170173	0.0395608	0.732004	0.0173569
NAPEPLD|81166|AP	2.37716	3.34737	1.23619	9.06404	0.0174467
TMEM107|39130|ES	-2.37529	0.436011	0.219801	0.864898	0.0175351
DCAF11|26847|ES	2.37359	4.47291	1.29829	15.4102	0.017616
ODF2L|3679|AA	-2.37341	0.00318206	2.75703e-05	0.367261	0.0176247
OBFC1|13028|AP	2.37333	7.76878	1.42913	42.2312	0.0176287
CCDC163P|2685|AT	2.37115	872.22	3.23549	235133	0.0177329
TSPO|62571|AP	2.37002	48470.4	6.46657	3.63311e+08	0.017787
FBXL20|40638|AP	-2.36978	0.229637	0.0680117	0.775358	0.0177986
C17orf70|44129|AD	-2.3681	0.279287	0.0971791	0.802652	0.0178795
COL1A1|306211|ES	2.36633	12.4484	1.54192	100.499	0.0179653
EPB41L2|77578|ES	-2.36505	0.216859	0.0611021	0.769661	0.0180274
VEGFA|76325|AD	2.36367	2.61694	1.17858	5.81073	0.018095
TMEM175|68434|ES	-2.36284	0.183639	0.0450222	0.749034	0.0181354
MROH6|85427|ES	-2.36244	0.201143	0.0531699	0.760927	0.0181553
SULT1A3|94136|AP	2.36136	5.17208	1.32224	20.2311	0.0182082
TFDP2|67089|AP	-2.36122	0.273514	0.0932472	0.802273	0.0182148
TFDP2|67088|AP	2.36115	3.65599	1.24641	10.7238	0.0182183
FBXL20|40639|AP	2.36098	4.33594	1.28295	14.654	0.0182265
OAZ3|7652|AP	2.36025	3.22066	1.2194	8.50641	0.0182627
SLC10A7|70775|ES	-2.35897	0.386705	0.175611	0.851545	0.0183257
SPATS2|21584|ES	-2.35876	0.0564732	0.00518456	0.615138	0.018336
MRPL4|47482|AT	-2.3584	0.00177461	9.18226e-06	0.34297	0.018354
NFIA|3227|ES	-2.35834	2.29132e-31	7.86932e-57	6.67164e-06	0.0183568
MRPL4|47481|AT	2.3579	562.709	2.91178	108745	0.0183786
NNT|71965|ES	-2.35785	0.0062913	9.30987e-05	0.425145	0.018381
NAGLU|41057|ES	-2.35773	0.00456778	5.17891e-05	0.402877	0.0183869
TMEM101|41753|AT	2.3575	438773	8.94175	2.15306e+10	0.0183986
OBFC1|13029|AP	-2.35686	0.130323	0.0239372	0.709529	0.0184304
C8orf44|84026|AP	-2.35662	0.000173263	1.28974e-07	0.232762	0.018442
CLN3|35718|ME	2.35438	13.1151	1.53905	111.76	0.0185537
ZNF613|51384|ES	-2.35426	0.128543	0.0232977	0.70922	0.0185596
KIFC3|36604|AP	-2.35416	0.207748	0.0561501	0.768641	0.0185646
TRPV4|24354|ES	-2.35377	0.209291	0.0569044	0.769758	0.0185839
CECR5|60967|AP	2.35092	5108.72	4.13708	6.30855e+06	0.0187269
FAM115A|82127|AD	-2.35039	0.264889	0.0874907	0.801982	0.0187538
WDR48|64126|AA	-2.3494	4.13369e-07	1.95358e-12	0.0874667	0.0188036
POLR1A|54393|ES	-2.34625	0.0149653	0.000447323	0.500667	0.0189636
PTOV1|51098|AA	-2.34538	0.0249893	0.00114499	0.545387	0.0190079
STRA6|31689|RI	-2.34536	0.192108	0.0483969	0.762555	0.0190089
CDC27|42057|ES	2.34421	28.2409	1.7291	461.25	0.0190672
COPS7A|19954|AD	2.33892	17.1582	1.58494	185.751	0.0193395
CYP51A1|80416|AP	2.33822	10.624	1.46563	77.011	0.0193757
CYP51A1|80417|AP	-2.33817	0.0941299	0.0129855	0.682333	0.0193783
DCTD|71234|ES	-2.33716	4.74842e-06	1.63022e-10	0.138309	0.019431
FIP1L1|69315|ES	2.33678	4.18833	1.25982	13.9244	0.0194505
PDE9A|60736|ES	-2.33674	0.000220968	1.89716e-07	0.257367	0.0194525
ITGA7|22209|AP	2.33649	4.36102	1.26786	15.0005	0.0194657
CTBP2|13410|AP	2.33554	5.3899	1.31113	22.1573	0.0195151
VPS53|38235|ES	2.3355	17.452	1.58374	192.312	0.0195171
SLC47A1|39736|RI	-2.33529	0.000192629	1.46744e-07	0.252863	0.0195283
DNAJC1|10978|ES	2.33509	31688.5	5.28508	1.89999e+08	0.0195389
CCDC122|25773|AT	-2.3342	0.185066	0.0448869	0.763016	0.0195854
CCDC122|25772|AT	2.33404	5.40282	1.31044	22.2753	0.0195937
URI1|48867|ES	2.33391	5.66396	1.32028	24.2981	0.0196005
PPP2R5C|29319|AT	-2.33294	0.0558518	0.00494756	0.630497	0.0196512
TMEM98|40217|ES	-2.33204	0.0268371	0.00128281	0.561445	0.0196987
RAD51D|40254|ES	-2.33182	0.0195774	0.000717671	0.534052	0.01971
TTC21A|64161|AD	-2.32803	0.185896	0.0450889	0.766426	0.0199105
GAPVD1|87569|AD	-2.32764	0.0169733	0.000548477	0.525258	0.0199313
TMC6|43758|AT	2.32742	5.4958	1.30869	23.0794	0.0199428
TMC6|43757|AT	-2.32737	0.181964	0.0433304	0.764151	0.0199456
IL17RE|63239|AP	-2.32732	0.0978901	0.0138288	0.692934	0.0199481
MAP2K6|43188|AD	-2.32724	0.00178781	8.67496e-06	0.368446	0.0199526
SCMH1|2047|ES	2.32721	5.84131	1.32117	25.8262	0.0199541
MFAP5|20197|ES	-2.32622	0.0534998	0.00453861	0.630639	0.0200066
PPIA|97445|ES	2.3259	2.35317	1.14412	4.83988	0.020024
CTCFL|59921|ES	-2.32585	0.00360401	3.1472e-05	0.412713	0.0200264
HIVEP1|75358|ES	-2.32501	0.00154166	6.56888e-06	0.361816	0.0200713
AGTPBP1|86736|ES	-2.32496	0.0163577	0.000510356	0.524287	0.0200739
OGFOD1|36470|AD	-2.32483	0.000127715	6.66169e-08	0.24485	0.020081
NDUFA12|23740|ES	2.32444	6.16044	1.32988	28.5372	0.0201021
APCDD1|44629|ES	-2.32402	0.000569377	1.04487e-06	0.310267	0.0201244
COL1A1|386425|ES	2.32347	10.9592	1.45437	82.5815	0.0201537
LDHA|14633|ES	2.32315	2.4963	1.15375	5.40111	0.0201711
CIRBP|46427|AA	-2.32199	0.197466	0.0502141	0.77653	0.0202334
CACNA1C|19693|AT	-2.32098	0.00751275	0.000120782	0.467297	0.020288
RABL2B|62931|AA	2.32062	10.0101	1.43048	70.0483	0.0203072
KIAA1324L|80287|ES	2.32001	6.85573	1.34819	34.8624	0.0203401
APBB2|69095|AP	-2.31965	0.262745	0.0849329	0.812818	0.02036
TCF7L2|13140|ES	2.3188	3.75049	1.22699	11.464	0.0204061
ITGAL|36124|ES	-2.31822	0.0106537	0.000228998	0.495642	0.0204371
TP53I11|15502|ES	-2.318	0.380899	0.16841	0.861495	0.0204494
VPS41|79292|ES	-2.31792	0.000277767	2.7325e-07	0.282359	0.0204538
ZNF263|33506|AP	-2.31776	0.0317834	0.00172036	0.587194	0.0204623
BCL2L14|20493|AP	2.3173	4.20347	1.24785	14.1596	0.0204871
C11orf80|17128|ES	2.31459	5.93651	1.31376	26.8255	0.0206354
FER|72933|ES	-2.31456	0.00680657	9.9507e-05	0.465589	0.0206372
SMG8|42767|AT	2.31412	119578	5.98547	2.38893e+09	0.0206609
SLC25A19|43433|ES	-2.31259	0.288782	0.100785	0.82746	0.0207451
WSB2|24688|AP	2.3108	281.906	2.35496	33746.1	0.020844
DDX41|74797|AA	-2.30976	0.00174631	7.97809e-06	0.382246	0.0209016
WBP1L|12981|AP	-2.30912	0.0873897	0.0110403	0.691738	0.020937
DMKN|49188|ES	2.30814	2.12578	1.12048	4.03301	0.0209913
SPAG8|86314|AD	-2.30787	0.228925	0.0654502	0.800711	0.0210065
NAA30|27655|ES	2.3072	8070.41	3.87247	1.68191e+07	0.0210438
GIGYF2|58023|ES	-2.30704	0.420758	0.201663	0.877887	0.0210526
ZNF235|50303|AT	-2.30697	0.191817	0.0471671	0.780073	0.0210567
PDGFC|70957|ES	-2.30641	0.0363206	0.00217063	0.607742	0.0210876
HSD17B4|73083|AD	-2.30618	0.00576457	7.20614e-05	0.461138	0.0211004
PCBP4|65137|ES	-2.30602	0.145695	0.0283418	0.748964	0.0211094
NGLY1|63755|ES	2.30595	12.6694	1.46372	109.662	0.0211134
AIF1L|87922|AA	-2.30582	0.0393373	0.00251407	0.615503	0.0211206
REC8|26881|RI	-2.30193	0.293107	0.103093	0.833342	0.0213391
SLC6A6|63526|AT	-2.30069	0.104554	0.0152725	0.715761	0.0214093
IL32|33393|AD	-2.30037	0.026558	0.00120663	0.584543	0.0214275
PPM1B|53413|AT	2.29885	6.26811	1.31072	29.9752	0.0215133
FAM83A|85047|RI	-2.29804	3.0628e-06	6.07326e-11	0.15446	0.0215592
BIRC5|43859|ES	-2.29766	0.0231748	0.000933976	0.57504	0.0215809
GABARAPL1|20413|RI	-2.29586	0.00512591	5.68354e-05	0.4623	0.0216836
MAP4K2|16693|AA	-2.29548	3.30997e-06	6.92877e-11	0.158122	0.0217055
NDUFV3|114063|ES	-2.29544	0.0181138	0.000589664	0.556433	0.0217082
CDC25C|73524|AP	2.29345	86.9963	1.91433	3953.53	0.0218223
CBLB|66001|ES	2.29324	7.09033	1.32931	37.8187	0.0218343
SLBP|68501|ES	-2.29296	0.000132579	6.42786e-08	0.273453	0.0218502
CAST|72850|AT	-2.29224	1.82158e-06	2.25363e-11	0.147236	0.0218919
KRT222|40884|AT	-2.29184	1.12844e-05	6.62821e-10	0.192116	0.0219149
ATF3|9736|RI	-2.29115	0.0393242	0.00246865	0.626411	0.0219549
PQLC1|46259|ES	-2.29102	0.211237	0.0558613	0.798783	0.0219624
C17orf80|43223|ES	-2.29044	0.013487	0.000338575	0.537252	0.021996
DCUN1D4|69262|AP	2.29042	46.4037	1.7396	1237.82	0.0219968
DMKN|49163|ES	2.2898	1.77589	1.08624	2.90339	0.0220328
SLC25A26|65548|ES	-2.28972	0.00511006	5.5831e-05	0.467711	0.0220376
RPP40|75237|ES	2.28967	416.463	2.38346	72768.6	0.0220406
PTOV1|51095|AP	2.28919	8.0878e+06	9.85046	6.64056e+12	0.0220686
TUSC3|82772|ES	2.28827	64.274	1.81721	2273.34	0.0221218
APBB3|73674|AA	2.28768	2.77795	1.15762	6.6663	0.022156
SIPA1|16889|AP	-2.28732	0.124623	0.0209235	0.742273	0.0221771
TIRAP|19386|ES	2.28722	4.50978	1.2405	16.3951	0.0221832
NPIPB3|93938|ES	2.2871	62.6975	1.80747	2174.85	0.0221898
UEVLD|14668|ES	2.28705	7.63229	1.33731	43.5589	0.0221931
ZNF582|52168|AD	2.287	3.83451	1.2119	12.1325	0.0221961
ATP13A2|840|ES	2.28676	270.841	2.22664	32944.2	0.0222101
UPK1B|66280|ES	-2.28639	0.00542421	6.19646e-05	0.47482	0.0222312
GYG1|96554|AD	2.28618	981287	7.16081	1.34472e+11	0.022244
WDR37|10614|AT	2.28583	197.365	2.1243	18336.9	0.022264
CFLAR|56783|AP	2.28442	5.42929	1.27161	23.181	0.022347
SLC3A2|16473|ES	-2.28435	0.28965	0.100038	0.838656	0.0223509
RAP1GAP|984|AA	2.28389	45.5772	1.71896	1208.45	0.0223777
ABCC4|26113|ES	-2.28376	0.222971	0.0615038	0.808341	0.0223859
ATP5A1|300060|ES	-2.28313	0.34493	0.138323	0.860138	0.0224227
HSH2D|48133|AT	-2.28302	0.0313532	0.00160453	0.612655	0.0224289
GGT1|61438|AA	-2.28198	0.150977	0.0297637	0.765836	0.0224908
PFDN5|22010|ES	2.28196	987.203	2.6456	368374	0.0224918
CDC7|3737|AP	-2.28168	0.342314	0.1363	0.859713	0.022508
TVP23C|39353|AP	2.28153	41.4124	1.69014	1014.71	0.0225173
C12orf76|24406|AT	-2.28035	0.271212	0.0883564	0.832494	0.022587
CYFIP2|74370|ES	-2.27971	2.6579e-07	5.90653e-13	0.119604	0.0226249
EIF3M|14855|ES	2.27932	6.47624	1.29919	32.2828	0.0226481
TIMM17B|89017|AA	2.27695	18.3989	1.49996	225.687	0.0227891
EFNA3|7938|ES	2.27678	7.56283	1.32517	43.1617	0.0227993
KIAA0430|34180|AA	-2.27661	0.0242863	0.000989236	0.596244	0.0228094
BCL2L11|54968|RI	2.27635	4.62419	1.23718	17.2837	0.0228249
WNK2|86910|AA	-2.27596	0.190069	0.0454922	0.794117	0.0228486
DUSP28|58266|RI	-2.27487	0.27046	0.0876635	0.834424	0.0229137
MBD1|45513|ES	2.2743	3.11801	1.1702	8.30796	0.022948
RPP25L|86179|AD	-2.27405	0.0781071	0.008676	0.703171	0.0229629
ANKMY1|58250|AT	-2.27296	0.280453	0.0937024	0.8394	0.0230288
FUOM|13553|AA	2.27267	9.61929	1.36544	67.7661	0.0230463
COL1A1|456170|ES	-2.27194	0.181984	0.0418481	0.791387	0.0230899
KIF24|86157|ES	-2.27143	0.157987	0.0321462	0.776447	0.0231209
SH3BP2|68590|AP	-2.27103	0.127478	0.0215475	0.754173	0.0231453
MYLK|66480|AA	-2.26988	0.0939355	0.0121872	0.724028	0.0232148
MADD|15722|ES	2.26867	8.72911	1.34289	56.7414	0.0232886
PDXK|60788|AT	2.26799	261.608	2.12988	32132.7	0.0233296
PDXK|60789|AT	-2.26793	0.00382302	3.11247e-05	0.469578	0.0233333
MUC16|252109|ES	-2.26791	0.163966	0.0343663	0.782305	0.0233347
PSMD10|89845|AD	-2.26784	0.00729014	0.000103662	0.512685	0.023339
PPM1B|53414|AT	-2.26754	0.16151	0.0334041	0.780905	0.0233574
CLK3|31726|AP	2.26713	2.74741	1.14675	6.5823	0.023382
CLK3|31725|AP	-2.2671	0.363988	0.151927	0.872044	0.0233841
SEPT2|58366|ES	-2.26707	0.431215	0.208388	0.892308	0.0233862
ICA1|78781|AP	-2.26678	0.293053	0.101401	0.846935	0.0234038
TMEM139|82089|RI	-2.26672	0.204147	0.051674	0.806516	0.0234071
WBP1L|12980|AP	2.26645	10.9682	1.38247	87.0191	0.0234239
SPOP|42315|ES	2.26427	6.10095	1.27513	29.1904	0.0235574
CDK2|22324|ES	-2.26401	4.01631e-06	8.55722e-11	0.188505	0.0235736
LRTOMT|17551|ES	-2.26363	0.359503	0.148255	0.87176	0.0235966
ZC3H11A|9458|RI	2.26259	9.61547	1.35355	68.307	0.0236608
CHEK2|61528|ES	2.26157	205.622	2.03459	20780.8	0.0237239
SBNO2|898553|ES	2.26137	23459.2	3.82387	1.43921e+08	0.0237361
PSRC1|4004|AA	-2.26028	0.348658	0.139829	0.869362	0.0238041
PHC3|67606|ES	2.25915	97.2842	1.83351	5161.8	0.023874
SHROOM1|73309|ES	2.25744	329940	5.33565	2.04025e+10	0.0239809
MUTYH|2670|AA	2.25707	2.44748	1.12504	5.32438	0.0240037
RANBP3|102651|ES	-2.25656	0.256092	0.0784425	0.836068	0.0240357
OAS2|24611|ES	2.25554	9.3085e+07	11.0735	782481371535129	0.0240993
ITGB2|60847|AT	-2.25507	0.0503885	0.00375386	0.67637	0.0241291
RNF14|73853|ES	-2.25416	0.408373	0.187446	0.889689	0.0241863
MTHFD2|54030|ES	-2.25388	0.00824786	0.000127174	0.534913	0.0242038
NFAM1|62504|AT	-2.25371	0.00569782	6.36699e-05	0.509898	0.0242145
CTAGE5|27380|AD	2.25366	15.0199	1.42345	158.488	0.0242179
RAI2|88594|RI	-2.2534	0.0081499	0.000124254	0.534557	0.0242341
TMCO6|73693|AA	-2.25335	0.0426775	0.00274628	0.663215	0.0242374
DNAJC21|71747|AA	2.2532	11.1789	1.36912	91.2759	0.0242463
MUC16|252265|ES	-2.25301	0.0833419	0.00959595	0.723835	0.0242587
TBCB|49357|RI	2.25285	3.15334	1.16103	8.56444	0.0242686
GPS1|44280|AA	-2.25273	0.185145	0.0426792	0.803169	0.0242765
UBE2C|59605|ES	-2.25271	0.535276	0.310761	0.921993	0.0242774
C11orf30|17892|ES	-2.25258	0.00026529	2.0512e-07	0.343109	0.0242856
PAM|72887|ES	2.25203	37.96	1.60259	899.147	0.0243206
MYB|77846|ES	-2.25041	0.0126436	0.000281009	0.568884	0.0244232
ARMC5|36263|RI	-2.24976	0.00402549	3.29739e-05	0.491437	0.0244639
ZNF394|80653|ES	2.24897	68.0296	1.71995	2690.8	0.0245142
RBM42|49226|ES	2.24894	293818	5.04217	1.71214e+10	0.0245163
SHF|30407|AP	-2.24794	0.26036	0.0805409	0.841648	0.0245799
SMUG1|22128|ES	2.24705	2.54259	1.12662	5.73818	0.0246367
C3orf17|66158|ES	2.24566	97.2211	1.79013	5280.03	0.0247259
PPM1K|69885|AT	-2.24442	0.0232328	0.000869526	0.620753	0.0248052
ARTN|2483|AP	-2.24331	0.378131	0.161671	0.884408	0.0248766
CDK10|38119|ES	-2.24291	0.299713	0.104575	0.858984	0.0249025
WDR20|29353|ES	-2.24243	0.0649808	0.0059582	0.708688	0.0249338
KLHL5|69042|AT	2.2423	90.0969	1.76249	4605.66	0.0249417
SCP2|3046|ES	-2.24186	0.00358912	2.61468e-05	0.492673	0.0249704
ABCD4|28377|ES	-2.24112	0.411398	0.189198	0.894558	0.0250186
KIAA0895|79246|AT	2.24048	15.8861	1.41374	178.512	0.0250601
KIAA0895|79247|AT	-2.24041	0.0629523	0.0056022	0.707398	0.0250642
MRPL19|54157|AT	-2.2397	0.0493405	0.00354507	0.686725	0.0251105
FAM179B|27390|ES	-2.23967	0.0347958	0.00184162	0.657435	0.0251121
CPSF4|80635|AA	-2.23953	0.187494	0.0433242	0.811418	0.0251213
RBPMS2|31132|AP	2.23937	29.549	1.52575	572.272	0.0251315
NFIB|85885|AD	-2.23874	0.293155	0.100127	0.858303	0.0251728
NDUFA3|95375|ES	2.23874	3.87739	1.18382	12.6997	0.025173
COL1A1|265511|ES	2.23801	3.91819	1.18491	12.9565	0.0252201
PTPN6|20022|AP	2.23775	3.3992	1.16403	9.92636	0.0252373
PTPN6|20023|AP	-2.23771	0.294194	0.100744	0.859105	0.0252399
LRRC37A|42023|ES	-2.23697	0.0248579	0.000976376	0.632865	0.0252885
BRAP|24530|ES	-2.2368	0.0115185	0.000230528	0.575531	0.0252993
MMP19|22278|ES	-2.23665	0.000954227	2.15249e-06	0.423022	0.0253091
ZSCAN18|52408|AD	-2.23448	0.138614	0.0244934	0.784454	0.0254515
SKA2|42735|ES	2.23337	6.86134	1.26588	37.19	0.0255245
APH1A|7444|RI	-2.23306	0.0679159	0.00640895	0.719706	0.0255452
GFOD2|37098|AT	2.2326	4.91092	1.21452	19.8574	0.0255751
GFOD2|37099|AT	-2.23252	0.203642	0.0503626	0.823426	0.0255809
CD44|15112|ES	2.23243	3.16397	1.15094	8.69783	0.0255863
NONO|89416|ES	2.23237	6453.11	2.91672	1.42772e+07	0.0255903
RBM42|49234|ES	-2.23237	6.34692e-05	1.31016e-08	0.307468	0.0255903
FAM160B2|82935|RI	-2.23177	0.0186414	0.000564409	0.615692	0.0256302
FAM49B|85161|ES	-2.23158	0.22583	0.0611248	0.834348	0.025643
KIAA1328|45290|ES	2.23074	2.68948	1.1276	6.41478	0.0256981
XPNPEP1|13074|ES	-2.22985	0.016265	0.000435514	0.607441	0.0257576
AFMID|94697|ES	-2.22837	0.0420694	0.00259223	0.682745	0.025856
RHPN2|48923|ES	-2.228	4.4916e-05	6.72717e-09	0.299895	0.0258806
SEPT6|89969|ES	-2.22775	0.293303	0.0996929	0.862918	0.0258973
DAGLB|78731|ES	2.22754	7248.84	2.9087	1.8065e+07	0.0259114
FPGS|87671|ES	2.22732	5.0628e+07	8.40971	304789339344895	0.0259262
CLCN6|688|AT	-2.2271	0.0933349	0.0115779	0.752419	0.0259407
C1RL|20076|ES	-2.22653	0.000603797	8.85476e-07	0.411723	0.025979
SOX15|39010|RI	-2.22627	0.0101813	0.000179437	0.577689	0.0259961
SAA2|14577|AT	2.22531	5.04747	1.21293	21.0045	0.0260602
STYXL1|80156|AA	-2.22517	0.0550583	0.00428272	0.707825	0.0260699
METTL23|43650|AD	-2.22467	0.200747	0.0487835	0.826087	0.0261037
GABARAPL1|20345|AP	-2.22357	0.0379457	0.0021221	0.678516	0.0261776
ALG3|67851|AP	2.22355	340.122	1.99576	57964.6	0.0261787
ALG3|67850|AP	-2.22355	0.00294015	1.72521e-05	0.501068	0.026179
RABL3|66382|AA	-2.22219	0.0011531	2.95426e-06	0.450076	0.0262702
NIP7|37283|ES	-2.22174	0.000425193	4.51246e-07	0.400644	0.0263006
PDE2A|17615|AT	-2.2217	0.0452446	0.00294794	0.694409	0.0263038
LRRC28|32640|AA	-2.22118	0.0607361	0.00512818	0.719334	0.0263388
ASPHD1|35986|RI	-2.22064	0.389431	0.16941	0.895203	0.0263753
DNAJC4|16596|RI	-2.22057	0.171632	0.0362263	0.813156	0.0263804
F2R|72559|AT	-2.2204	0.00225275	1.03737e-05	0.489206	0.0263915
MUC1|121768|ES	-2.21994	0.395919	0.174718	0.897174	0.0264231
PEG10|80510|AD	-2.21952	0.1237	0.0195379	0.783178	0.0264516
MBD1|45511|ES	2.21946	4.10408	1.17949	14.2802	0.0264556
SPATA33|38104|AP	2.21905	4.40549	1.18902	16.3229	0.0264832
PBRM1|65236|ES	-2.21837	0.261788	0.0801125	0.855462	0.0265297
C21orf58|60935|ES	-2.21776	0.00358757	2.47646e-05	0.51972	0.0265714
FHOD1|36993|AA	-2.21774	1.18468e-08	1.17086e-15	0.119867	0.0265728
C11orf74|15442|AD	-2.21745	0.24222	0.0691712	0.848194	0.0265922
DMKN|101859|ES	2.21655	3.47458	1.15509	10.4518	0.0266538
LIMCH1|69126|ES	-2.21645	0.0167036	0.000448	0.622795	0.0266607
LYPLA2|1075|RI	-2.2162	0.0052705	5.09448e-05	0.54526	0.026678
FANCI|32419|ES	2.21618	2.35916	1.10432	5.03985	0.0266791
LDB2|68845|ES	-2.21519	0.348992	0.137501	0.885779	0.0267473
CLEC7A|20310|AT	2.21504	7.14357	1.25411	40.6908	0.0267572
NUBP1|33989|ES	-2.21379	0.000407305	4.06003e-07	0.408612	0.0268435
TEX30|26213|AP	2.21371	5.83973	1.22419	27.8572	0.0268485
STAM|10936|ES	-2.21313	0.00163193	5.54936e-06	0.479908	0.026889
MPDZ|85873|ES	2.2127	11.9788	1.32793	108.057	0.0269185
KDM6A|88881|ES	2.21215	3.92272	1.16861	13.1675	0.0269561
SLC39A1|7767|RI	2.21153	2.22194	1.09507	4.50841	0.0269994
RWDD4|71280|ES	-2.21037	0.341956	0.132049	0.885533	0.0270794
TOP2B|63749|ES	2.21001	21518.7	3.09196	1.49761e+08	0.0271041
PHF20L1|85194|ES	2.20995	19.4206	1.3987	269.65	0.0271088
POLL|12903|ES	-2.20991	0.43914	0.211656	0.911123	0.0271111
ST3GAL3|2273|ES	-2.20979	0.0470592	0.00312862	0.707842	0.0271196
CDC7|3738|ES	2.20941	4.96898e+07	7.39469	333898114826016	0.0271462
SEPT6|89975|ES	-2.20898	0.377429	0.158992	0.895977	0.0271759
ZFAND6|32172|ES	2.2083	3.01387	1.13209	8.02358	0.0272232
ANKRD50|70530|ES	-2.20822	0.0693945	0.00649995	0.740866	0.0272293
TREM1|76108|AT	-2.20821	0.170917	0.0356304	0.819877	0.0272293
RHOT1|40186|ES	2.2078	2.92413	1.128	7.58021	0.027258
ST3GAL2|37384|AP	2.20616	5.95908	1.22041	29.0973	0.0273726
ASGR1|38839|AT	2.20612	4.61479	1.18606	17.9555	0.0273754
TAOK1|40043|ES	-2.20574	0.0122246	0.000244118	0.612167	0.0274023
CAMKMT|53453|AT	-2.20551	0.0405119	0.00234524	0.699805	0.0274182
STIP1|150670|ES	-2.20459	0.246472	0.0709619	0.856069	0.0274828
TUBA1A|21537|AP	2.20394	49.571	1.54049	1595.13	0.0275287
ARHGAP32|19452|RI	-2.20261	0.138857	0.0239661	0.804528	0.0276219
SSR2|8151|ES	2.20248	203.522	1.79556	23068.6	0.0276315
CDC7|3736|AP	2.20242	2.73562	1.11716	6.69882	0.0276358
RHOT1|40178|ES	2.20241	2.59012	1.11045	6.04146	0.0276363
YTHDF1|60097|AP	2.20219	85586.8	3.48764	2.1003e+09	0.0276519
ZNF585B|49462|RI	-2.20123	0.271296	0.0849148	0.866767	0.0277197
STAU2|84153|AP	2.20049	19.2997	1.38204	269.513	0.027772
STAU2|84152|AP	-2.20041	0.0518214	0.00371097	0.723654	0.0277779
DCAF8|8447|ES	2.20015	3.5203	1.14728	10.8016	0.0277962
THNSL2|54469|ME	-2.19947	0.150249	0.0277499	0.813509	0.0278448
PHF15|73403|ES	-2.19916	0.213637	0.053984	0.845454	0.0278663
MBD1|45508|RI	-2.19865	0.233329	0.0637601	0.85386	0.0279029
UBAP2L|7811|AP	2.19863	55.1747	1.5455	1969.76	0.0279044
UBAP2L|7810|AP	-2.19847	0.0181291	0.000507802	0.647228	0.0279158
VPS16|58563|ES	2.1982	281271	3.89554	2.03087e+10	0.0279347
C3orf17|66157|ES	2.19753	1.18512e+06	4.53546	3.09671e+11	0.0279823
MUC16|252236|ES	-2.19739	0.228959	0.0614744	0.852753	0.0279928
IGSF9B|19532|AT	-2.19622	0.16344	0.0324592	0.822957	0.0280761
OGFOD2|25011|ES	2.19621	7.17675	1.23616	41.666	0.0280767
PDPR|37334|ES	2.19599	15.9476	1.34669	188.853	0.0280927
DMKN|49161|ES	2.19597	1.7832	1.06414	2.98816	0.028094
MED24|40828|AP	-2.19589	0.0611673	0.00505142	0.74067	0.0281
PARD3B|57100|ES	-2.19448	0.0059502	6.12199e-05	0.578322	0.0282007
PEX5|20089|ES	-2.1944	0.264784	0.080805	0.86765	0.0282064
PLAGL1|78000|RI	-2.1942	0.0583507	0.00461129	0.738364	0.0282208
PCDHA5|73777|AT	-2.19409	0.270982	0.0844094	0.869941	0.0282288
TRA2B|68037|ES	-2.19402	0.0913596	0.0107739	0.774702	0.028234
FDFT1|82653|ES	-2.19362	0.491341	0.260399	0.927101	0.0282627
CEBPG|48937|AP	2.19284	7.48712	1.23838	45.2665	0.0283186
CEBPG|48938|AP	-2.19284	0.133563	0.0220914	0.80751	0.0283187
WARS|29291|ES	2.19284	2.08698	1.08126	4.02816	0.0283192
ISOC2|52104|AA	-2.1927	0.00179624	6.31183e-06	0.511182	0.028329
PIAS2|45422|AT	2.19177	7.49509	1.23742	45.3981	0.0283965
PIAS2|45421|AT	-2.19157	0.133442	0.0220305	0.808279	0.0284107
EP400|25235|AA	-2.19142	0.304805	0.105327	0.882071	0.0284216
TUFT1|7639|ES	2.19081	6.77574	1.22337	37.5281	0.0284656
GZF1|58842|ES	-2.19	0.0128641	0.000261424	0.633013	0.0285244
RPLP0|93348|AD	-2.18839	0.354799	0.140262	0.897482	0.0286409
CANT1|43976|ES	-2.18776	0.414702	0.188484	0.912426	0.028687
COA1|79345|ES	-2.18706	0.23827	0.0658904	0.861623	0.0287382
FAM49B|85136|AP	2.18697	39.237	1.46361	1051.88	0.0287446
RBM6|64948|ES	-2.18612	0.420856	0.19371	0.914357	0.0288065
SEMA3C|80237|AP	2.18571	258.489	1.77484	37646.4	0.0288371
C16orf58|36280|ES	2.1852	3.75281e+07	6.03541	233348756364367	0.0288744
DYX1C1|30735|AT	2.18464	3.12672	1.12439	8.6948	0.028915
TFDP1|26393|ES	-2.18402	0.012896	0.000259868	0.639963	0.0289609
RFX5|7612|AD	-2.18316	0.0659512	0.00574333	0.757323	0.0290237
SDC1|52759|AP	-2.18149	0.305614	0.105348	0.886583	0.0291469
CCR10|41105|AP	-2.18106	0.520506	0.289466	0.935953	0.0291791
PCDH1|73834|ES	-2.18091	9.54826e-08	4.68862e-14	0.194448	0.0291901
SPIRE2|38153|AT	2.17914	12.601	1.29027	123.064	0.0293211
PACRG|78398|AP	-2.17911	0.526501	0.295676	0.937524	0.0293237
SPIRE2|38152|AT	-2.1791	0.0793616	0.00812608	0.775068	0.0293239
MKI67|13470|ES	2.17884	3.74759	1.14192	12.2989	0.0293436
INPP5K|38318|ES	2.17776	2.56088	1.09861	5.96947	0.0294236
RBM6|64950|ES	-2.17774	0.334762	0.125026	0.896342	0.0294255
NVL|9948|ES	-2.17769	0.0136591	0.000286592	0.650995	0.029429
C1S|20067|AP	-2.17767	0.287665	0.0937282	0.882887	0.029431
C1S|20068|AP	2.17754	3.47606	1.13257	10.6687	0.0294404
NBPF12|7359|ES	2.17733	5.44365	1.18431	25.0216	0.029456
SEC11A|32321|ES	2.1766	22.7918	1.36501	380.557	0.0295107
GTF2H1|14601|AP	-2.17652	0.119328	0.0175932	0.809356	0.0295164
PPP1R21|53528|AA	-2.1763	0.134803	0.0221775	0.819383	0.0295327
H2AFV|79576|ES	-2.17534	4.10054e-06	5.74187e-11	0.292839	0.0296047
AP2B1|40319|ES	-2.17531	0.168487	0.0338609	0.838367	0.0296071
PICALM|92796|ES	-2.1752	0.346931	0.133654	0.900547	0.0296148
PRKACB|3590|ES	-2.17509	3.72038e-06	4.76604e-11	0.290414	0.0296237
BROX|9897|ES	-2.1743	0.00560267	5.23297e-05	0.599849	0.0296825
TMEM62|30215|ES	-2.17386	0.129351	0.0204614	0.817715	0.0297155
CCDC171|85926|AT	2.17374	20.6158	1.34662	315.614	0.0297246
B4GALT4|66287|ES	2.17301	2.03864	1.07233	3.87574	0.0297799
CCNL2|158|AA	-2.1728	0.205326	0.0492305	0.856351	0.0297957
TTC12|18777|ES	-2.17237	0.01268	0.00024644	0.652419	0.0298274
NKIRAS2|40979|RI	-2.17183	3.44389e-07	5.06502e-13	0.234162	0.0298682
COL1A1|308913|ES	-2.17166	0.187416	0.0413523	0.849403	0.0298817
RAD51B|28110|AT	-2.17164	0.377208	0.156471	0.909345	0.029883
NME4|32874|AP	-2.17149	0.00917499	0.000132946	0.633191	0.029894
SLC38A1|21326|ES	-2.17104	0.272217	0.0840949	0.881172	0.0299282
LEPRE1|2108|AD	-2.17073	0.0425733	0.0024625	0.736036	0.0299519
CFLAR|56784|AP	-2.1705	0.0123538	0.000233721	0.652987	0.0299687
BTBD10|14448|AP	2.17026	6.68744e+09	8.95477	4.9942e+18	0.0299872
TMUB2|41803|AA	-2.16991	0.224119	0.05805	0.86528	0.0300136
CRHR1|41979|AP	-2.16945	0.31309	0.109657	0.893923	0.0300483
EXTL3|83222|AP	-2.16803	0.372053	0.152201	0.909474	0.0301563
EEF1D|85458|AA	-2.16768	1.26359e-06	5.8672e-12	0.272135	0.0301828
DAPK2|31080|AD	-2.16702	0.0649216	0.00547332	0.770064	0.0302336
FLAD1|7872|AD	-2.16691	0.27588	0.0860705	0.884273	0.0302414
ZNF177|47289|AP	-2.16687	0.377878	0.156697	0.91126	0.0302444
PTPN3|87168|ES	-2.16609	0.141324	0.02406	0.830108	0.0303044
B3GALNT2|10355|ES	2.16595	3.27127	1.11931	9.56055	0.0303148
RBM42|49233|ES	-2.16537	0.509801	0.277049	0.938089	0.0303594
RBMXL1|3705|ES	-2.16447	0.268791	0.0817975	0.883262	0.0304284
EXOC5|27647|ES	2.16312	543.87	1.80682	163711	0.0305318
ASGR1|38840|AT	-2.16252	0.222601	0.0570389	0.868729	0.0305778
PAM|72900|AA	-2.16236	0.117443	0.0168546	0.818344	0.0305904
TRIM25|42597|RI	-2.16208	7.67859e-07	2.19872e-12	0.26816	0.0306123
RNH1|13664|AP	-2.16159	0.172829	0.0351842	0.848958	0.0306495
AKT1S1|51112|AD	-2.16145	0.181962	0.0388103	0.853133	0.0306605
LMNA|8177|AP	-2.16125	0.445305	0.213815	0.927422	0.0306758
ZSCAN18|52404|ES	-2.16064	0.0979088	0.0118953	0.805877	0.0307231
TBC1D3|40569|ES	2.16062	4.35568	1.14644	16.5486	0.0307244
DDX42|42992|ES	-2.16046	0.00665242	7.04686e-05	0.628007	0.0307368
KLF6|10632|ES	-2.15705	0.014358	0.000303788	0.678603	0.0310017
VTCN1|4376|ES	-2.15588	0.00142426	3.67999e-06	0.551226	0.0310929
RPAIN|38687|ES	-2.15587	0.156672	0.0290493	0.844984	0.0310939
CP|67215|ES	2.15503	44.0679	1.4087	1378.56	0.0311598
FAM227B|30549|AD	2.15495	2.82408	1.09849	7.26035	0.0311658
SSFA2|56444|ES	-2.15459	0.0129166	0.000247128	0.675115	0.0311939
PER3|514|AT	2.15442	5.51919e+06	4.05978	7.50323e+12	0.0312076
CCDC148|55662|AT	2.15409	2.09093	1.06873	4.09083	0.0312334
HUWE1|89229|AA	2.15379	1.97409e+17	36.0158	1.08204e+33	0.0312563
MS4A4A|16083|ES	-2.15262	0.185714	0.0400984	0.860129	0.0313488
ERLEC1|53559|ES	2.15108	32.7922	1.36354	788.628	0.0314702
IRF7|13713|ES	-2.15057	0.207371	0.0494374	0.869845	0.0315098
ABL2|9105|RI	-2.14991	0.390485	0.165687	0.920277	0.0315627
CPSF3L|132|ES	-2.14957	0.20264	0.0472715	0.868659	0.0315894
VPS4B|45715|ES	2.14934	4740.36	2.10803	1.06597e+07	0.0316072
UBXN11|1262|ES	-2.14886	0.178099	0.0369144	0.85927	0.0316456
NUMA1|17517|ES	-2.14871	4.29107e-06	5.45273e-11	0.337689	0.0316574
PISD|61883|AD	-2.14753	0.0125059	0.000229312	0.682025	0.031751
SHF|30409|AP	2.14734	3.56328	1.11726	11.3643	0.031766
PDCD2|78503|RI	2.14724	704496	3.23624	1.53361e+11	0.031774
ETFA|31941|ES	-2.1472	0.133165	0.0211413	0.838779	0.0317775
VPS13C|30972|AT	2.14643	38.2138	1.3723	1064.12	0.0318391
VPS13C|30971|AT	-2.14635	0.0261719	0.000939861	0.728795	0.0318449
TCF7|73348|AA	2.14596	5.28775	1.15528	24.2022	0.0318765
CRHR1|41978|AP	2.14528	3.16038	1.10451	9.04295	0.0319308
TRAF2|88233|AP	2.14527	8.46276	1.20259	59.5534	0.0319313
APMAP|58855|ES	2.14446	9090.81	2.19064	3.77254e+07	0.0319961
TNFAIP8|73070|AP	-2.14367	0.216547	0.053462	0.877122	0.0320596
PNPLA6|47108|AP	2.14348	2.45671	1.07999	5.5884	0.0320742
ALS2CL|64459|AP	-2.14247	0.164984	0.0317354	0.857706	0.0321558
CTDSPL|101757|ES	2.14168	8.93436	1.20419	66.2876	0.0322194
C11orf48|16388|RI	-2.1415	0.427854	0.196719	0.93056	0.0322335
ABHD11|80028|ES	-2.14142	0.312263	0.107615	0.906083	0.0322404
USP3|31035|ES	-2.14024	0.0133065	0.000254767	0.694999	0.0323351
RNH1|13662|AP	2.13909	5.91523	1.1605	30.1509	0.0324286
FAHD1|33151|AT	-2.13887	0.0178899	0.000448106	0.714226	0.0324458
COL1A2|1669855|ES	-2.13879	0.147865	0.025653	0.852296	0.0324524
FAHD1|33150|AT	2.1387	55.8811	1.39965	2231.05	0.0324602
RIPK4|60674|AP	-2.13761	0.00022415	1.0101e-07	0.497408	0.0325485
ATL3|16518|AP	2.13751	10.0419	1.21119	83.2568	0.0325565
MCAT|62569|ES	-2.13663	0.0985313	0.0117589	0.825626	0.0326279
LRRTM1|54180|AT	-2.13588	0.199509	0.0454551	0.875673	0.0326889
ANO6|21304|ES	-2.13563	0.222512	0.0560262	0.883725	0.0327098
ZNF185|90401|ES	2.1356	4.89593	1.13955	21.0347	0.032712
GDPD5|17865|ES	-2.13554	0.399206	0.171863	0.927281	0.0327167
BROX|9896|ES	2.13531	931438	3.09143	2.80639e+11	0.0327361
SLC12A4|37162|ES	-2.13526	1.66098e-06	8.22673e-12	0.335354	0.0327394
GCHFR|30031|AP	2.1347	3.31454	1.10306	9.95971	0.0327854
PLEKHB2|55371|ES	-2.13433	0.0224907	0.000689666	0.733444	0.032816
UCHL5|9237|AP	2.13431	19.5552	1.27491	299.947	0.0328176
UCHL5|9238|AP	-2.13431	0.0511374	0.00333392	0.784371	0.0328176
SLC25A17|62379|ES	-2.13289	0.00470688	3.42102e-05	0.647604	0.0329333
CDADC1|25882|AA	2.13099	6.73943	1.16548	38.9711	0.0330896
RIC8B|24169|ES	-2.12971	0.312435	0.1071	0.911445	0.0331955
C1orf109|1818|AA	-2.12803	0.193199	0.042501	0.878233	0.0333343
BPTF|101580|ES	2.12781	2.29051	1.06756	4.91444	0.0333532
ETS1|19409|AP	-2.12758	0.279272	0.0862379	0.90439	0.0333715
RBBP6|35644|ES	2.12751	3.4726	1.10301	10.9328	0.0333778
HNRNPM|47235|ES	-2.12702	5.75078e-06	8.53127e-11	0.38765	0.0334188
TNFRSF25|409|RI	-2.12577	0.000174253	5.96412e-08	0.509112	0.0335221
GALNT10|74212|AT	2.12427	21531	2.16345	2.14279e+08	0.0336477
C21orf58|60924|AP	2.12419	4.39131	1.12119	17.1992	0.0336541
TM9SF1|26892|AP	2.12417	3.31339	1.09703	10.0075	0.0336558
TM9SF1|26891|AP	-2.12414	0.301812	0.0999271	0.911568	0.0336586
C2orf43|52787|RI	-2.12402	0.00380445	2.22575e-05	0.65029	0.0336686
SPOP|114798|ME	-2.12392	0.496124	0.259824	0.94733	0.033677
RPL7L1|76193|AT	2.12354	6.19692e+06	3.3357	1.15124e+13	0.033709
MDH1|53738|ES	-2.12351	0.524961	0.289607	0.951578	0.0337107
SETMAR|62997|ES	2.12316	2.36107	1.06826	5.21841	0.0337408
CTBP2|13412|AP	-2.12306	0.218953	0.0538736	0.889869	0.0337491
TRMT6|58658|ES	2.12304	7846.59	1.99143	3.0917e+07	0.0337503
APH1A|7450|ES	-2.12288	0.398691	0.170577	0.931861	0.0337636
AKT3|10465|AT	2.12185	4.51394	1.12186	18.1624	0.0338503
POLR1B|55000|AD	-2.12182	0.0128802	0.00023122	0.717493	0.0338524
LAIR1|51878|ES	-2.1218	0.402235	0.173432	0.932893	0.0338541
FLAD1|91159|ES	2.12139	13.1485	1.21658	142.105	0.0338888
U2AF1L4|49274|ES	-2.12126	0.413163	0.182571	0.935	0.0339003
CSTF3|14884|AT	-2.12119	0.363472	0.142676	0.925961	0.033906
CAMK2D|70406|AD	-2.12074	0.407307	0.177589	0.934174	0.0339436
PCED1A|58558|AA	-2.12045	0.00847017	0.000102946	0.696905	0.0339682
DRAM2|4133|ME	2.12029	3550.07	1.85544	6.79245e+06	0.0339818
PRR5L|15426|ES	-2.11997	0.12671	0.0187645	0.855628	0.0340088
STAT3|41034|AA	-2.11986	0.00204453	6.66866e-06	0.626827	0.0340181
CD7|44320|RI	2.11974	2.62265	1.07538	6.39613	0.0340278
ATL3|16519|AP	-2.11955	0.101143	0.012156	0.841553	0.0340444
EXOSC9|70500|RI	-2.11883	0.445151	0.210557	0.941122	0.0341049
EPHB6|99887|ES	2.11807	3.28354	1.09281	9.86604	0.0341693
SCNN1A|19837|AP	-2.11785	0.0959805	0.0109709	0.839697	0.034188
CSTF3|14883|AT	2.11782	2.74711	1.07823	6.99906	0.0341901
TMEM91|50058|RI	-2.1167	0.496393	0.259523	0.949459	0.034285
MYLIP|75422|ES	-2.11648	3.50212e-05	2.61912e-09	0.468281	0.0343043
GPR35|58296|AP	2.11637	2.01138	1.053	3.84201	0.034313
IFI27L1|29056|AD	2.11606	5.9258	1.14026	30.7958	0.0343399
POLE2|27433|AT	-2.11501	0.309508	0.104395	0.917618	0.034429
TBC1D20|58457|RI	-2.11418	0.0186545	0.000465265	0.747941	0.0345002
NDUFS1|57126|ES	2.1141	11764.9	1.98056	6.98853e+07	0.0345063
SLC25A26|65544|RI	2.1139	2.71594e+06	2.94115	2.50797e+12	0.034524
MARCH7|55700|AP	2.11332	6.0543	1.1396	32.1644	0.0345733
TIE1|2160|ES	-2.11325	0.018467	0.000455556	0.748605	0.0345795
CC2D2A|68808|ES	-2.11272	0.112728	0.01488	0.854006	0.0346251
ADAM15|7907|ES	2.11244	5.48072	1.13065	26.5673	0.0346491
NFIA|3226|ES	-2.11236	9.35597e-08	2.81376e-14	0.311093	0.0346553
UBAP2|86142|ES	-2.11181	0.00980045	0.000133946	0.717073	0.0347027
ATHL1|91895|AA	-2.11118	0.0167866	0.00037763	0.746208	0.0347567
SLC2A5|556|RI	2.11078	2.20185	1.05802	4.58228	0.034791
TMEM205|47660|ES	-2.11035	0.43626	0.201913	0.942602	0.0348285
ELMOD3|54250|ES	2.10927	2.27334	1.05986	4.87619	0.0349212
PRPF3|7465|AA	2.10897	395.068	1.52569	102300	0.0349469
ETS1|19408|AP	2.10874	3.54417	1.09338	11.4884	0.0349667
SLC6A6|63525|AT	2.10839	7.72173	1.15476	51.6342	0.0349975
SLC25A14|90101|ES	2.10755	3.6991	1.09593	12.4856	0.0350696
TAF6|80900|AD	-2.10739	0.388955	0.161617	0.936074	0.0350835
ECE1|964|AP	-2.1064	0.224412	0.0558736	0.901333	0.0351696
TDRKH|7666|AD	2.10556	199.875	1.44242	27696.7	0.0352428
WDR66|24919|AT	-2.10524	0.494963	0.257171	0.952627	0.03527
GSTT1|61371|ES	2.1052	30.3226	1.26539	726.62	0.0352739
AAMDC|17982|AD	2.10492	35.6317	1.279	992.661	0.0352978
SLC26A7|84435|AT	2.1043	3.7732	1.09536	12.9976	0.035352
PHF8|89232|AP	2.10397	4.47661	1.10803	18.0861	0.0353814
SUPT20H|25658|AP	2.1038	115.144	1.38332	9584.31	0.0353963
EML4|53355|ES	-2.10297	0.00882578	0.000107448	0.724949	0.0354684
MED24|40830|AP	2.10275	14.0795	1.19672	165.646	0.0354879
PDCD2|78501|RI	-2.10234	0.32734	0.11557	0.927161	0.0355237
TMPO|23850|ES	2.10232	2.37703	1.06038	5.32851	0.0355253
NFKB2|12946|AP	2.10228	3.12494	1.08019	9.04035	0.035529
ZNF692|10558|AD	-2.10123	0.0327765	0.00135183	0.794702	0.0356212
RELT|17694|ES	2.10115	5.47697e+07	3.31116	905943929247943	0.035628
UBXN11|1259|ES	-2.10058	0.294119	0.0938912	0.921344	0.0356777
CDC25B|58603|ES	2.10054	264.334	1.45246	48106.3	0.035681
SEC31A|69740|AA	2.09967	15.8931	1.20206	210.131	0.0357576
GCHFR|30029|AP	-2.09918	0.307798	0.10244	0.924832	0.0358012
HIVEP2|77969|ES	-2.09792	0.0862245	0.00873479	0.851155	0.0359122
TMEM161B|72736|RI	-2.09705	0.0879442	0.00906638	0.853062	0.035989
SP140|57870|AT	-2.09691	0.332506	0.118803	0.930615	0.0360017
ACP5|47749|AA	2.09656	2.97713	1.07367	8.25517	0.0360325
FOXO3|77152|AP	-2.09646	0.318024	0.108971	0.928126	0.0360418
ATRIP|64660|ES	2.0962	852.029	1.55044	468226	0.0360646
DDX11|20966|ES	-2.09601	0.42519	0.191106	0.946003	0.0360814
IL15|70676|ES	-2.09588	0.406906	0.175514	0.943356	0.0360927
ATR|67117|ES	-2.09486	0.104412	0.0126092	0.864595	0.0361832
C20orf196|58657|AT	2.0944	2.87014	1.07002	7.69863	0.0362246
C20orf196|58656|AT	-2.0944	0.348415	0.129893	0.934563	0.0362246
FAM86C1|17441|ES	-2.09422	0.304549	0.100096	0.926613	0.0362405
IGSF9B|19531|AT	2.09388	5.60647	1.11656	28.1512	0.036271
GABPB1|30577|ES	-2.09382	0.000179998	5.62252e-08	0.576238	0.036276
KCNQ1|13924|AP	2.0937	772.122	1.52915	389871	0.0362868
MAP3K12|22065|RI	-2.09331	0.298067	0.0959658	0.92579	0.0363212
CNKSR1|1231|AP	2.0933	43.937	1.27246	1517.11	0.0363223
CAPN1|16801|AP	-2.09318	0.00228452	7.68573e-06	0.679053	0.0363329
BBS5|55866|ES	-2.09315	0.386751	0.158896	0.941343	0.0363356
FDX1L|47499|AA	-2.09279	0.00279247	1.13261e-05	0.68849	0.0363676
MAP3K7CL|60309|AP	2.0922	3.6875	1.08597	12.5212	0.0364207
ATG4A|89853|ES	-2.09161	0.0141968	0.000263444	0.765059	0.036473
HGSNAT|83765|ES	-2.08998	1.24497e-05	3.12931e-10	0.495301	0.0366194
SMIM7|48187|RI	-2.08931	0.0502598	0.00303983	0.830982	0.0366794
MXI1|13082|ES	-2.08758	0.0630223	0.00470301	0.844526	0.0368359
NAE1|36877|ES	-2.08755	0.056771	0.00384059	0.839178	0.0368383
POMT1|87937|AD	-2.08753	0.202596	0.0452514	0.907048	0.0368406
DHRS13|40019|RI	2.08747	3.89498	1.08659	13.9618	0.0368461
TLE2|46652|ES	-2.08712	0.114131	0.0148672	0.87614	0.0368774
ZNF773|52279|AT	-2.08705	0.138575	0.0216589	0.886613	0.0368834
ZNF773|52278|AT	2.08693	7.21561	1.12776	46.1669	0.0368945
COX4I1|156375|ES	-2.0869	0.372831	0.1476	0.941752	0.0368969
DAZAP1|46478|AA	-2.08634	0.0201954	0.000516607	0.78949	0.0369481
RBM6|64947|ES	2.08553	154.376	1.35447	17594.9	0.0370212
CNKSR3|78222|AP	-2.08529	0.081552	0.00773201	0.860156	0.037043
RNF146|77453|ES	2.08485	2.95935	1.06715	8.20668	0.0370832
PCMT1|78107|AT	-2.08461	0.147392	0.0243593	0.89183	0.0371051
PCMT1|78104|AT	2.0846	6.78462	1.12129	41.0519	0.0371054
YIPF3|76295|AA	-2.08455	0.219049	0.0525406	0.913245	0.0371104
GORASP1|64153|ES	-2.0845	0.473611	0.23455	0.95633	0.0371144
PCDHA5|73776|AT	2.08396	3.41541	1.07582	10.8429	0.0371639
HMBS|19099|AA	2.08331	64.6615	1.27998	3266.55	0.0372229
ANKRD44|56672|AT	-2.08303	0.295152	0.0936271	0.930442	0.0372481
DCAF4|28236|ES	-2.08298	0.00684803	6.29448e-05	0.745025	0.0372528
CSRNP1|64171|AP	2.08213	102.777	1.31232	8049.16	0.037331
MARCH7|55701|AP	-2.08182	0.17038	0.0321977	0.901596	0.0373588
VAV1|47089|ES	-2.08162	0.00482671	3.18183e-05	0.732192	0.0373772
RPL15|63732|AD	-2.08129	0.0792816	0.00728644	0.862641	0.0374076
KLHDC4|37968|ES	-2.081	8.13157e-08	1.70885e-14	0.386941	0.0374341
TBC1D10C|17190|ES	-2.08056	0.00141855	2.94291e-06	0.683776	0.0374743
CNOT4|81886|AT	2.08034	91.5029	1.29866	6447.22	0.0374942
SEC16A|88169|AP	-2.07974	0.000636187	6.18388e-07	0.654499	0.0375492
AKT3|10463|AT	-2.07907	0.226752	0.0559786	0.918501	0.0376106
ZC3HC1|81766|ES	2.07836	2067.49	1.54478	2.76708e+06	0.0376763
NPHP4|359|ES	-2.07824	0.0727759	0.00614813	0.861453	0.0376869
UBN1|33867|AP	2.07765	42.2944	1.23628	1446.93	0.0377419
SDCCAG8|10459|ES	2.07734	76613.4	1.88787	3.10913e+09	0.0377705
NFKB2|12947|AP	-2.07708	0.324707	0.112338	0.938545	0.037794
APBB3|73684|ES	-2.07645	0.00808088	8.55662e-05	0.763159	0.0378527
TBC1D25|88991|ES	-2.07516	0.00914819	0.000108604	0.770594	0.0379713
SEC31A|69729|AD	-2.07496	0.082548	0.00782439	0.87089	0.0379903
CCDC64|24712|AP	-2.07453	0.414383	0.180274	0.952512	0.0380298
UBP1|63866|ES	2.0744	14.0832	1.15709	171.41	0.0380423
CLEC4A|20180|ES	-2.07407	0.0913699	0.0095231	0.876654	0.0380728
C20orf96|58439|ES	-2.07399	0.207904	0.0471224	0.917271	0.0380806
NLE1|40282|ES	2.07365	190.571	1.33352	27234.2	0.0381121
LIMCH1|69120|ES	2.07331	381.478	1.38396	105151	0.0381436
TEX30|26216|ES	2.07226	4.63517	1.08666	19.7715	0.0382416
ZNF618|87297|ES	2.07178	2.52707	1.05131	6.0744	0.038286
FAM185A|81133|AD	-2.07176	0.297748	0.0946435	0.936713	0.0382874
SRSF2|43665|AD	-2.0715	0.105344	0.012527	0.88588	0.0383122
MSRB3|22876|ES	2.07112	2.47984	1.04995	5.85705	0.0383473
FAM86A|33889|ES	2.07109	4.51652	1.08426	18.8136	0.0383501
MYL6B|22371|RI	-2.07096	0.0257948	0.00080947	0.821983	0.0383624
IL6ST|72068|AP	2.07075	116699	1.86676	7.29541e+09	0.0383823
PLEKHA5|20645|AT	-2.07073	0.078424	0.00704749	0.872698	0.0383843
TRAPPC2L|38047|ES	-2.07059	0.173564	0.0330791	0.910679	0.0383968
EGR3|83054|AP	-2.07023	0.202933	0.0448331	0.918559	0.0384306
TMED4|79539|AT	-2.0696	0.187585	0.0384504	0.915161	0.0384897
TMED4|79538|AT	2.06954	5.33064	1.09265	26.0062	0.0384952
KHDRBS1|1542|ES	2.06919	563.967	1.3971	227656	0.0385284
FBXL12|47424|ES	-2.06914	0.447329	0.208779	0.958442	0.038533
TCF4|45610|AP	-2.0689	0.45874	0.219257	0.959797	0.0385552
SH2B1|35872|RI	-2.06862	0.115223	0.0148722	0.892698	0.0385813
CRYZL1|60459|AA	-2.06805	0.0997697	0.0112282	0.886513	0.0386358
RWDD4|71275|ES	-2.06777	0.287359	0.088122	0.937055	0.038662
YY1AP1|8101|RI	-2.06748	0.0954886	0.0103027	0.885018	0.0386886
ZNF415|51661|AP	2.0674	240.483	1.32964	43494.6	0.0386968
GLS2|22443|AA	-2.06704	0.0918501	0.00954713	0.883662	0.0387305
WDR66|24918|AT	2.06668	1.99266	1.03624	3.83181	0.0387639
BCKDHB|76828|RI	-2.06644	0.328718	0.114431	0.944284	0.0387865
ECM2|86877|AT	-2.06523	0.0484707	0.00274132	0.857036	0.0389014
STAT3|41037|ES	-2.0651	0.00377347	1.89171e-05	0.752708	0.0389133
CRLF3|40126|ES	-2.06434	0.0139409	0.000241219	0.805692	0.0389851
ANAPC10|70752|AD	-2.06415	0.18705	0.0380771	0.918868	0.0390035
SLC26A7|84436|AT	-2.06344	0.270958	0.0783866	0.936618	0.0390712
RNF7|67078|ES	2.0634	3.13506	1.05895	9.28144	0.0390747
UCHL5|9247|AA	-2.06328	0.125924	0.0175904	0.901443	0.0390858
IGSF9|8424|AA	2.06289	16.8803	1.15144	247.468	0.0391228
CCDC121|53030|AP	-2.06266	0.357237	0.13433	0.95004	0.0391446
TRIP4|31122|ES	2.06233	335.804	1.3347	84486.7	0.0391763
DNM1L|21047|ES	2.06163	2.77794	1.05168	7.33776	0.0392427
RSRC1|67420|AP	-2.06158	0.00963643	0.000116736	0.795475	0.0392478
LGMN|29006|ES	-2.0614	0.339776	0.121746	0.948269	0.0392651
SNTB2|37278|ES	-2.06117	0.00156182	3.35014e-06	0.728112	0.0392864
REPIN1|97785|ES	-2.05857	0.431339	0.1937	0.960522	0.0395353
KIDINS220|52604|ES	2.05828	13.409	1.13201	158.832	0.0395633
ZNF248|11304|RI	-2.05781	0.34454	0.124877	0.950598	0.0396085
TREM1|76106|AT	2.05778	6.02458	1.08912	33.3257	0.0396109
ZNF124|10517|AA	-2.05778	0.318489	0.107105	0.947065	0.0396113
PTPRD|85840|AT	-2.05719	0.00103009	1.46866e-06	0.722482	0.0396682
ECE1|961|AP	2.05668	2.84086	1.05032	7.68381	0.0397174
APOBR|35749|ES	-2.05643	2.78882e-05	1.27203e-09	0.611424	0.0397409
ZNF544|52425|AT	-2.05522	0.332763	0.116525	0.950278	0.0398573
DHRS7B|39805|AT	2.05501	536.059	1.33728	214882	0.0398784
RUSC1|8077|AP	2.05424	2.36059	1.04021	5.35698	0.0399521
RPP38|10863|ES	-2.05412	0.245539	0.0642982	0.937655	0.0399636
LETMD1|21786|ES	-2.05406	0.232952	0.0580123	0.935436	0.0399697
GPRC5C|43247|AD	-2.05403	0.00289986	1.09891e-05	0.765231	0.0399732
PLEKHA5|20663|ES	-2.05395	1.17475e-05	2.3199e-10	0.594864	0.039981
NDUFAF6|84597|ES	-2.05376	0.344083	0.124304	0.952445	0.0399993
ARPP19|30672|ES	2.05367	29.0966	1.16625	725.926	0.0400078
SEC14L2|61740|AA	-2.05349	0.00645686	5.24551e-05	0.794795	0.0400248
EHBP1|53718|ES	2.05333	2.65453	1.04539	6.74057	0.0400403
KIAA0391|27217|ES	2.05291	7.76425	1.09723	54.9415	0.0400815
CEP128|28657|AT	-2.05231	0.104038	0.011984	0.903188	0.0401397
ECT2|67658|AA	-2.05231	0.0509612	0.00296925	0.874648	0.04014
PHF6|90150|AA	2.05188	4.37922	1.0684	17.9498	0.0401808
POSTN|25673|ES	2.05097	62.9707	1.20179	3299.51	0.0402703
PUS10|53672|AP	-2.05078	0.489866	0.247673	0.968893	0.0402886
RUSC1|8078|AP	-2.05058	0.424227	0.186919	0.962816	0.0403078
NR4A1|21891|ES	2.05049	5.1897	1.0754	25.0445	0.0403169
B4GALT4|66286|AD	-2.0504	0.0632073	0.00451259	0.885337	0.0403259
CNGB1|36617|AT	2.05036	1.86196	1.02778	3.37318	0.0403297
TCEB1|84216|AD	-2.05005	0.205319	0.0451932	0.932792	0.0403592
C20orf96|58440|ES	-2.0494	0.0279283	0.000911807	0.855431	0.040423
CPT1C|51053|ES	-2.04901	0.0138892	0.000232312	0.830393	0.0404611
RPS24|12296|ES	2.0486	2.73793	1.04454	7.17657	0.040501
LDHA|14627|ES	-2.04842	0.0291224	0.00098804	0.858378	0.0405185
DENND5A|91964|ES	-2.0483	0.0290624	0.000983867	0.858471	0.0405302
COMTD1|186612|ES	-2.04824	0.0595342	0.00400256	0.885511	0.0405364
AP3D1|46579|ES	-2.04807	0.0151891	0.000276241	0.835168	0.0405535
HMOX2|33749|ES	2.04792	7.02641	1.08735	45.4046	0.0405676
ZDHHC20|25456|ES	-2.0479	0.0179935	0.000384733	0.841535	0.0405694
UBL5|47437|AD	-2.04709	0.00130325	2.2534e-06	0.753733	0.0406496
FOXP1|65607|ES	-2.04703	0.00018791	5.08596e-08	0.694268	0.0406555
WDR74|16458|RI	-2.04701	0.00218981	6.22159e-06	0.770744	0.0406575
OAZ3|7651|AP	-2.04671	0.373969	0.145806	0.959171	0.040687
PIGV|1302|AD	-2.0462	0.425263	0.187485	0.964605	0.0407364
ZFYVE27|12739|ES	-2.04596	0.014624	0.000255422	0.837288	0.0407604
MRE11A|18333|AT	-2.04545	0.00135943	2.43512e-06	0.75891	0.0408103
ERRFI1|535|AA	-2.04479	0.498838	0.256123	0.971562	0.0408758
TNK2|68203|AP	-2.04306	0.0275805	0.000880296	0.86412	0.0410463
TRAF3IP2|77268|ES	2.04303	10.2361	1.09918	95.3227	0.0410497
PRTG|30742|AT	2.04239	1.89717	1.02618	3.50741	0.0411127
NKIRAS2|40986|ES	2.04157	2.38871	1.03542	5.51073	0.041194
SDR39U1|27013|ES	-2.04117	0.0200635	0.000470271	0.855985	0.0412343
TNFRSF25|414|ES	-2.04083	0.0112714	0.000151754	0.837167	0.0412678
TMUB2|41811|AD	-2.0406	0.360348	0.135195	0.960471	0.0412909
TMEM67|84532|AT	-2.04041	0.0776198	0.00666358	0.904145	0.0413099
TMEM67|84535|AT	2.04039	12.8829	1.10599	150.065	0.0413118
PDLIM7|74784|ES	2.03981	2.18719	1.03111	4.63946	0.0413688
TSNARE1|85343|AT	2.03811	45.1221	1.15727	1759.33	0.041539
SEPT3|62474|ES	2.0379	292.9	1.24262	69040.1	0.0415598
BIRC5|43862|ES	-2.03738	0.239221	0.060423	0.947098	0.0416117
ADAMTSL4|7486|AT	2.03735	11.0325	1.09548	111.108	0.0416154
ADAMTSL4|7487|AT	-2.03719	0.0906576	0.00900182	0.913015	0.0416312
ATP2B4|9451|ES	2.03673	966.375	1.29574	720731	0.0416767
CCDC64|24713|AP	2.03665	2.38017	1.03319	5.48322	0.041685
VPS26B|19543|RI	-2.0364	0.0154394	0.000278773	0.855081	0.0417099
REPIN1|97787|ES	-2.0361	0.398868	0.164659	0.966215	0.0417403
USE1|48241|ES	-2.03582	5.31525e-05	4.07677e-09	0.692995	0.0417684
RASA4|97681|ES	2.03574	5.08642	1.06242	24.3517	0.0417764
UBXN11|1252|ES	-2.03558	0.0887254	0.0086134	0.913948	0.0417922
ZNF512|53024|ES	2.03555	96230.6	1.53127	6.04747e+09	0.0417952
RBM6|64953|ES	-2.03511	0.204138	0.0441906	0.943014	0.0418395
LYRM9|39869|AD	2.03475	6.33641	1.07021	37.516	0.0418765
TANK|55743|ES	2.03474	2.6091	1.03587	6.57167	0.041877
SCAF11|21319|AT	2.03432	5.27567	1.06267	26.1912	0.0419192
POLL|12906|AD	2.03382	2.98135	1.04047	8.54277	0.0419697
PLEKHG1|78149|AP	2.03371	1.86668	1.02289	3.40652	0.0419812
SCYL1|16860|AA	-2.03259	0.151575	0.024577	0.93481	0.042094
OSGEP|26442|AD	-2.03258	0.2575	0.0695996	0.952684	0.0420948
COL1A2|484902|ES	2.03255	5.57636	1.06329	29.2447	0.042098
GGCX|54285|AD	2.0323	469.737	1.24481	177259	0.0421231
TRMU|62708|ES	2.03216	23.4833	1.11867	492.966	0.0421371
HAUS6|85959|AT	-2.03216	0.00833048	8.22645e-05	0.843583	0.0421374
HAUS6|85958|AT	2.03216	120.041	1.18542	12155.9	0.0421376
PARP8|71970|AP	2.03204	2919.51	1.32713	6.42254e+06	0.0421497
INO80C|45190|ES	2.03188	5.58895	1.0628	29.3907	0.0421661
TMEM91|50043|AP	-2.03175	0.242764	0.0619573	0.951213	0.0421791
SEPT2|58369|ES	-2.03129	0.400786	0.16587	0.968406	0.0422261
TMEM107|39134|ES	-2.03113	0.0763111	0.00637278	0.913791	0.0422415
TSGA10|54667|ES	2.03085	19.4959	1.10923	342.66	0.0422707
KLK11|51275|ES	-2.03078	0.0020485	5.20747e-06	0.805831	0.0422771
MAP3K13|68007|ES	2.0307	4.94878	1.05728	23.1636	0.0422857
HMOX2|33747|ES	-2.03038	0.000256174	8.74241e-08	0.750654	0.0423177
HDLBP|58345|AP	-2.03036	0.234118	0.057641	0.950908	0.0423205
DPP8|31171|ES	-2.03023	0.262965	0.0724224	0.954821	0.0423328
OAS2|24610|RI	-2.03011	0.0730919	0.00584786	0.91357	0.0423451
PQLC2|900|RI	-2.02933	0.306369	0.0977352	0.960373	0.0424251
TRIM35|83148|ES	-2.02923	0.0158439	0.000289178	0.868074	0.0424352
MC1R|38163|RI	-2.02918	0.00724328	6.20682e-05	0.845283	0.04244
PER1|39096|AD	-2.02904	0.014211	0.00023342	0.865187	0.0424544
EPS15L1|48158|AT	2.02794	4.16406	1.04898	16.5298	0.0425663
DCAF8|101791|ES	-2.02661	0.172091	0.0313795	0.943775	0.0427025
TEP1|26437|ES	2.02656	2.44026	1.02975	5.78285	0.0427079
VWA9|31206|ES	2.02653	3.16288	1.03854	9.63254	0.042711
REPIN1|117879|ES	-2.02646	0.389429	0.156422	0.969527	0.0427175
FOXP4|76112|AA	2.0259	14.5407	1.09104	193.79	0.0427747
ANKS3|33793|AP	-2.02585	0.00024014	7.5621e-08	0.762583	0.0427804
KIAA0895L|36960|ES	2.02526	2.08164	1.02392	4.232	0.0428402
TJAP1|76277|AA	2.0252	6.53429	1.06233	40.1917	0.0428465
ANK3|11848|ES	-2.02473	0.137615	0.0201784	0.938527	0.0428947
SYT17|34292|AP	-2.02343	0.153178	0.0248854	0.942855	0.0430293
ZNF135|52391|RI	-2.02222	0.00320986	1.22953e-05	0.83798	0.0431536
DNAH3|34425|ES	-2.0218	0.222794	0.0519695	0.955116	0.0431972
ATP6V0A1|41054|ES	2.0217	4770.99	1.29517	1.75747e+07	0.0432077
TNK1|38931|AA	-2.02158	0.123227	0.0161855	0.93818	0.0432199
COL1A1|408903|ES	2.02146	3.51307	1.03897	11.8788	0.0432318
PBX3|87588|AP	-2.02142	0.0519251	0.0029499	0.914	0.0432366
HELZ2|60135|AP	2.02142	4.915	1.0496	23.0157	0.0432366
RANBP3|102650|ES	-2.02139	0.365093	0.137438	0.969843	0.043239
PLSCR4|67147|ES	-2.02128	0.0392515	0.00169968	0.906454	0.043251
MTL5|92709|ES	-2.0205	0.510024	0.265425	0.980031	0.043332
ZNF185|90404|ES	-2.02023	0.309373	0.0991204	0.965609	0.0433599
SRC|59349|AP	2.02018	5.89065	1.05428	32.9133	0.0433652
PHF8|89231|AP	-2.01932	0.226691	0.0536804	0.95731	0.0434536
KRAS|20823|AD	-2.01878	0.124654	0.0165103	0.941142	0.0435104
CRAMP1L|33117|RI	-2.01812	0.0143591	0.000233003	0.8849	0.0435788
CAMKMT|53455|AT	2.01795	10.1802	1.06895	96.9519	0.0435967
WDHD1|27611|ES	-2.01744	0.0220688	0.000542929	0.897042	0.0436493
GAS8|38203|ES	2.0168	8.84279	1.06334	73.5368	0.0437169
SH3BP4|58080|AP	-2.0166	0.351042	0.126907	0.971028	0.0437374
BET1L|13575|RI	-2.01654	0.00718261	5.92532e-05	0.870669	0.0437433
REPIN1|82246|ES	-2.01643	0.284958	0.0841067	0.965454	0.0437547
TMEM254|12337|ES	2.01583	19.3952	1.08564	346.5	0.0438178
TMEM18|52521|AP	2.01505	15338.7	1.30145	1.8078e+08	0.0438995
LSR|49089|ES	-2.01464	0.0103508	0.000121288	0.883341	0.0439425
PBK|83190|ES	-2.01449	1.1703e-05	1.86242e-10	0.735388	0.0439582
TMPO|23846|ES	-2.01399	0.0296347	0.000965148	0.90993	0.0440109
IKBKB|83594|AA	-2.01282	0.000811771	7.94377e-07	0.829545	0.0441334
ZNF140|25333|ES	-2.01274	0.0146924	0.000241127	0.895247	0.0441424
ECM2|86876|AT	2.01263	18.8887	1.07994	330.375	0.0441531
ZSCAN18|52407|AD	-2.01243	0.0429346	0.00200104	0.921209	0.0441749
IGSF8|8426|AA	-2.0122	0.000320082	1.26253e-07	0.811488	0.0441991
NR1H3|15695|AP	-2.01149	0.270723	0.0757859	0.967081	0.0442733
LHX6|87460|ES	-2.01092	0.405594	0.168312	0.977393	0.044334
TMEM87A|30137|ES	2.00947	1000.62	1.18554	844535	0.0444873
NFS1|59214|AT	2.00938	6.41701	1.04678	39.3377	0.0444965
NFS1|59212|AT	-2.00931	0.155846	0.0254225	0.955378	0.0445047
APOBEC3D|62273|AP	-2.00906	0.0252045	0.000695058	0.91398	0.0445308
APOBEC3D|62272|AP	2.00906	39.6754	1.09412	1438.73	0.0445308
PPIL3|56764|ES	-2.00894	0.286776	0.0847829	0.97001	0.0445438
MAPK8|11477|ES	2.0082	4.57632e+22	3.50177	5.9806e+44	0.0446221
PRTG|30743|AT	-2.00812	0.533178	0.288598	0.985032	0.0446307
CES2|36902|AD	-2.00805	0.0470872	0.00238552	0.929444	0.0446385
MDH1B|57152|AA	-2.008	0.497757	0.251932	0.98345	0.0446434
ZNF514|54488|AD	-2.00773	0.440799	0.198128	0.980701	0.0446723
DUS4L|81345|ES	2.00772	4.58184	1.03687	20.2468	0.0446735
ANKS1B|23896|ES	-2.00765	0.00304832	1.06631e-05	0.871437	0.0446801
SDC1|52760|AP	2.00679	3.00377	1.02599	8.79401	0.0447724
EPB41|1412|ES	2.00679	3.3769	1.0288	11.0842	0.0447724
SEC11A|32313|ES	-2.00642	0.414361	0.175233	0.97981	0.0448119
PTPN2|44726|ES	-2.00613	5.02386e-05	3.16961e-09	0.796286	0.0448423
GTDC1|55494|AP	2.00584	8.35883	1.04976	66.5583	0.0448737
KLHL5|69040|AT	-2.00583	0.00999861	0.000111074	0.900046	0.0448743
NR1H3|15692|AP	2.00563	2.46473	1.02075	5.95139	0.044896
GCH1|27603|AA	-2.00517	0.0032155	1.17679e-05	0.87861	0.0449444
ACAP3|74|ES	2.00495	22.5593	1.07242	474.556	0.0449687
AMPD3|14350|AA	2.00461	8.80802	1.04965	73.9118	0.0450051
LEPR|3295|AT	2.00428	2.72159	1.02239	7.24484	0.0450396
GTF2H3|25107|ES	2.00381	58.3447	1.09306	3114.28	0.0450902
PCGF5|12509|AT	-2.00276	0.386944	0.152795	0.979914	0.0452028
PCGF5|12510|AT	2.00272	2.5843	1.02048	6.54459	0.0452074
DUSP6|23616|AP	2.00194	54.3143	1.08737	2713.01	0.0452911
DUSP6|23617|AP	-2.0019	0.0184143	0.000368681	0.919733	0.0452959
ZNF397|45149|AD	-2.001	0.371054	0.140509	0.979873	0.0453923
NAE1|36860|ES	-1.99997	0.0883607	0.00819589	0.952625	0.0455035
MLLT4|78448|AD	-1.99963	0.0273629	0.000804135	0.9311	0.0455399
VEPH1|67404|ES	-1.99946	0.150986	0.0236641	0.963344	0.0455587
TIMM9|27705|AP	1.99889	1.89769	1.01255	3.5566	0.0456205
GSTO2|13049|AP	-1.99855	0.24672	0.062538	0.973341	0.0456569
B4GALT3|8588|AA	-1.99848	0.268454	0.0739176	0.974974	0.0456648
PRRC2B|87934|ES	1.99815	4.71119	1.03006	21.5476	0.0457008
TIMMDC1|66316|ES	1.99809	2.47298	1.01743	6.01086	0.0457067
NABP2|22409|RI	-1.99789	0.297548	0.0905957	0.977252	0.0457285
CDK14|80402|AP	1.99716	8.97565e+08	1.46814	5.48737e+17	0.0458073
ZNF83|51484|RI	1.99653	1.76579	1.01047	3.0857	0.0458762
HIBCH|56560|ES	-1.99583	0.095532	0.00951971	0.958681	0.0459527
MOV10|4222|AP	-1.99571	0.324172	0.107229	0.980025	0.0459655
MOV10|4221|AP	1.99571	3.08478	1.02038	9.3258	0.0459655
COL1A1|444838|ES	-1.99555	0.172301	0.0306332	0.969128	0.045983
ARHGAP30|8539|ES	-1.99533	0.111363	0.0128936	0.961843	0.0460069
MUC1|121773|ES	-1.99458	0.476164	0.22967	0.987206	0.0460889
RPS25|117936|ES	-1.99452	0.453665	0.20865	0.986398	0.046095
FAM110A|58466|AP	-1.99428	0.144027	0.0214471	0.967208	0.0461217
COPS7B|57975|ES	-1.99401	0.000736511	6.13541e-07	0.884127	0.0461513
TNFSF13|38974|ES	1.9932	12.4594	1.04296	148.842	0.0462396
PIGV|1301|RI	-1.99307	0.000513682	2.99246e-07	0.881778	0.0462535
BBS7|70508|AT	-1.99272	0.308815	0.0972266	0.980868	0.0462917
QRICH1|64821|ES	-1.99268	0.0924989	0.00889708	0.961668	0.0462964
BBS7|70509|AT	1.99266	3.23804	1.01946	10.2847	0.0462992
URGCP|79367|ES	-1.9925	0.29761	0.0903423	0.980401	0.0463157
GGT1|61430|AP	-1.99199	0.589809	0.35084	0.991549	0.0463725
PACRGL|68892|ES	-1.99158	0.226712	0.0526235	0.976716	0.0464171
SLC12A6|29863|RI	-1.99092	0.0242922	0.000625222	0.943842	0.0464901
RPL13|392312|AD	-1.99009	0.282542	0.081372	0.981049	0.046581
HELZ2|60136|AP	-1.99002	0.208176	0.0443764	0.976578	0.0465891
TSPAN14|12366|AP	1.98899	29.3759	1.05057	821.402	0.0467018
URM1|87744|AA	1.98897	329.431	1.08822	99726.8	0.0467047
NEXN|3539|RI	-1.98888	0.0414547	0.0017999	0.954771	0.0467141
MST1|64899|RI	-1.98827	0.333102	0.112707	0.984471	0.0467817
DYM|45462|AP	-1.98795	0.0153443	0.000249707	0.942898	0.0468175
PLEKHA5|20652|AD	-1.98795	0.0352949	0.00130577	0.954022	0.0468177
PBRM1|65237|ES	-1.9877	0.15399	0.0243402	0.974234	0.0468451
DMKN|49174|ES	-1.98768	0.416544	0.175641	0.987861	0.0468467
SLC24A1|31234|ES	1.98639	3.36847	1.01629	11.1647	0.0469895
FBXL18|78666|AT	-1.98587	0.194566	0.038673	0.978868	0.0470473
ZNF223|50272|AT	1.98563	2.71541	1.013	7.27885	0.047074
NDUFC1|70623|AD	1.98544	37.4758	1.04759	1340.63	0.0470958
BEST1|16318|AD	-1.98531	0.398978	0.161061	0.988337	0.0471099
TCEB1|84198|AP	-1.98496	0.101376	0.0105776	0.971585	0.0471487
TCEB1|84196|AP	1.98483	9.86282	1.02909	94.5253	0.0471632
GULP1|56499|AT	-1.9843	0.0683713	0.00483102	0.967628	0.047222
GULP1|56500|AT	1.9843	14.6259	1.03345	206.994	0.0472224
KCNC3|51172|AT	1.98397	6.73618	1.02335	44.3407	0.0472589
KCNC3|51173|AT	-1.98397	0.148452	0.0225526	0.977181	0.0472589
SLC25A33|90800|ES	-1.98385	0.0238288	0.00059394	0.956007	0.0472727
GTPBP8|66133|ES	1.98325	12.6264	1.03022	154.75	0.0473398
ZNF562|47387|ES	1.9831	23.3067	1.03741	523.611	0.0473565
GPR110|76437|AT	-1.98301	0.492631	0.24469	0.991807	0.0473666
TTC31|54094|ES	-1.98233	0.0149448	0.000234193	0.953687	0.0474426
BSDC1|1600|ES	-1.98215	0.133623	0.018262	0.977727	0.0474628
RASSF4|11352|AA	-1.982	0.265865	0.071733	0.985379	0.0474792
CDK1|11856|ES	1.98197	277042	1.14932	6.67804e+10	0.0474821
CPT1B|62872|RI	-1.98197	0.308372	0.0963441	0.98702	0.0474821
TESC|24677|ES	-1.98189	0.0975255	0.00975938	0.974573	0.0474911
PCDP1|55134|ES	-1.98188	0.0940343	0.00907667	0.974195	0.0474926
NUDT13|12125|ES	-1.98086	0.273998	0.0761076	0.986434	0.0476067
NCOA3|59723|AD	1.97973	4.00938	1.01396	15.8537	0.0477337
KLHL24|67804|AT	-1.97946	0.00489529	2.52528e-05	0.948956	0.0477642
KLHL24|67805|AT	1.979	204.059	1.0525	39563.2	0.0478157
APOL3|61994|ES	-1.97898	0.281396	0.0801542	0.987892	0.0478186
KIAA0895L|36958|AD	-1.97881	0.373232	0.140616	0.990659	0.0478377
GNPDA2|69151|ES	-1.97877	2.41315e-05	6.44264e-10	0.903868	0.0478414
ATP8B2|7832|AT	1.97875	2072.17	1.0752	3.99357e+06	0.0478441
MTHFSD|102413|ME	-1.97841	0.131829	0.0177105	0.981284	0.0478823
C7orf43|80908|ES	-1.97813	0.00690799	4.99515e-05	0.955333	0.0479137
WIPF2|40852|AP	1.97797	286.437	1.05284	77928.3	0.0479323
CAMTA1|503|AT	1.97712	24.3575	1.0281	577.075	0.0480277
FAM90A1|20184|ES	-1.97702	0.26038	0.0685895	0.98846	0.0480396
SEPN1|1195|ES	1.97695	16.0354	1.02412	251.076	0.0480475
LEPR|3297|AT	-1.97685	0.37696	0.143288	0.991699	0.0480582
GPR97|36593|AT	-1.97678	0.0150893	0.000235957	0.964946	0.0480661
RBM39|59250|ES	1.97672	3.45886	1.01057	11.8385	0.0480732
TRERF1|76176|ES	1.97646	1.89218	1.00534	3.56136	0.0481031
NUP54|69584|ES	-1.97627	0.00762915	6.05934e-05	0.960566	0.0481241
SETD6|36664|AA	-1.97605	0.0150695	0.000234981	0.966421	0.0481488
TRIQK|84485|AP	-1.97584	0.000144508	2.24201e-08	0.931418	0.0481729
LCLAT1|53122|ES	-1.9754	0.36569	0.134785	0.99217	0.0482227
UBB|39434|RI	1.97531	23256.9	1.08125	5.00236e+08	0.0482328
CBR1|60523|AT	1.97527	89615.5	1.09235	7.35196e+09	0.0482381
DYSF|53935|AP	1.97469	2.03743	1.00532	4.12917	0.0483039
ZNF621|64243|AD	1.97452	3.49113	1.00926	12.0762	0.048323
REEP2|73546|AA	1.9744	7.01804	1.01435	48.556	0.0483361
RAD17|72362|ES	1.9744	4.33692	1.01078	18.6082	0.0483368
U2AF1L4|49275|ES	-1.97433	0.39174	0.154511	0.993204	0.0483441
SIRT3|13620|ES	-1.97387	0.0341594	0.00119496	0.976492	0.0483965
WARS|29288|ES	1.97386	1.46803	1.00271	2.14929	0.0483972
TCF4|45601|AP	1.97365	4.17871	1.00996	17.2893	0.0484218
STARD3|40658|ES	-1.97359	0.0173219	0.00030857	0.972379	0.048428
CSK|31749|RI	-1.97285	0.0104376	0.000112239	0.970643	0.0485128
SHOC2|13100|ES	-1.97273	0.00125909	1.65531e-06	0.957718	0.0485267
CANT1|43978|ES	-1.97261	0.178266	0.0321319	0.989003	0.0485397
RIC3|14220|AT	-1.97233	0.346571	0.120912	0.993379	0.048572
USP48|997|AT	1.97233	3.22592	1.00737	10.3305	0.0485723
USP48|996|AT	-1.97228	0.309998	0.096804	0.992714	0.0485777
RIC3|14221|AT	1.97198	2.88404	1.00647	8.26418	0.0486122
MED16|46333|RI	-1.97176	0.0113809	0.000133041	0.973573	0.0486367
SKA3|25444|ES	1.97149	24.2308	1.01882	576.288	0.0486673
CCR10|41106|AP	1.97107	1.7735	1.00323	3.13517	0.0487158
ZNF559|47274|AT	1.97102	1072.25	1.0399	1.1056e+06	0.0487221
ENTPD1|12653|AP	-1.97046	0.434123	0.189303	0.995565	0.0487857
BTN3A3|75664|ES	1.97033	8.60167	1.01139	73.1556	0.0488002
MCMBP|13277|AD	1.96976	8.89515	1.01093	78.2682	0.0488657
CCNE2|84580|AP	1.96966	2.33891	1.00419	5.44766	0.0488769
TMF1|65563|ES	1.96928	1503.21	1.03522	2.18275e+06	0.0489207
ZSCAN21|80873|RI	-1.96926	0.0800948	0.00649205	0.988158	0.0489237
PCBP4|65134|ME	-1.96848	0.498707	0.249458	0.996996	0.0490131
DNAH9|39292|AT	-1.9682	0.430712	0.186169	0.99648	0.0490447
UEVLD|14674|ES	1.96814	57.2789	1.01695	3226.18	0.0490522
MACF1|1870|AP	-1.96792	0.547319	0.30029	0.997565	0.0490768
C21orf58|60923|AP	-1.96785	0.0595847	0.00359068	0.988762	0.0490854
APOBEC3D|62274|ES	-1.96779	0.412257	0.170556	0.996482	0.0490922
ORC4|55531|ES	-1.96776	0.0158683	0.000255973	0.983716	0.0490955
HMGB3|90364|AP	-1.9677	0.0577956	0.00337801	0.988847	0.049102
HMGB3|90363|AP	1.9677	17.3023	1.01128	296.032	0.049102
RAB34|39958|AD	-1.96762	0.00869318	7.6979e-05	0.981714	0.0491122
CHAC1|30063|RI	-1.96761	0.0161648	0.000265523	0.984096	0.0491128
HSPBAP1|66451|ES	-1.96694	0.143179	0.0206421	0.993129	0.0491899
ADCY6|21466|ES	-1.96682	5.06429e-05	2.6547e-09	0.9661	0.0492037
ANKRD36C|99343|ES	-1.96667	0.403831	0.163584	0.996914	0.0492216
SERAC1|78268|ES	-1.96664	0.114614	0.0132333	0.992678	0.0492252
CCDC88C|28873|AP	-1.96643	0.499765	0.250335	0.997723	0.0492492
G2E3|27054|AP	-1.96606	0.232581	0.0543394	0.995485	0.0492912
IFT88|25429|ES	1.9659	3.314	1.00362	10.943	0.0493107
DTNBP1|75412|AP	-1.96531	0.0116861	0.000138227	0.987976	0.0493787
CYBRD1|55937|ES	-1.96494	0.00153256	2.38758e-06	0.983734	0.0494216
LSR|49090|ES	-1.96484	8.09305e-05	6.7048e-09	0.976873	0.0494324
LIMS2|55229|AP	-1.96463	0.235596	0.0556963	0.996576	0.0494576
SNX21|59619|RI	-1.96431	0.266089	0.071011	0.997078	0.0494946
CRELD1|63292|RI	-1.96401	0.318464	0.101659	0.997646	0.0495291
GPHN|28034|ES	-1.96322	0.0221455	0.000493533	0.993698	0.0496204
IRF2|71290|AP	1.96291	67.9412	1.00636	4586.85	0.0496564
STX4|36222|AD	1.96283	3750.94	1.0121	1.39013e+07	0.0496656
POLR2J3|81118|ES	-1.9627	0.306488	0.0940896	0.998353	0.0496811
BANP|37992|ES	-1.96266	0.312116	0.0975726	0.9984	0.0496853
C6orf203|77125|ES	-1.96242	0.385422	0.148728	0.998806	0.0497132
ATG4D|47532|AD	-1.96213	0.112334	0.0126494	0.997592	0.0497476
PLEKHG1|78148|AP	-1.96185	0.545731	0.297996	0.999417	0.0497796
AMOTL1|18368|ES	-1.96184	0.212918	0.0454009	0.998524	0.0497814
VSNL1|52727|AP	-1.96067	0.259885	0.0675728	0.999514	0.0499174
GNS|22865|ES	-1.96018	0.0144266	0.000208223	0.999535	0.0499748
LIMS2|55227|AP	1.95963	1.83953	0.999898	3.38422	0.0500385
COL1A1|386553|ES	1.95917	2.71264	0.999593	7.36139	0.0500934
PRSS36|36244|ES	-1.95891	0.112133	0.012559	1.00117	0.050123
NGLY1|63754|ES	1.95864	12.6293	0.998288	159.773	0.0501549
CCDC64B|33364|AP	-1.95814	0.446514	0.199225	1.00075	0.0502141
DYX1C1|30734|AT	-1.95744	0.362155	0.130985	1.00131	0.0502962
SLC39A14|83005|AP	1.95635	64.8421	0.99233	4236.99	0.0504235
IRF3|50992|ES	1.95616	3.18985	0.997745	10.1981	0.0504467
ARMC10|81156|ES	1.95606	1452.57	0.985575	2.14086e+06	0.050458
TLE4|86668|ES	-1.95601	0.120193	0.0143847	1.00429	0.0504639
WBSCR22|80010|AD	1.95574	2.49922	0.998021	6.2585	0.0504964
IL1RN|55028|AP	1.95567	1.6953	0.998842	2.87739	0.0505039
CNGB1|36618|AT	-1.95506	0.5518	0.30403	1.00149	0.0505755
MUM1|46458|ES	-1.95444	0.227749	0.0516533	1.00419	0.0506492
CPNE5|75990|AP	-1.95417	0.652249	0.424889	1.00127	0.0506817
M1AP|54123|ES	1.95397	11.1674	0.992625	125.639	0.0507048
SEC13|63364|AD	-1.95385	0.0994741	0.00982393	1.00724	0.0507186
VPS45|7423|ES	-1.9538	0.000427642	1.78458e-07	1.02477	0.0507247
VCAN|72705|ES	-1.95338	0.01256	0.000155442	1.01487	0.050775
ERI1|82589|RI	1.95311	351.335	0.979636	126002	0.0508067
ATHL1|13636|AP	1.9526	4.79381	0.994108	23.1168	0.0508668
NR1H3|114106|ES	-1.95248	0.489928	0.239373	1.00274	0.0508818
REPIN1|97789|ES	-1.95198	0.293315	0.0856031	1.00503	0.0509409
LETMD1|21743|ES	-1.95143	0.534174	0.284561	1.00275	0.0510056
ZNF462|87145|AA	1.95123	3.52395	0.99438	12.4884	0.0510293
LTBP1|53183|ES	1.95061	10.8777	0.988616	119.687	0.0511039
SKA2|42754|ES	1.9506	4.60321	0.992694	21.3455	0.0511052
SERPINE2|57769|AP	-1.95024	0.0176498	0.000305311	1.02033	0.0511472
COX6C|84683|AA	1.94883	71488.3	0.938134	5.44759e+09	0.0513158
TCOF1|74069|AA	1.94876	8.46849	0.987797	72.6013	0.0513236
GPATCH4|8292|RI	-1.9484	0.338318	0.113725	1.00645	0.0513665
WDR74|16457|ES	1.94805	2381.58	0.953565	5.94815e+06	0.0514088
MED12|89397|ES	-1.94737	0.000504193	2.42031e-07	1.05032	0.0514902
MBTD1|42522|ES	1.94709	1267.19	0.953862	1.68345e+06	0.0515238
ANGPTL4|47224|ES	-1.94698	0.103417	0.0105344	1.01524	0.0515368
NMU|69334|ES	-1.94657	0.0229205	0.000511872	1.02633	0.0515867
TMC6|43762|ES	-1.94638	0.0155944	0.000236223	1.02947	0.0516094
RPS9|51827|AD	1.94561	1.42364	0.997398	2.03203	0.051701
XAF1|38810|ES	-1.94504	0.325267	0.104891	1.00865	0.0517702
SZT2|2178|AA	-1.94479	0.042003	0.00172114	1.02505	0.0518008
LRRC8C|3725|AT	1.94467	243994	0.907039	6.56344e+10	0.0518149
PANX2|62788|RI	-1.94418	0.0517849	0.00261799	1.02433	0.0518737
FHOD3|45256|ES	-1.94338	0.0155774	0.00023419	1.03615	0.0519699
DROSHA|71625|AP	-1.94338	0.0155774	0.00023419	1.03615	0.0519699
NAT14|52110|RI	-1.94338	0.0155774	0.00023419	1.03615	0.0519699
RSPH4A|77331|ES	-1.94338	0.0155774	0.00023419	1.03615	0.0519699
PTHLH|20908|AT	-1.94299	0.15542	0.0237657	1.0164	0.0520175
RIC8B|24174|ES	-1.94296	0.0155846	0.000234191	1.0371	0.0520213
DUSP15|58907|AT	-1.94295	0.530881	0.280277	1.00556	0.0520218
ZNF628|95393|ES	-1.94292	0.232582	0.0534063	1.01288	0.0520262
PLAA|86036|AT	1.94284	10.4432	0.979531	111.339	0.0520359
PLAA|86037|AT	-1.94284	0.0957563	0.00898158	1.0209	0.0520359
APEX1|26447|ES	-1.94259	0.0155907	0.000234193	1.03791	0.0520652
TNFRSF25|420|ES	1.94182	11.4657	0.97746	134.494	0.0521593
IFT52|95946|ES	1.94149	391.257	0.944793	162027	0.0521984
ATF5|51133|AP	1.94141	3.21647	0.988897	10.4618	0.0522085
ATF5|51134|AP	-1.9414	0.310901	0.0955858	1.01123	0.0522093
SPOP|42314|ES	1.94128	7.39761	0.980921	55.7891	0.0522247
NCAPG2|82527|ES	1.94127	7.94647	0.980235	64.4196	0.0522259
TRAF3|29425|ES	1.94066	23987.1	0.904542	6.36105e+08	0.0522997
ELN|80057|ES	1.94063	7.70275	0.979862	60.5517	0.0523036
ZSCAN29|30240|AA	1.9403	3.50926	0.987358	12.4726	0.0523431
FGFR1OP2|20856|ES	1.94015	2.11762	0.992366	4.5188	0.0523617
NCAPD3|19542|ES	1.94014	3214.29	0.920798	1.12204e+07	0.0523627
EEFSEC|66643|ES	-1.9395	0.0154956	0.000229787	1.04494	0.0524401
NSUN7|69094|ES	1.93911	4.69376	0.983511	22.4008	0.0524876
CCNL1|67389|ES	-1.93895	0.258184	0.0656878	1.01479	0.0525079
KIAA1522|1632|AP	-1.93877	0.311381	0.0957296	1.01283	0.052529
DUSP15|58908|AT	1.93855	1.88074	0.993048	3.56194	0.0525557
MPDU1|38999|AT	1.93838	221.171	0.941643	51948.3	0.0525774
ALDH1L2|24117|AT	-1.93826	0.0124182	0.000146816	1.05037	0.0525916
CNTN4|62950|AP	-1.93823	0.244896	0.0590353	1.0159	0.0525951
TBRG4|79588|AD	-1.93789	0.0690706	0.00462771	1.03091	0.0526366
ZNF765|51717|AT	1.93773	7.90194	0.976559	63.9395	0.0526563
KIAA0930|62646|AP	1.9377	12.1919	0.971681	152.974	0.0526593
CAPN10|58271|ES	-1.93762	0.00976855	9.04641e-05	1.05483	0.05267
CCNL1|67375|AT	-1.93741	0.0356821	0.00122476	1.03956	0.0526949
ATF1|21709|AP	-1.93734	0.000457071	1.90969e-07	1.09397	0.0527039
CCNL1|67377|AT	1.93723	28.0146	0.961639	816.123	0.0527176
RBFOX2|61987|ES	-1.93629	0.0157148	0.000234728	1.05209	0.052832
BCORL1|90062|ES	-1.93627	0.015993	0.000243153	1.05191	0.0528346
C16orf52|35533|AT	1.93623	5.11789	0.980188	26.7223	0.0528392
MLH1|63937|ES	-1.93584	3.54763e-05	1.10771e-09	1.13619	0.0528871
GGA3|43409|ES	-1.93563	0.0774423	0.00580753	1.03268	0.0529126
RNASE1|26467|AA	-1.93461	0.119386	0.0138615	1.02825	0.0530388
PKMYT1|33332|AA	-1.93444	0.000188284	3.1657e-08	1.11984	0.0530594
CEP63|66880|ES	1.93418	3.09031	0.98507	9.69477	0.0530914
ATHL1|13637|AP	-1.9339	0.211454	0.0437865	1.02116	0.0531251
CDC42SE2|73225|ES	1.93349	81.4681	0.941538	7049.16	0.0531754
GPR35|58298|AP	-1.93343	0.440314	0.191706	1.01132	0.0531835
COL1A1|1056194|ES	-1.93317	0.163774	0.0261576	1.0254	0.0532154
FOLH1|15817|ES	1.93282	4.14545	0.980224	17.5314	0.053259
TCP11L1|14874|AT	-1.9325	0.0371579	0.00131759	1.04791	0.0532979
TRMT2B|89623|AT	-1.93248	0.0713775	0.00490701	1.03826	0.0533004
TCP11L1|14875|AT	1.93232	26.9049	0.953984	758.791	0.0533206
GNG2|27528|ES	1.93224	20.8324	0.957373	453.314	0.0533294
TRMT2B|89622|AT	1.93217	14.0046	0.962748	203.718	0.0533382
DDX11|20964|AA	-1.93163	0.079374	0.00607042	1.03786	0.0534046
ARHGAP4|90522|AP	1.93147	35.431	0.948724	1323.2	0.0534254
CRADD|23712|AP	-1.93098	0.0192863	0.000350554	1.06106	0.0534859
POLK|72523|AT	-1.93095	0.00288458	7.62088e-06	1.09184	0.0534889
CLN3|35730|ES	-1.9309	0.000729678	4.77577e-07	1.11486	0.0534956
CHIC1|89513|RI	-1.93053	0.00530791	2.60114e-05	1.08314	0.0535408
MTHFD2L|69496|AT	-1.93003	0.236502	0.0546964	1.02261	0.0536031
PACRG|78397|AP	1.92977	1.74998	0.991283	3.08936	0.0536353
RNF180|72196|AT	1.92961	21.7567	0.952701	496.853	0.0536556
SLAIN2|69214|ES	1.92916	3.46024	0.980373	12.213	0.0537113
GIGYF2|58020|ES	-1.92903	0.0158526	0.000235149	1.06871	0.0537265
FYN|77273|ME	1.92902	3.02471	0.982401	9.31277	0.0537285
GTF2IRD2|80094|ES	1.92871	79.9767	0.93145	6867	0.0537673
SEPT4|42689|AP	1.92869	2.02433	0.98863	4.14504	0.0537691
OCIAD1|69245|ES	-1.92862	0.00402824	1.48356e-05	1.09377	0.0537785
ANKRD37|71343|AA	-1.92838	0.00494711	2.24359e-05	1.09084	0.0538076
SEC61A2|10763|ES	-1.92832	0.0160477	0.000240642	1.07017	0.0538158
RBMS2|22466|ES	-1.9282	0.0129601	0.00015636	1.07422	0.0538306
RASSF3|22861|RI	1.92801	13.5015	0.957786	190.325	0.0538533
HSCB|96110|ES	-1.92783	0.289124	0.0818812	1.0209	0.0538763
DMTF1|80312|ES	-1.92761	0.0906728	0.00789685	1.04112	0.0539042
IL4R|35683|AP	-1.92761	0.0906728	0.00789685	1.04112	0.0539042
FUT10|83323|AP	-1.92761	0.0906728	0.00789685	1.04112	0.0539042
OPA1|68142|ES	-1.92761	0.0906728	0.00789685	1.04112	0.0539042
FANCA|38145|AD	-1.92714	0.204047	0.0405232	1.02744	0.0539625
FAM204A|13247|ES	1.92711	5.0732	0.972694	26.4599	0.053966
SHISA5|64685|AP	1.92709	1744.73	0.880423	3.4575e+06	0.053969
TATDN3|9755|AA	-1.92703	0.39959	0.157188	1.0158	0.0539758
ATXN2L|35842|AA	-1.92646	0.370107	0.134632	1.01744	0.0540468
RPUSD3|63227|ES	1.9261	6047.98	0.858071	4.26283e+07	0.0540913
QPCTL|50516|ES	-1.92589	4.41666e-05	1.6336e-09	1.19411	0.0541178
U2AF1L4|49272|ES	-1.92584	0.38226	0.143654	1.01718	0.054124
RPL26L1|74569|AP	1.92574	10.7935	0.958597	121.532	0.0541375
CHTF8|106056|ES	1.92566	14.2742	0.953746	213.633	0.0541468
TRRAP|80595|AA	1.92465	14.1895	0.952499	211.382	0.0542729
EFCAB11|28802|AD	-1.92387	0.131001	0.0165193	1.03886	0.0543703
XKR6|82615|AT	1.92334	2.64122	0.981675	7.10629	0.0544376
GPR56|36587|ES	-1.92321	0.368321	0.133096	1.01927	0.0544533
SH3BP4|58079|AP	1.92259	2.7216	0.980723	7.55272	0.054532
CAPN2|9923|AP	1.92237	198.448	0.901698	43674.9	0.0545598
ZNF528|51457|ES	1.92236	1.90408	0.987483	3.67147	0.0545601
NRP2|57111|AD	-1.92162	0.150704	0.02187	1.03848	0.0546535
C14orf2|29531|ES	1.92114	1.89782	0.987137	3.64866	0.0547136
NUSAP1|30079|ES	-1.92083	0.0187023	0.000322536	1.08445	0.0547537
ZNF131|71927|AD	1.92044	5.07113	0.96714	26.5902	0.0548021
PTPRS|46839|ES	1.91974	3.57852	0.97364	13.1525	0.0548907
TTLL5|28518|AT	1.9195	111.143	0.905475	13642.4	0.0549205
ELMOD3|54248|ES	1.91947	2.20366	0.98347	4.93775	0.0549247
SCP2|3043|ES	-1.91832	0.00073705	4.64507e-07	1.16951	0.0550705
NSFL1C|58506|ES	1.91827	16.7701	0.940555	299.009	0.0550769
PDHX|14971|AP	1.91799	6.63658	0.959426	45.9068	0.0551125
PDHX|14972|AP	-1.91787	0.150703	0.0217873	1.04241	0.0551277
ZNF839|29404|AP	-1.91715	0.269366	0.0704632	1.02973	0.0552193
KIAA1524|66026|AP	1.91682	943.985	0.8571	1.03968e+06	0.0552614
SETMAR|62994|RI	1.91678	16.0677	0.939363	274.838	0.0552653
AP2M1|67841|ES	1.91673	7.07805	0.956821	52.3596	0.0552718
ZFAND2B|57632|AA	-1.91638	0.113475	0.0122548	1.05073	0.0553162
ITIH5|10716|AT	1.91622	2.10504	0.983151	4.50715	0.0553374
CDKN2A|86016|ES	1.91548	2.1039	0.982877	4.5035	0.0554308
KIAA0226|68302|AP	-1.91518	0.466156	0.213458	1.01801	0.0554695
ATP6V0E2|82214|ES	1.91518	29211.9	0.786278	1.08528e+09	0.0554697
SCAND1|59258|RI	-1.91465	0.291023	0.0822559	1.02964	0.0555371
ST3GAL5|54381|AP	-1.91442	0.0183051	0.000304655	1.09986	0.0555668
IFRD2|64979|RI	-1.91438	0.0190703	0.000330953	1.09888	0.055572
CORO7|33675|ES	1.91429	29272	0.782419	1.09513e+09	0.0555828
CPSF6|23304|ES	1.91403	7.26809	0.953519	55.4002	0.0556157
IFI27|29088|AA	-1.91379	0.0735998	0.00508645	1.06497	0.0556468
MMP23B|203|RI	-1.91372	0.191396	0.0351978	1.04076	0.0556553
PILRB|80936|RI	1.91369	2.63139	0.976877	7.0881	0.0556596
ATXN2|24521|ES	1.91368	301.855	0.871009	104611	0.0556612
HDAC7|21365|AP	1.91329	99.3625	0.893873	11045.1	0.0557112
WDR91|81881|ES	-1.91328	0.0886434	0.00740655	1.06091	0.0557121
TYROBP|49320|AD	-1.9128	0.00325663	9.20881e-06	1.15168	0.0557742
NBPF11|7331|AD	-1.91203	0.329853	0.10582	1.02819	0.0558719
DNASE1|33604|AT	-1.91168	0.459272	0.206826	1.01985	0.0559173
CRK|38303|ES	-1.91141	0.0161432	0.000234671	1.11051	0.0559521
CNTN4|62954|AP	1.91093	4.00889	0.964998	16.6541	0.0560136
CAV2|81527|ES	-1.91078	0.000534954	2.3573e-07	1.214	0.0560332
HSPB7|788|AT	1.91075	53.9723	0.90238	3228.14	0.0560362
MAPK7|39719|AP	1.91049	2.65209	0.975057	7.21351	0.0560705
EXO5|2003|RI	-1.91049	0.495712	0.241304	1.01834	0.0560707
BAZ1A|27173|AP	1.90995	4.36333	0.962158	19.7874	0.0561394
BAZ1A|27172|AP	-1.90995	0.229183	0.0505372	1.03933	0.0561394
C17orf49|38825|ES	-1.9098	0.0177548	0.000283562	1.11169	0.056159
ODF2|87764|ES	-1.90963	0.0415836	0.00159016	1.08743	0.0561809
PODXL|81825|ES	1.9096	5.87875	0.954355	36.2127	0.056185
MAGIX|89092|RI	1.90947	2.24867	0.978799	5.16605	0.0562017
ALDOA|239077|ES	1.90934	2.14848	0.979929	4.71051	0.0562179
DMKN|49173|ES	1.90933	1.68608	0.986243	2.88252	0.0562191
PLEKHA7|14509|AT	-1.90926	0.252463	0.0614495	1.03723	0.056229
PLEKHA7|14508|AT	1.90925	3.96098	0.964095	16.2737	0.0562303
RBM6|64951|ES	-1.90907	0.482685	0.228503	1.01961	0.0562536
ABCC5|67823|AA	-1.90896	0.456603	0.204165	1.02117	0.056267
NDUFA3|95376|ES	1.90896	3.13699	0.969915	10.1459	0.0562674
EEF1D|85446|ES	1.9086	5.3575	0.955834	30.0291	0.0563136
NBPF10|7269|ES	1.9083	22.7138	0.918933	561.431	0.0563519
CNDP2|45811|AP	-1.90781	0.0496138	0.00226751	1.08557	0.0564154
CRYZ|3471|ES	-1.90776	0.339403	0.111838	1.03001	0.0564218
TDP1|28803|AP	1.9077	7.84017	0.945141	65.0362	0.0564306
VPS13A|86648|AT	-1.90712	0.285055	0.0784789	1.03539	0.0565049
BCL2L11|54966|AD	1.90711	7.89997	0.944325	66.089	0.0565068
ASPHD1|35983|AT	-1.90605	0.46938	0.215654	1.02162	0.0566436
ASPHD1|35984|AT	1.90605	2.13047	0.978834	4.63705	0.0566436
WWC2|71266|ES	-1.906	0.102621	0.00987364	1.06658	0.0566501
SEPT6|89977|ES	-1.90583	0.444975	0.193501	1.02327	0.056672
C4orf29|70557|AT	-1.90518	0.120386	0.0136369	1.06277	0.0567568
C4orf29|70558|AT	1.90516	8.30656	0.940922	73.3313	0.0567589
ADRM1|120732|ES	-1.90502	0.156244	0.0231398	1.05499	0.0567769
GTF2IRD1|80083|AA	-1.90492	0.188394	0.0338209	1.04942	0.0567908
FKBP8|48446|AA	-1.90461	0.00752011	4.90591e-05	1.15273	0.0568314
REPIN1|97793|ES	-1.9045	0.240441	0.0554613	1.04238	0.0568447
CHCHD7|83911|AA	1.90416	7.61042	0.942261	61.4675	0.0568888
TBC1D3F|40556|RI	1.90414	2.11564	0.978271	4.57535	0.0568918
FAM86C1|17444|AA	1.90393	3.11461	0.967117	10.0307	0.0569193
PPFIA3|50895|RI	-1.90391	0.335799	0.109195	1.03265	0.0569224
KIAA0226|68303|AP	1.90389	2.13786	0.977872	4.67389	0.056924
PTGER3|3415|AT	1.90309	2.73135	0.970419	7.6877	0.0570285
TOR2A|87656|AA	-1.90307	0.494739	0.239671	1.02126	0.0570313
ACSBG1|32058|AT	-1.90306	0.153892	0.022394	1.05755	0.0570322
IGFLR1|49260|ES	1.90298	2.59194	0.971885	6.91249	0.0570426
ITIH5|10715|AT	-1.90298	0.4771	0.222636	1.02241	0.057043
YJEFN3|48656|AT	1.90289	4.00125	0.959267	16.6898	0.0570543
GGT6|38539|ES	1.90279	2.8839	0.968678	8.58578	0.0570676
ZNF207|40205|ES	1.90274	2.5876	0.971812	6.8899	0.0570746
MEOX1|41717|ES	-1.90227	0.155122	0.0227405	1.05815	0.0571359
STX6|9135|ES	1.90212	107235	0.703119	1.63549e+10	0.0571553
SUOX|22333|AP	-1.90124	0.366584	0.130282	1.03148	0.0572708
SUOX|22334|AP	1.9012	2.72782	0.969456	7.67546	0.0572764
GLYCTK|65211|ES	-1.90091	0.499018	0.2437	1.02183	0.0573132
FOXRED2|62055|AD	-1.90091	0.441753	0.190255	1.02571	0.0573138
ZNF451|76590|AA	1.90042	2.90757e+06	0.62731	1.34765e+13	0.0573781
PPP2R3C|27198|ES	1.89997	630.725	0.815805	487634	0.0574375
EEF1D|98097|AA	-1.89945	0.0238472	0.000504868	1.12641	0.0575057
DYRK2|22919|ES	1.89922	4.60103	0.952358	22.2285	0.0575353
CUTC|12778|ES	1.89862	2.5842	0.969791	6.88611	0.0576142
FBXL12|47430|ES	-1.89852	0.112144	0.0117164	1.07338	0.0576279
EEF2K|35543|AD	-1.8984	0.0626428	0.00358696	1.094	0.0576433
LYVE1|14359|ES	1.89802	306529	0.662147	1.41902e+11	0.057693
HYAL2|65003|RI	-1.89797	0.0689988	0.00436273	1.09125	0.0576995
ANAPC11|44223|AD	1.89729	17.6737	0.909485	343.447	0.0577899
ACAP1|38919|AP	1.89714	2.41216	0.971262	5.99067	0.0578096
TBRG1|19225|ES	-1.89688	0.379675	0.139584	1.03273	0.0578439
BLOC1S6|30427|AP	1.89658	5.0887	0.947077	27.3418	0.0578833
GPNMB|78967|ES	-1.89657	0.00829438	5.86143e-05	1.17372	0.0578845
KCNQ5|76725|AT	-1.89655	0.07607	0.0053091	1.08995	0.0578868
HOXB3|42196|AP	1.89643	2.68477	0.967458	7.45044	0.0579026
TMEM91|50048|RI	-1.89639	0.40478	0.158954	1.03079	0.057909
COL1A1|444850|ES	-1.89621	0.252739	0.0609901	1.04733	0.0579327
KIAA1586|76576|ES	1.89598	9.55068	0.926668	98.4338	0.0579633
ATL2|389880|ES	1.89574	2.18787	0.973825	4.91546	0.0579943
NPRL3|32802|RI	-1.89561	0.0164282	0.000234747	1.14968	0.0580116
ANKRD13D|17157|RI	-1.89541	0.0309989	0.000853712	1.12559	0.0580382
SNX17|52998|ES	-1.89505	0.112261	0.0116929	1.07779	0.0580856
STAU2|84173|ES	-1.89486	0.0360035	0.00115635	1.12098	0.0581106
ZNF35|64379|ES	1.89463	2.80755	0.965027	8.16802	0.0581418
ASNS|80562|AA	1.89438	13.2523	0.914425	192.058	0.0581742
ARHGEF7|26286|ES	1.89425	106.907	0.850376	13440	0.0581918
SERP2|25778|AP	-1.89419	0.33099	0.105428	1.03914	0.0581993
ZSWIM3|59635|ES	-1.89407	0.283797	0.077088	1.04479	0.058216
ATXN3|28945|ES	-1.89405	8.50233e-06	4.81525e-11	1.50126	0.0582185
GFOD1|75385|AP	1.89387	150.933	0.839386	27139.9	0.0582424
COL1A1|405914|ES	1.89359	7.32773	0.932569	57.5781	0.0582796
CRYAB|18691|AP	-1.89354	0.332649	0.106465	1.03936	0.0582858
GPSM1|88152|AP	1.89283	3.60337	0.955557	13.5882	0.0583798
YJEFN3|48655|AT	-1.89258	0.251918	0.060423	1.05031	0.0584138
ZBTB44|19495|ES	-1.89204	0.0419498	0.00157041	1.12059	0.0584861
ATP5SL|50068|AP	1.892	47.5701	0.870461	2599.68	0.0584907
APH1A|7451|ES	-1.89145	0.432227	0.18123	1.03085	0.0585638
EPHB6|82064|AP	-1.89137	0.147641	0.0203369	1.07184	0.0585755
NT5C3B|40955|ES	-1.89135	0.0665522	0.00401452	1.10329	0.0585773
CBR4|71142|ES	1.89113	24.5899	0.889981	679.413	0.0586066
TSEN34|51807|AP	-1.89101	0.282293	0.0760973	1.0472	0.058623
THAP6|69535|ES	-1.89064	0.435269	0.183768	1.03097	0.0586719
KIFC3|36615|ES	-1.89053	0.460987	0.20655	1.02885	0.0586871
FBLIM1|775|AA	-1.89043	0.227732	0.049115	1.05593	0.0587002
TPRA1|66613|ES	-1.89033	0.0197156	0.000336359	1.15562	0.0587142
PKM|31517|AD	-1.89017	0.366499	0.129434	1.03776	0.0587358
ZNF506|48687|ES	1.89016	1.92772	0.976054	3.80727	0.058736
CAPN10|58275|ES	-1.88931	0.0268641	0.000630373	1.14484	0.0588507
SMUG1|22138|ES	-1.88917	0.276597	0.0729083	1.04934	0.0588695
ZNF763|47764|ES	-1.88865	0.314659	0.0947807	1.04462	0.0589381
CCDC148|55660|AT	-1.88799	0.503659	0.247126	1.02649	0.0590266
NUDT9|69869|AD	1.88767	17.9122	0.895383	358.334	0.0590699
SERP2|25777|AP	1.88749	2.99309	0.958779	9.34372	0.0590944
ZNF664|25128|ES	-1.88736	0.520744	0.264452	1.02542	0.0591123
FUK|37391|ES	1.88697	4.49498	0.943518	21.4143	0.0591644
MYO9B|48232|ES	1.88589	3.30501	0.954132	11.4482	0.0593095
TMUB2|41816|AD	1.88563	3.20192	0.955159	10.7336	0.059345
GJA9|1857|AT	1.8854	5.34819	0.935839	30.5642	0.0593757
CCL20|57831|AA	1.88532	3.37168	0.953021	11.9286	0.0593861
SSH3|17163|ES	-1.88509	0.0166383	0.000235265	1.17668	0.0594182
SEC24C|12180|ES	1.88498	3.65657	0.949729	14.0783	0.0594332
MOK|29385|ES	1.8844	29.1584	0.873499	973.341	0.0595111
TOM1|61952|AD	1.88401	18.8824	0.888291	401.385	0.0595637
TSGA10|54665|AA	-1.88399	0.394158	0.149636	1.03826	0.0595661
EMC3|63298|AT	1.88347	5785.98	0.703386	4.75948e+07	0.059637
TEX264|65105|ES	-1.88326	0.385312	0.142809	1.03961	0.0596651
CSPP1|84078|ES	1.88282	5.41601	0.933122	31.4355	0.0597251
SLC36A2|74164|AT	-1.88277	0.00643329	3.36519e-05	1.22986	0.0597318
HIRIP3|36001|ES	-1.88273	0.351531	0.118386	1.04382	0.0597375
YME1L1|11059|ES	1.88265	120.748	0.821308	17752.3	0.0597476
REPIN1|82248|ES	-1.88253	0.281635	0.0752896	1.05351	0.0597645
LYPLA2|1072|RI	-1.88232	0.014738	0.000182524	1.19002	0.0597932
SUV39H2|10832|AD	-1.88197	0.0153951	0.000199362	1.18883	0.0598401
ANGPTL4|47223|RI	-1.88188	0.0166839	0.000234873	1.18511	0.0598521
MTO1|76752|AD	1.88176	4.52964	0.939149	21.8471	0.0598686
HMCN1|9219|ES	-1.8817	0.427187	0.176146	1.03601	0.0598763
RDM1|40351|ES	-1.88156	0.407418	0.159894	1.03813	0.0598959
SERPINE2|57771|AA	1.88143	10.6262	0.906055	124.623	0.0599141
MX2|60663|ES	-1.88139	0.0143514	0.000172508	1.19393	0.0599192
STXBP2|47125|ES	-1.88115	0.0917571	0.00761756	1.10526	0.059952
ANKRD13D|17158|ES	1.88088	4.52788	0.938473	21.8458	0.0599883
SETDB1|7522|ES	-1.88047	0.0079889	5.20365e-05	1.2265	0.0600437
ZNF10|25339|RI	-1.87995	0.017396	0.000254689	1.1882	0.0601147
TCF12|30785|AP	1.87983	29.429	0.865735	1000.38	0.0601319
RABL5|97661|ES	-1.8792	0.000474856	1.62289e-07	1.38943	0.0602173
GPS1|44276|RI	1.8785	7.07984	0.918619	54.5647	0.0603134
HSPB1|117107|ES	1.8783	2.99018	0.953496	9.37724	0.0603395
ZNF544|52426|AT	1.87808	2.70635	0.957522	7.64924	0.06037
ZNF280B|61274|RI	1.87751	12.9417	0.893649	187.419	0.0604478
ZNF277|81442|AT	1.87751	1031.68	0.737324	1.44354e+06	0.060448
YTHDF2|1395|RI	-1.87732	0.000229801	3.65201e-08	1.44602	0.0604737
ZNF821|37507|ES	1.87656	3.04678	0.951687	9.75414	0.0605791
PHF21A|15536|AA	-1.87635	0.0938551	0.00792728	1.1112	0.0606079
PPAPDC1A|13284|ES	1.87566	18.2619	0.877601	380.01	0.0607022
ARHGEF5|82131|AP	1.87562	561.69	0.752245	419405	0.0607074
KLHL36|37854|ES	-1.87521	0.0174507	0.000253605	1.2008	0.0607644
KIN|10723|ES	1.87505	67.6849	0.826226	5544.78	0.0607865
C11orf30|17895|AA	1.8749	5.17387	0.928137	28.8416	0.0608072
TIMM50|49835|ES	1.87487	1287.81	0.722539	2.29532e+06	0.0608101
ZFYVE27|12744|ES	-1.87474	0.0064079	3.26386e-05	1.25806	0.060828
NCF4|62065|RI	-1.87435	0.366413	0.12824	1.04693	0.0608825
ING1|26269|AD	-1.87423	0.0178306	0.000264444	1.20225	0.0608985
CCDC33|31695|AP	1.87359	1.85619	0.971888	3.54511	0.060987
C14orf2|29528|ME	1.87308	4.66598	0.931047	23.3838	0.0610571
TBC1D19|68990|ES	-1.8727	0.0759589	0.00511673	1.12763	0.0611103
PRX|49900|RI	-1.87212	0.495208	0.237276	1.03352	0.0611896
POLR1B|55003|AA	-1.87187	0.0512173	0.00228085	1.1501	0.0612242
OCIAD1|69229|AP	-1.87159	0.000887536	5.65277e-07	1.39351	0.061264
PML|31664|ES	-1.87136	0.124866	0.014129	1.10352	0.0612947
RCOR3|9709|ES	1.87122	4.26634	0.933508	19.4981	0.0613151
MGLL|66625|ES	-1.87094	0.0665132	0.00388873	1.13765	0.0613534
ARMCX5|89699|ES	-1.87092	0.432509	0.179748	1.0407	0.0613568
ATXN2L|35860|AD	-1.87069	0.206751	0.0396485	1.07813	0.0613886
GULP1|56496|AP	1.87068	2.91802	0.950173	8.96135	0.0613893
TRAK1|64264|AP	-1.87053	0.164259	0.0247486	1.0902	0.0614101
APTX|86082|ES	-1.87042	0.365222	0.127108	1.0494	0.0614251
ZNF786|82165|ES	-1.86998	0.542956	0.286264	1.02982	0.0614859
PIGL|39430|ES	-1.8699	0.0789382	0.00551392	1.13009	0.0614979
RUNX2|76401|AT	-1.86984	0.0919011	0.00752788	1.12194	0.0615066
RUNX2|76402|AT	1.86973	10.8802	0.891191	132.832	0.0615215
NBPF10|4446|ES	-1.8696	0.0951651	0.0080832	1.1204	0.061539
CANT1|43973|RI	1.86956	3.33912	0.943367	11.8191	0.0615444
SMCO4|18300|AP	-1.86955	0.307431	0.0892732	1.0587	0.0615467
GPR107|87892|AT	1.86922	2140.9	0.689144	6.65092e+06	0.0615923
TRPC4AP|59060|AA	-1.86912	0.237598	0.0526441	1.07235	0.0616065
CCDC25|83177|ES	-1.86872	0.000390935	1.04184e-07	1.46692	0.0616624
PCM1|82834|AT	-1.86859	0.00222411	3.6694e-06	1.34809	0.0616794
TMEM205|47661|ES	-1.86843	0.0541182	0.00253883	1.15359	0.0617021
WFDC1|37848|AA	-1.8684	0.234342	0.051147	1.07369	0.0617059
ANKLE2|25298|AT	1.86832	164.226	0.778631	34637.8	0.0617172
ATP5J|60267|AD	-1.86813	0.0850262	0.0064045	1.12881	0.0617436
MEIS2|29906|AP	1.86807	3.44955	0.940906	12.6468	0.0617523
WBP2NL|62481|AT	-1.86749	0.459247	0.202936	1.03928	0.0618328
ETV3|8340|AT	1.86685	36.428	0.83583	1587.64	0.0619228
ETV3|8341|AT	-1.86675	0.0274574	0.000630019	1.19664	0.0619367
TMEM234|1570|RI	-1.8667	0.342932	0.111479	1.05492	0.0619428
ECSIT|47722|ES	-1.86632	0.0222856	0.000410359	1.21028	0.0619959
PLXDC1|40621|ES	-1.86601	0.287202	0.0774632	1.06483	0.06204
FLNB|65418|ES	-1.86596	0.440988	0.186612	1.04211	0.0620464
LIN54|69761|AD	-1.86594	0.107043	0.010238	1.11918	0.0620501
LSMD1|39062|AD	-1.86554	0.00966195	7.38141e-05	1.26471	0.0621064
CCDC61|50537|AA	-1.86512	0.017045	0.000236197	1.23004	0.0621639
GRAPL|39690|AT	-1.86503	0.416862	0.166204	1.04555	0.0621776
COL1A1|265522|ES	1.86502	2.9735	0.946035	9.34607	0.0621785
TES|81522|AP	-1.8649	0.0173114	0.000243705	1.22971	0.0621956
ING4|19918|ES	-1.86442	0.431529	0.178368	1.04401	0.0622625
KRIT1|80429|AD	-1.8644	0.486052	0.22767	1.03767	0.0622649
TAZ|90593|ES	-1.86411	0.408627	0.159466	1.0471	0.0623068
ZSCAN18|52400|AP	1.86369	3.47704	0.937651	12.8937	0.0623657
ZSCAN18|52399|AP	-1.86351	0.287632	0.0775647	1.06662	0.0623902
SSX2IP|3619|AD	-1.86316	0.0829345	0.00604356	1.13809	0.0624395
CMC2|37714|ES	1.86265	5.85859	0.911776	37.6442	0.062511
LYRM9|39867|RI	-1.86252	0.107791	0.0103408	1.1236	0.0625294
RPS6KB1|42839|ES	-1.86251	0.00282313	5.86241e-06	1.35952	0.062531
ZNF544|52423|AP	-1.86227	0.410445	0.160776	1.04782	0.0625651
ENTPD1|12652|AP	1.86215	2.216	0.959066	5.12027	0.0625815
PAQR3|69651|AT	-1.86174	0.104625	0.00971737	1.12648	0.0626394
PAQR3|69649|AT	1.86173	9.55759	0.887712	102.902	0.0626411
TMEM107|39114|ES	1.86142	2.15282	0.960221	4.82663	0.0626845
C17orf62|44387|ES	-1.86132	0.0722768	0.00454496	1.14939	0.0626987
TMEM91|50059|AA	-1.86117	0.546556	0.289296	1.03259	0.0627201
GALK1|43494|AT	-1.86112	0.385952	0.141615	1.05186	0.0627276
GALK1|43493|AT	1.86112	2.59099	0.950693	7.06142	0.0627276
RASGRP4|49648|RI	1.86104	24.3109	0.843986	700.274	0.0627389
APC2|46498|ES	-1.86044	0.000392186	1.01101e-07	1.52135	0.0628231
RMND1|78158|AD	-1.85983	0.199361	0.0364398	1.0907	0.062909
DYNLL1|24766|ES	-1.85982	0.489353	0.230427	1.03923	0.0629105
MRPS22|67026|AP	-1.85976	7.29964e-05	3.1895e-09	1.67063	0.0629192
NDRG2|26501|AD	1.85975	27.0837	0.837136	876.236	0.0629212
SPTAN1|87770|ES	1.85911	1183.32	0.681231	2.05546e+06	0.0630111
TRAPPC9|85281|AP	-1.85884	0.00409779	1.24514e-05	1.3486	0.0630499
SUN1|78548|ES	-1.85881	0.448573	0.192628	1.04459	0.0630543
EVC2|68693|AT	-1.85852	8.74613e-06	4.05076e-11	1.88841	0.0630954
TANK|55745|AD	-1.85847	0.177489	0.0286641	1.09902	0.0631025
C11orf73|18187|ES	1.85842	1.80353	0.96829	3.35924	0.0631095
HNF1A|24784|AT	-1.85796	0.276354	0.0711647	1.07316	0.0631753
HNF1A|24782|AT	1.85786	3.61832	0.931763	14.0511	0.063189
CDK5RAP3|42150|AD	-1.85736	0.0517668	0.00227541	1.17772	0.0632606
KHNYN|27000|AP	-1.85722	0.0826875	0.00595651	1.14786	0.0632797
SMCO4|18299|AP	1.85695	3.22532	0.937104	11.1009	0.0633179
HYAL2|65006|AA	1.85694	3.27812	0.936255	11.4777	0.063319
MAGED2|89245|AP	1.85666	4.37466	0.921168	20.7754	0.0633593
MCM8|58659|ES	1.85583	453.604	0.709452	290022	0.0634784
SMOX|58622|RI	-1.85569	0.222797	0.0456224	1.08803	0.0634974
MT1E|36481|ES	1.85553	240761	0.497877	1.16426e+11	0.06352
KIAA0513|37878|AT	1.85514	3.32886	0.934304	11.8605	0.0635761
KIAA0513|37877|AT	-1.85514	0.300403	0.0843137	1.07032	0.0635761
TMEM241|44808|ES	1.85508	2.63185	0.946759	7.31616	0.0635846
ACSM3|34389|ES	-1.85494	0.237742	0.052106	1.08473	0.0636047
EIF4G1|67880|AA	-1.85492	0.0282571	0.00065244	1.22381	0.0636077
ZNF544|52420|AP	1.85487	2.42768	0.950989	6.19737	0.063615
GJA9|1858|AT	-1.85483	0.191301	0.0333212	1.09828	0.063621
POMGNT1|2788|ES	-1.85466	0.000234447	3.41978e-08	1.60728	0.0636442
MFSD11|43684|RI	1.85419	4.22734	0.921056	19.4021	0.0637117
C1orf43|7799|AT	1.85411	6897.11	0.603722	7.87948e+07	0.0637239
LIMCH1|69111|AP	1.85384	2.65315	0.945673	7.44361	0.0637623
PPHLN1|21228|ES	-1.85321	0.191999	0.0335205	1.09973	0.0638529
TRA2B|68039|ES	-1.85252	0.383768	0.13932	1.05712	0.0639517
GRB10|79726|ES	1.85248	2.95872	0.939	9.32272	0.0639571
MAPK7|39718|AP	-1.85218	0.389102	0.143308	1.05646	0.0639997
STAG1|66932|ES	1.85183	214624	0.488279	9.43386e+10	0.0640502
PARD6A|37094|AA	1.85144	3.79133	0.924858	15.5421	0.0641057
RNF220|2559|AD	-1.85144	0.179789	0.0292309	1.10581	0.064106
ANKMY1|58252|AT	1.85132	2.77982	0.941765	8.20526	0.0641238
HS1BP3|52782|ES	-1.85117	0.00478928	1.67575e-05	1.36878	0.0641452
NDUFAF7|53224|AD	-1.8511	0.0336399	0.000926993	1.22077	0.0641548
CDK2|22323|AD	-1.85062	0.260817	0.0628325	1.08265	0.0642247
APBA2|29759|AD	-1.85055	0.23143	0.0491201	1.09038	0.064234
PLSCR4|67151|ES	1.85016	2.5534	0.945885	6.89288	0.0642903
PHF15|73399|AP	1.84985	6.55408	0.894117	48.0428	0.0643357
COL23A1|74866|ES	1.84973	4.52177	0.914001	22.3702	0.0643527
PRDM2|728|ES	-1.8494	0.170703	0.0262169	1.11147	0.0643999
PKP4|55684|ES	-1.84932	0.038806	0.00123986	1.21458	0.0644119
CDKN2A|86004|AP	1.84931	2.7988	0.940274	8.33085	0.0644135
NRF1|81755|AA	-1.84923	0.311219	0.090319	1.07239	0.0644241
DPM3|7947|AA	-1.84826	0.0761786	0.00496693	1.16836	0.0645644
HPS4|61506|AD	-1.84825	0.186646	0.0314759	1.10678	0.0645656
ZNF268|25382|ES	-1.8482	0.0153648	0.000183396	1.28726	0.0645738
PARK2|78381|AT	1.84804	23382.8	0.543742	1.00554e+09	0.0645972
HAGHL|32973|RI	-1.84797	0.338691	0.107427	1.06781	0.0646063
VEZF1|42626|AP	-1.84789	0.181451	0.029687	1.10906	0.0646179
TCEAL8|89723|ES	-1.84773	0.10701	0.00999762	1.14539	0.0646409
SDHAF2|16226|ES	-1.84764	0.490887	0.230769	1.0442	0.0646538
XKR6|82614|AT	-1.84748	0.394023	0.146695	1.05834	0.0646775
PEX14|620|ES	1.84735	45165.2	0.520299	3.92063e+09	0.064696
SLC22A18|13935|AP	1.84734	2.5004	0.945661	6.61123	0.0646977
ARSA|62901|AD	-1.84725	0.164972	0.024382	1.11623	0.0647113
COX4I1|156373|AA	-1.84719	0.462165	0.203765	1.04825	0.0647192
RUFY3|69444|AP	1.84706	2.78156	0.93938	8.23634	0.0647389
PHF8|89236|ES	1.84692	3.64851	0.923833	14.4091	0.0647593
ARMC10|81158|ES	1.84692	13.5949	0.852367	216.834	0.0647595
FAM134C|41083|AP	1.84686	1116.54	0.650632	1.91608e+06	0.0647682
VSNL1|52728|AP	1.84666	3.66852	0.923346	14.5753	0.0647967
CEP85L|77350|AP	1.8465	1.76934	0.965546	3.24228	0.0648192
TCEB1|84211|AD	-1.84625	0.238419	0.0520393	1.09232	0.0648553
MUC16|252250|ES	1.84578	4.46024	0.911652	21.8216	0.0649241
PQLC1|46263|ES	-1.84574	0.224461	0.0459333	1.09686	0.0649293
DLG1|68294|ES	-1.84555	0.240211	0.0528187	1.09244	0.0649574
GAPVD1|87565|ES	1.84506	10.6365	0.863089	131.082	0.0650286
CEACAM8|50174|AT	-1.84503	0.356041	0.118867	1.06645	0.0650337
CD55|122651|ES	-1.84489	3.40322e-06	5.28097e-12	2.19315	0.0650534
TMEM91|50045|AP	1.84475	2.36409	0.947684	5.89747	0.0650732
MUC16|121784|ES	-1.84474	0.102815	0.00917071	1.15268	0.0650759
TLE3|31424|ES	-1.84466	0.0174495	0.000236409	1.28795	0.0650869
CENPM|62467|AP	-1.84453	0.333356	0.103743	1.07117	0.0651066
LZTS3|58573|AP	1.8445	2.07903	0.955219	4.52499	0.0651097
LZTS3|58572|AP	-1.84447	0.481	0.220998	1.04689	0.0651146
[truncated: 29,287 more rows]
