# Supplementary material for: Systematic analysis of the relationship between ovarian cancer prognosis and alternative splicing
Source: J Ovarian Res. 2021 Sep 15;14:120. doi: 10.1186/s13048-021-00866-1 (PMC8442315; doi:10.1186/s13048-021-00866-1)
Supplement: Supplementary file 4 — Additional file 4: Table 4. Risk score of AA events in ovarian cancer patients. [file 13048_2021_866_MOESM4_ESM.xlsx]

## Sheet: Sheet1
id	futime	fustat	TSEN54|43456|AA	ZDHHC6|13114|AA	DEF8|38185|AA	FCGR3A|8675|AA	INPP5K|38319|AA	SIDT2|18890|AA	NCAPH2|62842|AA	PRKCSH|47709|AA	EEF1B2|57137|AA	DPP3|17040|AA	ACIN1|26704|AA	MUTYH|2671|AA	MYL6B|22373|AA	RHBDF1|32791|AA	GRAMD3|73159|AA	MUTYH|2669|AA	LILRB5|51850|AA	riskScore	risk
TCGA-24-0982	1.86027	1	1	0.9592	1	0.834237	0.861	1	0.0613	0.6678	0.2804	0.5475	0.799	0.7604	0.0818	0.9631	1	0.3791	0.8963	0.462841	low
TCGA-13-2060	0.717808	0	1	0.8844	1	0.8063	0.8517	0.9633	0.1671	0.5994	0.136	0.4183	0.8359	0.9542	0.0786	1	1	0.777	0.9293	9.60321	high
TCGA-24-1564	2.15616	1	1	0.9468	1	0.8168	0.8748	0.9645	0.0909	0.6199	0.24062	0.4904	0.8333	0.8369	0.0233	1	1	0.6346	0.9643	2.33253	high
TCGA-30-1860	3.74247	1	1	0.9535	1	0.8564	0.9005	0.9802	0.0824	0.6889	0.20547	0.5301	0.812	0.8595	0.0139	0.9542	1	0.2837	0.7095	0.669788	low
TCGA-04-1365	2.59452	0	0.9942	0.9828	1	0.8603	0.9597	0.9796	0.104	0.7911	0.1955	0.5321	0.7453	0.8332	0.0332	1	0.9924	0.1677	0.868	0.206608	low
TCGA-24-1842	0.693151	0	1	0.9533	0.9732	0.7976	1	0.9476	0.0911	0.7244	0.1923	0.4475	0.7755	0.9441	0.0504	1	0.979	0.44646	0.7793	1.73357	high
TCGA-29-1699	3.03014	1	1	0.9545	1	0.8343	0.9318	0.966	0.0978	0.4823	0.1339	0.5243	0.8111	0.8403	0.0421	1	1	0.3435	0.9509	2.39593	high
TCGA-29-1703	4.9726	1	1	1	0.9746	0.8847	0.9402	0.9482	0.1309	0.6574	0.1848	0.5235	0.8044	0.7498	0.0478	1	1	0.3875	1	0.759017	low
TCGA-20-0987	1.92055	1	1	1	1	0.71	0.9782	0.9508	0.11	0.6736	0.21505	0.389	0.8787	0.932	0.0211	1	1	0.7244	0.7245	2.70406	high
TCGA-61-2012	2.55342	0	1	0.8579	1	0.8335	0.8339	0.9772	0.0692	0.6643	0.1882	0.5482	0.7676	0.9451	0.0793	1	1	0.7451	0.9772	1.73423	high
TCGA-13-1506	0.367123	0	0.988	0.7918	1	0.8686	0.9216	0.9379	0.1435	0.5008	0.1848	0.5373	0.7749	0.9135	0.03	1	1	0.3241	0.7811	7.0478	high
TCGA-20-1682	2.29315	0	1	0.8971	1	0.7882	0.9091	0.9508	0.1115	0.564	0.21071	0.4927	0.7515	0.8705	0.051	1	1	0.3995	0.9361	2.00433	high
TCGA-13-1477	4.55342	1	1	0.9699	0.9532	0.824257	1	0.9478	0.0654	0.6564	0.4147	0.256	0.7594	0.75585	0.051	1	1	0.39732	1	0.870625	low
TCGA-13-1497	4.52603	0	1	0.9788	1	0.9717	0.8787	0.9811	0.148	0.7189	0.1184	0.4821	0.7484	0.9309	0.0081	1	1	0.681	0.8574	0.68595	low
TCGA-30-1861	2.89863	1	1	0.93	0.9827	0.7629	0.9138	0.9235	0.0814	0.6011	0.1589	0.5042	0.8415	0.8593	0.0464	1	1	0.6485	0.6804	3.07934	high
TCGA-OY-A56Q	1.57808	0	1	0.9314	1	1	0.9385	0.9776	0.073	0.5921	0.2208	0.3982	0.7461	0.8512	0.0386	1	1	0.3486	1	0.656473	low
TCGA-13-0797	0.726027	0	0.9859	1	1	0.4948	0.983	0.955	0.0687	0.6943	0.1241	0.3804	0.7283	0.7108	0	1	1	0.5483	1	1.70505	high
TCGA-23-1027	2.67397	1	1	0.9084	1	0.9514	0.9726	0.9624	0.0878	0.6513	0.3305	0.4971	0.8209	0.9444	0.0126	1	1	0.6508	1	1.294	high
TCGA-13-1408	0.493151	0	0.9971	0.9422	1	0.8629	0.9443	0.9623	0.0856	0.7495	0.4077	0.554	0.7737	0.691	0.069	1	1	0.4365	0.8825	0.167407	low
TCGA-29-2427	5.20548	0	1	1	1	0.8589	0.9303	0.9613	0.085	0.7947	0.24163	0.5612	0.7567	0.8834	0.0771	1	1	0.4983	0.81169	0.142639	low
TCGA-61-1919	3.18082	1	0.994	0.9456	1	0.8079	0.8924	0.9872	0.1375	0.6447	0.2308	0.4576	0.6956	0.9059	0.0392	1	1	0.4872	0.6088	0.680909	low
TCGA-09-2056	1.03836	0	1	1	0.9862	0.8694	0.8631	1	0.1025	0.6921	0.2775	0.4826	0.7199	0.9	0.0223	1	0.9904	0.5383	0.7337	0.556675	low
TCGA-20-1683	2.11507	0	0.9783	0.9663	0.996	0.8151	0.9164	0.9728	0.0967	0.5523	0.2162	0.5017	0.7345	0.8326	0.0318	1	1	0.5773	0.7898	2.12086	high
TCGA-61-1998	0.460274	0	1	0.8888	1	0.8676	0.9303	0.9273	0.0892	0.6677	0.0863	0.4691	0.8097	0.7513	0.0764	1	0.9698	0.1026	0.6698	2.27427	high
TCGA-61-1738	2.98356	1	0.9936	0.9725	0.9859	0.8642	0.9792	0.9548	0.0693	0.5965	0.0662	0.5741	0.8051	0.7283	0.0384	1	1	0.4973	0.6526	0.667307	low
TCGA-61-1724	1.74521	1	1	0.9679	0.9955	0.7749	0.9009	0.967	0.1164	0.5894	0.2538	0.5287	0.8158	0.8773	0.0959	1	1	0.4936	0.8712	1.46573	high
TCGA-13-1507	0.39726	0	0.9977	0.9332	1	0.8109	0.8669	0.8994	0.0837	0.6509	0.1083	0.5274	0.742	1	0.0303	1	1	0.467956	0.8052	1.76003	high
TCGA-10-0936	3.07671	1	0.9975	0.9765	0.991	0.831167	0.5884	1	0.1028	0.7195	0.1006	0.5045	0.785	0.7384	0.1384	1	1	0.4272	0.7245	0.777379	low
TCGA-24-1549	4.71507	1	1	0.9863	1	0.8304	0.9346	0.9598	0.1178	0.6844	0.2099	0.4958	0.7858	0.9265	0.0201	1	0.9977	0.7433	1	1.39962	high
TCGA-29-1762	7.21644	1	1	0.9602	1	0.8868	0.9213	0.918	0.0996	0.7242	0.0961	0.5543	0.7916	0.9351	0.0755	1	1	0.7509	0.3252	0.432058	low
TCGA-23-1118	7.16712	0	1	0.955	1	0.9514	0.9303	1	0.108	0.5752	0.4195	0.4948	0.7512	0.8326	0.0524	1	1	0.3074	0.7829	0.330492	low
TCGA-61-1900	0.482192	0	0.9958	0.9623	1	0.9363	0.9114	0.9731	0.1071	0.5695	0.2344	0.4402	0.8046	0.8726	0.0793	1	1	0.2952	0.7952	1.01714	high
TCGA-29-1774	1.44384	0	1	0.9416	1	0.6878	0.8819	0.9746	0.0727	0.6625	0.0645	0.5725	0.8249	0.8389	0.0698	1	1	0.312	0.9185	1.1639	high
TCGA-24-1413	0.526027	0	1	0.9609	1	0.9449	0.9091	0.9793	0.0666	0.5777	0.2636	0.4073	0.7863	0.7861	0.055	1	1	0.4324	0.5389	0.470937	low
TCGA-24-1928	0.920548	1	1	0.9302	1	0.835	0.9005	0.9539	0.1082	0.7175	0.4048	0.5293	0.8072	0.8323	0.0767	1	1	0.5674	0.902	0.607584	low
TCGA-13-1505	0.350685	0	1	0.9527	1	0.8672	0.852	0.9566	0.0892	0.6558	0.5818	0.4297	0.8218	0.7985	0.0365	1	0.9875	0.4658	0.8771	1.49393	high
TCGA-25-2409	2.24932	1	1	0.9043	0.9897	0.8089	0.9658	0.9789	0.0591	0.705	0.25805	0.4889	0.8198	0.8919	0.0666	1	1	0.4801	0.5902	0.508412	low
TCGA-23-2081	6.41644	1	1	0.9581	1	0.8868	0.9084	0.959	0.1114	0.6495	0.3153	0.4649	0.7804	0.8922	0.0613	1	1	0.6308	0.8434	0.872846	low
TCGA-61-1737	3.73699	0	1	0.9547	1	0.8902	0.9183	0.9703	0.0905	0.6696	0.3208	0.5196	0.7278	0.9027	0.0716	1	1	0.5234	0.4644	0.208205	low
TCGA-31-1950	1.56438	0	1	0.9651	1	0.8385	0.8991	0.8627	0.1163	0.5917	0.1305	0.4571	0.79	0.927	0.1202	1	1	0.5505	0.7978	2.46782	high
TCGA-25-1623	1.54795	1	0.9914	0.9686	1	0.8184	0.8686	0.9744	0.1611	0.5914	0.2282	0.435	0.8046	0.8747	0.0305	1	1	0.4347	0.8818	3.38491	high
TCGA-36-1575	0.712329	0	0.9967	0.9542	0.9927	0.7609	0.8565	0.9111	0.0966	0.6301	0.3435	0.4663	0.771	0.7251	0.0627	1	1	0.1729	0.9345	1.05789	high
TCGA-61-1725	2.61918	0	0.9953	0.9332	1	0.7527	0.7992	0.9643	0.1105	0.6715	0.0389	0.504	0.8441	0.7305	0.07	1	1	0.348	0.6368	1.61135	high
TCGA-20-1684	1.59178	0	1	0.966	1	0.8546	0.9385	0.9932	0.0953	0.6929	0.3018	0.4356	0.7784	0.9173	0.0317	1	1	0.5861	0.6739	0.486939	low
TCGA-24-1551	4.32603	1	0.9905	1	1	0.9051	0.8703	1	0.1403	0.6642	0.2208	0.4948	0.7609	0.9142	0.0528	1	1	0.5275	0.5701	0.56528	low
TCGA-61-1728	2.32329	0	1	0.9806	0.9964	0.8304	0.8055	0.9838	0.0818	0.6971	0.2308	0.4873	0.7966	0.8869	0.0733	1	1	0	1	0.533534	low
TCGA-25-2399	1.66575	1	1	0.9207	1	0.8587	0.9496	0.9375	0.119	0.5329	0.2865	0.5212	0.8252	0.7768	0.0664	1	0.9962	0.434	0.9459	2.27979	high
TCGA-24-1558	1.6274	1	1	0.9641	0.9922	0.8868	0.8903	0.9462	0.1325	0.6879	0.1339	0.4709	0.7637	0.8977	0.0676	1	1	0.2856	1	0.837778	low
TCGA-13-0901	1.6137	0	1	0.9691	1	0.796814	0.884	1	0	0.6902	0.0408	0.4721	0.8381	0.5895	0.075	1	1	0.314444	0.8184	0.287678	low
TCGA-29-1702	1.99452	1	1	0.9923	1	0.595	0.9163	0.9599	0.0997	0.6456	0.1955	0.4648	0.7777	0.8897	0.0502	1	0.9877	0.4099	0.5601	1.73389	high
TCGA-23-1024	1.28219	0	0.9953	0.9271	1	0.825583	0.8728	0.9278	0.1192	0.6771	0.1923	0.3877	0.7527	0.9367	0.0299	1	1	0.7312	0.9232	3.07615	high
TCGA-13-0897	4.78904	0	1	0.9847	1	0.9787	0.9339	0.9767	0.0814	0.7759	0.22019	0.5337	0.8347	0.9716	0.0934	1	1	0.45686	0.9417	0.269202	low
TCGA-25-2400	3.50137	1	1	0.9236	1	0.8469	0.8919	0.9815	0.0876	0.6342	0.1184	0.4856	0.7839	0.8331	0.0922	1	1	0.5792	1	1.15149	high
TCGA-24-0975	1.81644	1	0.9963	0.9077	0.9944	0.9363	0.9535	0.9687	0.1256	0.6596	0.23435	0.4446	0.8133	0.9582	0.0549	1	1	0.8295	0.8233	1.99636	high
TCGA-09-1665	3.46849	1	1	0.8218	1	0.78064	0.5174	0.8961	0.1135	0.6281	0.2129	0.4372	0.6867	0.7265	0.0638	1	1	0.0589	1	4.53484	high
TCGA-04-1536	2.42466	1	0.9821	0.9723	0.9906	0.74236	1	1	0.1049	0.5783	0.20182	0.662	0.7712	0.9084	0.0459	1	1	0.31324	1	1.21209	high
TCGA-13-0884	8.93151	1	0.9906	0.9509	1	1	0.8956	0.9714	0.0642	0.7071	0.1453	0.5694	0.7346	0.8209	0.0933	1	1	0.48276	0.834656	0.215829	low
TCGA-57-1582	2.00274	1	1	0.955	1	0.7796	0.9116	0.9731	0.119	0.6764	0.4184	0.5027	0.8401	0.8338	0.0385	1	1	0.1789	0.7423	0.614592	low
TCGA-3P-A9WA	1.15068	0	1	0.9307	1	0.8612	0.9372	0.9655	0.0973	0.6654	0.1882	0.5435	0.7828	0.8677	0.103	1	1	0.6305	1	0.734122	low
TCGA-04-1651	3.01918	1	0.9833	0.96	1	0.813233	0.8748	0.9647	0.0883	0.5729	0.2447	0.4098	0.835	0.8191	0.1925	1	1	0.1209	0.9441	1.76971	high
TCGA-36-1581	2.05753	0	1	0.8952	1	0.8264	0.9616	0.9725	0.1155	0.6617	0.1955	0.4464	0.7191	0.983	0.0309	1	1	0.9525	0.8378	1.56104	high
TCGA-13-0801	0.690411	0	0.9971	0.9427	1	0.7961	0.8801	0.9502	0.1189	0.7529	0.3696	0.4865	0.7946	0.8889	0.015	1	1	0.5398	0.6315	0.717746	low
TCGA-10-0931	2.73973	1	0.9928	0.7545	1	0.834086	0.9204	0.9401	0.0767	0.6118	0.1141	0.548	0.7829	0.7829	0.0353	1	1	0.6347	1	4.39271	high
TCGA-24-1563	3.97534	1	0.9847	0.9591	1	0.8251	0.9612	0.9681	0.1322	0.6275	0.1684	0.47	0.7147	0.8851	0.0556	1	1	0.46125	0.8534	1.08972	high
TCGA-29-1711	2.88493	0	0.9949	0.9621	1	0.8624	0.9852	0.9549	0.0577	0.6146	0.2983	0.5104	0.7702	0.8373	0.0509	1	1	0.2446	0.9345	0.457707	low
TCGA-23-1023	3.37808	0	1	0.9708	0.9862	0.8787	0.919	1	0.1189	0.5832	0.2983	0.395	0.7729	0.9351	0.0659	1	1	0.6441	0.6854	1.17701	high
TCGA-29-1761	1.44658	1	1	0.9715	1	0.949	0.9482	0.9751	0.2108	0.7314	0.1955	0.6201	0.7086	0.8449	0.0951	1	1	0.526025	1	0.214519	low
TCGA-24-1847	0.939726	0	0.9791	0.9269	1	0.8254	0.917	0.9893	0.111	0.7083	0.24831	0.4834	0.8161	0.806	0.0394	1	1	0.7333	0.9269	2.10779	high
TCGA-13-0899	4.67945	0	1	0.9891	1	0.9556	0.9498	0.9735	0.0905	0.5387	0.4305	0.5659	0.7512	0.8543	0.018	1	1	0.26	0.5524	0.236229	low
TCGA-24-1545	4.78356	1	0.995	0.9171	1	0.847	0.9306	0.9602	0.1131	0.5092	0.2362	0.5539	0.7754	0.8169	0.0423	1	1	0.2626	0.7423	1.35827	high
TCGA-61-1917	3.61918	1	0.9955	0.9736	1	0.8088	0.874	1	0.2014	0.7288	0.3316	0.4474	0.8785	0.8881	0.0986	1	1	0.47786	0.9103	1.65706	high
TCGA-61-2098	5.46027	0	1	0.9371	1	0.7461	0.8981	0.9626	0.1039	0.596	0.5679	0.4939	0.782	0.8415	0.0572	1	1	0.386	0.8696	0.954542	low
TCGA-25-1324	2.83562	1	0.9976	0.9575	1	0.7629	0.836	0.9294	0.1245	0.5594	0.2395	0.4644	0.7672	0.8525	0.0344	1	1	0.4124	1	3.63747	high
TCGA-24-1467	8.83288	1	1	1	1	0.9045	0.884	0.9907	0.1115	0.6525	0.2282	0.471	0.7613	0.8822	0.0622	1	1	0.5538	0.7898	0.488005	low
TCGA-57-1994	2.08493	0	1	0.8851	1	0.779	0.9182	0.9651	0.0558	0.6871	0.1241	0.5055	0.8296	0.8479	0.0218	1	1	0.6355	1	1.97362	high
TCGA-04-1348	4.06301	1	0.9936	0.889	1	0.8454	0.9456	0.9762	0.1008	0.7071	0.1135	0.4657	0.8061	0.9225	0.0548	1	1	0.6197	0.8314	1.50555	high
TCGA-29-1784	0.446575	0	1	0.8986	1	0.8119	0.8297	1	0.1099	0.6412	0.1107	0.5663	0.8129	0.8632	0.0578	1	1	0.6626	1	2.30564	high
TCGA-61-1907	2.60822	0	1	0.9758	1	0.9117	0.9129	0.9859	0.1518	0.7511	0.1184	0.5079	0.7708	0.8129	0.0406	1	1	0.3215	0.9168	0.323119	low
TCGA-23-1120	0.356164	0	0.9957	0.9674	0.9813	0.8242	0.9221	0.982	0.0989	0.6068	0.436	0.4878	0.7549	0.7092	0.0571	1	1	0.2031	1	0.489896	low
TCGA-23-2084	4.15342	1	0.9953	0.9296	0.9936	0.8205	0.9196	0.9797	0.1127	0.7228	0.2001	0.5022	0.7849	0.9416	0.0781	1	1	0.5142	0.9103	0.901635	low
TCGA-61-2009	3.32055	0	1	0.9897	1	0.7774	0.9616	0.9755	0.1122	0.6742	0.1241	0.4687	0.74	0.8696	0.0691	1	1	0.6846	0.9082	0.649872	low
TCGA-24-0966	0.635616	0	1	0.9627	1	0.8567	0.9581	0.9643	0.1248	0.5874	0.1083	0.4494	0.9103	0.9798	0.0552	1	1	0.269375	0.8402	3.23279	high
TCGA-09-0369	2.96438	1	1	0.992	0.9908	0.8126	0.9463	0.9776	0.0854	0.5584	0.0961	0.4863	0.745	0.7709	0.0429	1	1	0.4145	0.7824	0.673435	low
TCGA-24-1556	5.88493	1	0.992	0.9209	1	0.9012	0.9065	0.9919	0.0892	0.7263	0.3689	0.4371	0.8257	0.8494	0.1254	1	1	0.3666	0.7864	0.440448	low
TCGA-25-1632	4.92877	1	0.9877	0.9648	1	0.8417	0.8481	0.9544	0.0932	0.7031	0.3779	0.4659	0.7844	0.812	0.0395	1	1	0.5042	0.6231	0.721678	low
TCGA-24-1603	7.51233	1	1	0.9385	1	0.9335	0.9635	0.9721	0.1128	0.674	0.3186	0.4985	0.7571	0.8757	0.0745	1	0.9901	0.5049	0.6927	0.449724	low
TCGA-24-1470	0.287671	0	0.9954	0.9586	0.9742	0.9054	0.8594	0.9803	0.1007	0.7254	0.2129	0.4697	0.8388	0.9025	0.0403	1	1	0.8141	0.8184	1.73725	high
TCGA-59-2363	0.452055	0	1	0.9539	1	1	0.8696	1	0.1083	0.5582	0.3316	0.4522	0.7556	0.8354	0.0877	1	1	0.0676	1	0.45911	low
TCGA-13-1403	0.906849	0	1	0.974	1	1	0.9554	0.9633	0.0904	0.7727	0.2775	0.4972	0.8372	0.8404	0.0819	1	0.9958	0.6667	0.7503	0.278638	low
TCGA-24-1469	0.758904	0	1	0.9387	0.9845	0.8836	0.8989	0.926	0.0921	0.6475	0.2871	0.5421	0.7552	0.9112	0.0292	1	0.9544	0.6029	0.7898	7.39556	high
TCGA-23-1111	0.268493	0	1	0.9736	0.9914	0.5782	0.9589	0.9837	0.1378	0.6882	0.2092	0.6059	0.8255	0.8155	0.0711	1	0.9842	0.5061	1	2.45194	high
TCGA-24-2036	5.33425	1	0.994	0.9882	1	0.8304	0.9701	0.9888	0.0568	0.5083	0.498	0.4948	0.7547	0.7592	0.0821	1	1	0.5126	0.9185	0.521348	low
TCGA-36-1571	1.90411	1	1	0.9751	0.9849	0.8546	0.917	0.9713	0.1267	0.5961	0.0505	0.4324	0.7854	0.862	0.0246	1	1	0.5606	0.7013	1.76354	high
TCGA-24-2271	2.63562	1	1	0.9576	0.9816	0.8405	0.9449	1	0.1378	0.6883	0.5313	0.4868	0.76	0.8101	0.0825	1	0.9855	0.2882	0.943	0.539409	low
TCGA-13-0908	3.73699	0	0.9942	0.9096	1	0.8656	0.8719	0.976	0.113	0.7506	0.3141	0.4654	0.8268	0.8811	0.0754	1	1	0.4198	1	1.03293	high
TCGA-13-1482	5.14247	1	1	0.9837	1	0.7741	0.868	0.9707	0.1509	0.6107	0.402	0.4494	0.7892	0.7139	0.0675	0.9956	0.9943	0.1168	1	1.06912	high
TCGA-13-1495	4.10411	0	0.9861	0.9777	0.9866	0.8727	0.9419	0.9762	0.0765	0.6794	0	0.4393	0.7369	0.9098	0.0486	1	1	0.3765	1	0.999036	low
TCGA-04-1648	2.3863	1	1	0.9251	1	0.8063	0.8463	0.8913	0.1138	0.6481	0.2418	0.5115	0.7499	0.8734	0.0454	1	1	0.4003	1	1.80776	high
TCGA-24-1544	2.24658	1	1	0.9715	1	0.7741	0.9303	0.943	0.102	0.6456	0.1018	0.316	0.7339	0.8508	0.0311	1	1	0.4637	0.783683	1.23844	high
TCGA-61-2110	3.70959	1	1	0.9896	1	0.8727	0.7851	1	0.0818	0.5228	0.1212	0.4868	0.7505	0.6981	0.2093	1	1	0.1693	0.7245	0.323692	low
TCGA-24-1464	1.03836	1	0.993	0.923	1	0.7822	0.809	1	0.1466	0.5936	0.3618	0.3934	0.7707	0.6369	0.0634	1	1	0.242	1	1.62796	high
TCGA-24-1546	5.35616	1	1	0.9804	1	0.8151	0.917	0.9814	0.0669	0.5589	0.1589	0.4721	0.7598	0.8465	0.0874	1	1	0.2868	1	0.780211	low
TCGA-24-0979	3.46301	1	0.9959	0.9113	1	0.8434	0.8901	0.9533	0.0716	0.6763	0.1695	0.5085	0.7919	0.8244	0.0209	1	1	0.4209	0.5881	0.753668	low
TCGA-24-2019	0.405479	0	1	0.91	1	0.8034	0.9123	0.9772	0.0648	0.6165	0.0983	0.5032	0.8147	0.8798	0.0644	1	0.9811	0.559	0.834	3.63773	high
TCGA-24-2298	4.43836	1	1	0.9297	1	0.7677	0.9071	1	0.0456	0.7582	0.3797	0.4393	0.8189	0.6608	0.1138	1	1	0.3932	0.8184	0.203405	low
TCGA-25-1627	1.07945	1	1	0.9163	1	0.8522	0.7884	0.9553	0.0632	0.4914	0.0961	0.548	0.787	0.9766	0.0552	1	1	0.7903	0.9657	6.83647	high
TCGA-10-0937	1.66575	1	1	1	1	0.56835	1	1	0.289	0.7109	0.1841	0.4685	0.949	0.7792	0.04	1	1	0.8479	0.7555	5.78245	high
TCGA-24-1567	1.43562	1	1	0.9635	1	0.94	0.925	0.9638	0.0864	0.5533	0.0329	0.5138	0.8079	0.9435	0.0829	1	1	0.6502	0.6927	1.35309	high
TCGA-24-1844	0.309589	0	0.994	0.9209	1	0.8868	0.8874	0.9739	0.0991	0.6186	0.3092	0.4698	0.8178	0.9787	0.0826	1	1	0.8666	0.2971	1.35901	high
TCGA-24-2024	4.84658	1	1	0.9724	1	0.8743	0.9091	0.9635	0.0782	0.5543	0.23	0.559	0.7402	0.7961	0.0666	1	1	0	1	0.387202	low
TCGA-25-2401	0.246575	1	1	0.9781	1	0.7987	0.898	0.9499	0.1207	0.5964	0.1453	0.4897	0.7339	0.8837	0	1	1	0.44	1	1.61524	high
TCGA-13-1501	2.73699	0	1	0.9828	1	0.7966	1	0.9722	0.1215	0.6353	0.1955	0.5227	0.8145	0.9331	0.0617	1	1	0.39471	0.8493	0.803235	low
TCGA-61-2000	1.20822	0	1	0.9624	1	0.8773	0.9264	0.9845	0.079	0.4957	0.0766	0.4501	0.7698	0.937	0.0441	1	1	0.5769	0.6368	1.66923	high
TCGA-24-1417	0.652055	0	1	0.989	0.9928	0.8463	0.9091	0.978	0.0637	0.5843	0.2636	0.5689	0.8431	0.863	0.0245	1	1	0.1733	0.7781	0.709785	low
TCGA-13-0726	2.6	1	1	0.9807	1	1	0.9129	0.9258	0.061	0.6686	0.1541	0.6791	0.8519	0.853	0.0151	1	1	0.5793	1	0.662801	low
TCGA-24-1565	0.854795	1	0.9958	0.9645	1	0.8727	0.85	0.9656	0.0396	0.6316	0.1083	0.5776	0.7722	0.8237	0.0513	1	1	0.4012	1	0.713057	low
TCGA-25-1314	2.75068	1	1	0.9047	0.9959	0.7444	0.9454	0.978	0.095	0.6567	0.2671	0.423	0.8083	0.6647	0.038	1	1	0.346	0.8142	0.834929	low
TCGA-13-1498	3.13425	0	0.9969	0.9866	0.9929	0.7914	0.8956	0.9611	0.1103	0.624	0.1667	0.4982	0.7757	0.8782	0.0955	1	1	0.7161	1	1.64503	high
TCGA-23-1022	4.13973	1	1	0.9825	0.9886	0.816343	0.8325	1	0.1522	0.5904	0.20376	0.5715	0.6524	1	0.0514	1	1	1	0.4034	0.743385	low
TCGA-29-1698	5.69315	0	1	0.9591	0.9941	0.928	0.9414	0.98	0.1352	0.5938	0.4858	0.5355	0.8237	0.7845	0.0465	1	1	0.4201	0.8153	0.59174	low
TCGA-61-2008	2.55342	0	0.9967	0.9395	1	0.7512	0.8426	0.9796	0.1059	0.7161	0.2983	0.5361	0.8088	0.7601	0.0511	1	1	0.4656	0.7013	0.65149	low
TCGA-36-1570	1.79452	0	0.9971	0.9422	1	0.7072	0.8861	0.9775	0.1309	0.7282	0.1828	0.5349	0.7799	0.9126	0.0306	1	0.9838	0.5821	1	3.12836	high
TCGA-04-1517	1.66575	1	1	0.9456	1	0.7158	0.9339	0.9706	0.1017	0.6132	0.2362	0.4578	0.8014	0.764	0.0684	1	1	0.26	0.8646	0.986353	low
TCGA-24-1426	0.446575	0	1	0.9568	1	0.7023	0.8787	0.9838	0.0772	0.6475	0.162	0.5102	0.8364	0.8576	0.0681	1	1	0.6169	0.9185	1.83974	high
TCGA-29-1768	2.60822	1	1	1	1	0.8108	0.8175	0.8531	0.028	0.6283	0.1918	0.4796	0.8919	1	0.0924	1	1	0.42099	0.6671	2.87083	high
TCGA-61-1721	0.926027	0	1	0.9196	1	0.9309	0.8438	0.9552	0.0693	0.699	0.2012	0.3461	0.7189	0.8899	0.0789	1	1	0.3159	0.54	0.351238	low
TCGA-09-1674	0.712329	0	0.9973	0.8979	0.9002	0.8473	0.8488	0.9481	0.1278	0.6468	0.2208	0.465	0.7562	0.9245	0.0485	1	0.995	0.3519	0.3754	2.92154	high
TCGA-61-2092	4.30959	0	1	0.9732	1	0.7461	0.9352	0.9643	0.117	0.5067	0.327	0.543	0.7226	0.9009	0.0245	1	1	0.4526	0.4034	0.750961	low
TCGA-24-1846	0.364384	0	1	0.9464	1	0.9066	0.9088	0.9792	0.1264	0.6764	0.347	0.5024	0.7933	0.67	0.073	1	0.9964	0.299	0.5794	0.239578	low
TCGA-29-1691	4.0274	1	1	0.9304	1	0.8473	0.892	0.9639	0.1413	0.7285	0.1241	0.4826	0.7798	0.8788	0.0775	1	1	0.5409	1	1.00858	high
TCGA-23-1114	5.72329	1	1	0.9438	1	0.8434	0.8867	0.9596	0.0806	0.6671	0.2157	0.4982	0.8096	0.8521	0.0681	1	0.9837	0.4518	0.943	1.91944	high
TCGA-24-2023	3.73699	1	1	0.9454	1	0.8275	0.8906	0.9671	0.1331	0.5962	0.1799	0.4514	0.791	0.9076	0.0461	1	1	0.5201	0.679	1.7838	high
TCGA-13-1488	5.90137	1	1	0.946	0.9883	0.8727	0.9709	1	0.112	0.7824	0.3731	0.5323	0.8461	0.6432	0.0742	1	1	0.4539	1	0.211751	low
TCGA-13-1499	3.2	0	0.9937	0.9617	0.9945	0.8503	0.8428	0.9845	0.0791	0.7028	0.2636	0.5801	0.7904	0.6971	0.0901	1	1	0	0.9232	0.232433	low
TCGA-24-2280	5.87123	0	0.9978	0.9786	1	0.9311	0.9517	0.965	0.0521	0.6309	0.2117	0.5032	0.7919	0.6826	0.0687	1	0.9749	0	0.5855	0.402008	low
TCGA-24-2033	1.53973	1	1	0.8959	0.9927	0.9261	0.9005	0.9762	0.0213	0.5754	0.2983	0.5281	0.8057	0.6992	0.0672	1	1	0	1	0.432653	low
TCGA-31-1956	3.67671	0	1	0.9449	1	0.8054	0.9303	0.9435	0.1309	0.6647	0.3618	0.4763	0.7794	0.8948	0.1561	1	1	0.7248	0.8174	0.789085	low
TCGA-24-1550	3.42192	1	0.9962	0.9268	0.9935	0.8575	0.86	0.9567	0.0839	0.5516	0.0809	0.4259	0.7789	0.8708	0.077	1	1	0.4195	0.9604	3.02842	high
TCGA-25-2398	3.75068	1	1	0.9584	1	0.7741	0.8968	0.9668	0.1368	0.6423	0.2671	0.5056	0.7476	0.8549	0.0348	1	1	0.43763	0.6867	0.726909	low
TCGA-13-0890	5.66575	0	1	0.9357	0.9985	0.8304	0.8892	0.9705	0.0964	0.7032	0.6297	0.482	0.7676	0.9787	0.052	1	1	0.44737	0.3413	0.263178	low
TCGA-09-2045	2.92877	1	0.9959	0.9719	1	0.8778	0.9346	0.9922	0.1403	0.6324	0.27039	0.4861	0.8821	1	0.0154	1	1	0.46119	1	2.89456	high
TCGA-24-1843	0.290411	0	0.9861	0.9696	0.9952	0.9039	0.9696	0.9625	0.1203	0.6522	0.394	0.526	0.702	0.8112	0.1065	1	1	0.2526	0.8976	0.238141	low
TCGA-61-2088	0.39726	0	0.99	1	1	0.84104	0.8861	0.9497	0.1128	0.646	0.4738	0.4494	0.7996	0.7559	0.106	1	1	0.4871	1	0.842974	low
TCGA-24-1103	4.50959	1	0.9876	0.9675	1	0.7461	0.8814	0.987	0.0823	0.5799	0.312	0.4706	0.7083	0.7743	0.0176	1	0.9814	0.46671	1	2.95149	high
TCGA-09-1673	0.252055	0	1	0.9725	1	0.7187	0.8265	0.9215	0.1317	0.7287	0.1955	0.4488	0.7708	0.821	0.0244	1	1	0.5091	0.9002	1.56448	high
TCGA-29-1701	1.41096	1	1	0.9604	1	0.7779	0.8511	0.9822	0.1144	0.7058	0.0909	0.5104	0.6773	0.8793	0.0789	1	1	0.686	0.6927	0.41159	low
TCGA-13-0913	2.49863	0	0.9969	0.9379	0.9972	0.9216	0.9207	0.9544	0.0937	0.6777	0.052	0.5285	0.7413	0.769	0.0514	1	1	0.3867	1	0.498482	low
TCGA-36-1568	2.39726	0	0.9925	0.9759	1	0.8586	0.9112	0.9608	0.0827	0.7282	0.3731	0.4637	0.7614	0.9081	0.033	1	1	0.6876	0.6804	0.49426	low
TCGA-13-0887	5.55616	1	0.9877	1	1	0.4116	0.9657	0.9017	0.1097	0.7323	0.312	0.4582	0.8243	0.7183	0.033	1	1	0.3557	0.429	1.27979	high
TCGA-10-0938	1.74247	1	1	1	1	0.758	1	0.9525	0.0584	0.5255	0.4266	0.5099	0.7076	0.6671	0.0214	1	1	0.0927	0.7059	0.189218	low
TCGA-13-A5FT	4.56438	0	1	0.9171	1	0.805611	0.9028	0.9577	0.1163	0.7346	0.2485	0.5444	0.7696	0.7963	0.048	1	1	0.4529	1	0.593342	low
TCGA-13-1410	0.391781	0	1	0.9875	0.9931	0.841	0.8846	0.9567	0.1203	0.6021	0.1753	0.5039	0.7957	0.8747	0.0355	1	1	0.3683	0.9172	1.4503	high
TCGA-24-1555	7.37534	1	1	0.953	1	0.8672	0.9658	0.9905	0.0712	0.6454	0.1453	0.5212	0.749	0.8915	0.0671	1	1	0.6073	1	0.525694	low
TCGA-24-1427	0.40274	0	1	0.964	1	0.8885	0.8799	0.9535	0.1378	0.6662	0.5152	0.4581	0.8174	0.9116	0.0516	1	1	0.46429	0.9071	1.01835	high
TCGA-23-1119	10.8301	0	1	1	1	0.8802	0.9564	0.9696	0.0467	0.7671	0.5981	0.6864	0.7966	0.8392	0.0862	1	1	0.432787	0.83	0.0578258	low
TCGA-24-1850	0.460274	0	1	1	1	0.7998	0.8426	0.9421	0.1206	0.79	0.23255	0.4196	0.7777	0.9066	0.0908	1	1	0.48689	0.7615	0.50349	low
TCGA-13-1481	7.25479	1	0.9963	0.9688	1	0.8393	0.7707	0.9655	0.1027	0.6874	0.3168	0.4922	0.798	0.8108	0.0602	1	0.987	0.4154	0.8906	1.73206	high
TCGA-24-2281	3.71781	0	0.9918	1	1	0.8304	0.8651	0.9399	0.102	0.702	0.1667	0.5484	0.7889	0.8106	0.0603	1	1	0.4495	0.6441	0.545884	low
TCGA-30-1866	3.05205	1	0.9928	0.9847	1	0.595	0.8236	0.9127	0.1071	0.6219	0.211	0.3235	0.8129	0.6953	0.0279	1	1	0	0.8427	3.51834	high
TCGA-25-1319	5.41644	1	1	0.975	1	0.8672	0.9208	0.9711	0.0831	0.6996	0.2983	0.5149	0.7767	0.9001	0.0259	1	1	0.4978	0.6692	0.349651	low
TCGA-23-1030	2.4274	0	0.9921	0.9559	1	0.9216	0.8658	0.9687	0.0892	0.6895	0.1453	0.4905	0.8632	0.6763	0.0511	1	1	0.2268	0.6739	0.57859	low
TCGA-25-1634	2.98904	1	1	0.9371	1	0.841283	0.6991	0.9929	0.0851	0.5856	0.5863	0.4631	0.817	0.922	0.0527	1	1	0.603	1	3.03249	high
TCGA-36-1577	2.14521	0	0.993	0.9413	0.9896	0.9463	0.929	0.9737	0.1252	0.6465	0.0726	0.4863	0.8201	0.9093	0.0267	1	1	0.6675	0.8646	2.22765	high
TCGA-13-0893	3.6137	1	1	0.9387	1	0.7872	0.9844	0.9341	0.0905	0.6448	0.1141	0.5055	0.7373	0.8725	0.0266	1	0.9959	0.4936	0.8921	1.04353	high
TCGA-24-1416	0.531507	0	1	1	1	0.5782	1	1	0.1091	0.6845	0.0505	0.5111	0.8503	0.7814	0.0227	1	1	0.5316	0.4581	0.760559	low
TCGA-25-2404	2.41918	1	0.9906	0.9803	1	0.7998	0.9055	0.9657	0.0892	0.7345	0.1541	0.4813	0.7822	0.7416	0.057	1	1	0.4717	1	0.637391	low
TCGA-04-1361	2.70959	0	0.9941	0.9427	1	0.9763	0.8976	0.9913	0.0739	0.7396	0.1351	0.511	0.7847	0.8539	0.0236	1	1	0.41779	1	0.450399	low
TCGA-24-2020	12.6685	1	0.9965	0.9414	1	0.9297	0.8878	0.9453	0.1091	0.5952	0.2788	0.5697	0.763	0.7816	0.0491	1	1	0.4041	0.738	0.594576	low
TCGA-24-1424	0.50137	0	1	0.9272	1	0.84	0.8796	0.9704	0.0967	0.7027	0.2538	0.4829	0.7572	0.9187	0.0369	1	1	0.7118	0.7855	0.849585	low
TCGA-13-0714	0.517808	1	1	1	1	0.8594	0.8051	0.9044	0.0755	0.611	0.22349	0.5073	0.8836	1	0.024	1	1	0.41983	0.83511	3.76174	high
TCGA-23-1026	2.23562	0	1	0.9822	1	0.9049	0.9312	0.9232	0.0885	0.6913	0.2074	0.4723	0.7874	0.841	0.08	1	1	0.6009	0.5299	0.369989	low
TCGA-13-1407	0.50411	0	1	0.9077	0.9929	0.869733	0.8801	0.979	0.0692	0.6895	0.2453	0.5213	0.7655	0.7543	0.0542	1	1	0.3879	0.556	0.277751	low
TCGA-13-1404	0.550685	0	0.9889	0.9509	1	0.7158	0.861	0.9648	0.0742	0.6863	0.2743	0.5403	0.8047	0.794	0.0558	1	1	0.2435	0.7952	0.850516	low
TCGA-13-1485	1.72329	1	1	0.9439	1	0.83955	0.918	0.947	0.0463	0.5464	0.19	0.4796	0.7917	0.8029	0.0378	1	1	0.4427	0.939	1.46926	high
TCGA-30-1862	0.509589	1	1	1	0.9928	0.7407	0.9002	0.9288	0.1052	0.5399	0.2538	0.5504	0.8057	0.7922	0.0311	1	0.9918	0.6273	1	4.03601	high
TCGA-24-1474	1.85205	1	1	0.9488	1	0.8463	0.8751	0.9248	0.1207	0.5509	0.1714	0.4551	0.7645	0.8745	0.0247	1	1	0.2011	0.9329	2.25169	high
TCGA-13-0924	0.506849	0	1	0.9155	1	0.9297	0.8312	0.9216	0.0799	0.5585	0.23353	0.4676	0.6871	0.9079	0.0788	1	1	0.5195	1	1.36126	high
TCGA-29-1766	3.28493	1	1	1	1	0.932	0.8356	1	0.0342	0.6645	0.21062	0.3566	0.786	0.6173	0.0195	1	1	0.4965	1	0.438763	low
TCGA-61-1918	1.31233	1	1	0.9512	0.9802	0.8798	0.853	0.9536	0.0626	0.7395	0.3208	0.4871	0.7634	0.8092	0.0413	1	1	0.2883	0.4787	0.215536	low
TCGA-25-1625	2.30137	1	1	0.9449	1	0.8225	0.9282	0.9738	0.113	0.6803	0.1882	0.5151	0.8607	0.9258	0.0461	1	1	0.661	0.837	1.66784	high
TCGA-61-2101	4.62466	1	1	0.8589	0.9961	0.8619	0.8706	0.9827	0.0673	0.6099	0.3168	0.4839	0.8229	0.8277	0.048	1	1	0.2371	0.7161	1.07237	high
TCGA-61-1910	3.08767	0	1	1	1	0.9363	0.9196	0.9577	0.1165	0.6673	0.1453	0.4202	0.7735	0.4563	0.0268	1	1	0	1	0.200675	low
TCGA-30-1853	3.02192	1	1	0.9103	1	0.7427	0.9129	1	0.2461	0.723	0.1339	0.452	0.8282	0.5927	0.0453	1	1	0	0.385	0.473282	low
TCGA-31-1944	3.79726	0	1	0.96	1	0.8225	0.9551	0.9568	0.0527	0.6996	0.3316	0.5157	0.844	0.8532	0.0203	1	1	0.3926	0.765	0.498853	low
TCGA-24-1104	5.29589	1	1	0.9774	1	0.8213	0.946	0.9172	0.0856	0.641	0.3168	0.4625	0.7581	0.9144	0.0199	1	1	0.39743	0.8963	0.858785	low
TCGA-24-1553	4.8411	1	0.9963	0.9206	1	0.8374	0.9112	0.9571	0.1165	0.5967	0.2788	0.4235	0.7752	0.8289	0.0308	1	1	0.4897	1	2.22098	high
TCGA-13-0923	0.534247	0	1	0.9171	1	0.8725	1	0.9598	0.11	0.5658	0.4595	0.5104	0.7863	0.9249	0.0548	1	1	0.7232	0.4671	0.762666	low
TCGA-04-1530	9.92329	1	1	1	1	0.8672	0.8773	0.9518	0.1181	0.7322	0.27619	0.569	0.8042	0.6791	0.0677	1	1	0.5208	0.6195	0.211952	low
TCGA-13-1411	0.350685	0	1	0.9538	1	0.8286	0.8736	0.9443	0.1042	0.557	0.2208	0.5518	0.7684	0.8449	0.0442	1	1	0.4202	0.9159	1.46367	high
TCGA-29-1778	1.24384	0	0.9805	1	0.9716	0.8246	0.8786	0.9289	0.0981	0.5421	0.3455	0.5571	0.8006	0.8849	0.04	1	1	0.3665	0.9026	3.68347	high
TCGA-25-2397	1	1	1	0.9326	1	0.8473	0.8463	0.9504	0.0892	0.6061	0.4103	0.4346	0.7811	0.8218	0	1	1	0.413	0.8184	1.38328	high
TCGA-13-0886	6.18904	0	1	1	1	0.9114	0.8562	1	0.0687	0.6658	0.28237	0.5485	0.7966	0.5635	0.0515	1	1	0.4183	0.9376	0.196254	low
TCGA-10-0927	6.82192	1	1	1	1	0.83375	0.9477	1	0.042	0.5735	0.1753	0.49277	0.8081	0.7706	0.0224	1	1	0	0.81657	0.370088	low
TCGA-29-1763	5.56712	0	0.9972	1	0.991	0.7527	0.8489	0.9764	0.1125	0.6987	0.313	0.4922	0.8133	0.7994	0.0846	1	1	0.4624	0.8386	0.747839	low
TCGA-29-1705	1.52055	1	0.9908	0.9573	1	0.7997	0.9013	0.9681	0.0791	0.7276	0.1241	0.4948	0.7537	0.9298	0.0672	1	1	0.6966	0.9038	0.944433	low
TCGA-13-0730	1.48493	1	1	0.8903	1	0.5573	0.849	0.9686	0.1257	0.4849	0.1339	0.4308	0.757	0.7697	0.0319	1	1	0.460389	0.9274	9.21141	high
TCGA-29-1776	0.986301	0	0.9965	0.9891	0.9497	0.9615	0.9274	0.981	0.0808	0.6975	0.1882	0.4293	0.7944	0.9324	0	1	1	0.43158	0.7503	0.834297	low
TCGA-25-1328	5.50411	1	0.9926	0.9697	1	0.8782	0.9021	0.9798	0.0516	0.6547	0.1828	0.4312	0.8233	0.8842	0.0311	1	1	0.46296	0.6004	0.856342	low
TCGA-25-1323	1.08219	1	0.9948	0.9429	1	0.7542	0.7959	0.9601	0.0503	0.5594	0.1753	0.4883	0.788	0.9502	0.0476	1	1	0.7902	0.939	5.6624	high
TCGA-13-0905	3.9863	0	1	0.9291	1	0.826543	0.9226	0.978	0.0842	0.6226	0.1354	0.5152	0.8552	0.7508	0.0407	1	1	0.6671	0.9254	1.73134	high
TCGA-24-1548	1.35068	1	0.996	0.9469	0.9946	0.8741	0.8405	0.975	0.1304	0.498	0.131	0.5236	0.8128	0.8652	0.0971	1	1	0.6801	1	4.98593	high
TCGA-23-1109	4.27945	1	0.991	0.9866	1	0.8304	0.8696	0.8666	0.0676	0.6409	0.1241	0.4906	0.8109	0.8175	0.0423	1	1	0.3313	0.9441	2.15027	high
TCGA-24-2267	3.96164	1	0.9965	0.981	0.9869	0.8366	0.8882	0.9799	0.0366	0.5995	0.7392	0.4517	0.7083	0.9533	0.0328	1	1	0.7923	0.8534	0.583089	low
TCGA-61-2109	1.72329	1	1	0.8806	1	0.8393	0.924	0.9645	0.1305	0.7469	0.2983	0.4894	0.8002	0.9395	0.0336	1	0.9912	0.5472	0.6927	1.27834	high
TCGA-25-1320	3.16438	1	0.9925	0.9584	1	0.8439	0.9647	0.9323	0.0811	0.658	0.2671	0.5017	0.7269	0.7994	0.0711	1	1	0.2885	0.808	0.338676	low
TCGA-24-1616	3.1863	1	1	0.9383	1	0.6267	0.9564	0.9636	0.0593	0.6484	0.2983	0.5108	0.8342	0.9737	0.096	1	1	0.8483	1	2.58652	high
TCGA-61-1741	2.80548	1	1	0.9708	0.99	0.7542	0.8741	0.9361	0.135	0.7085	0.2208	0.4618	0.7715	0.7942	0.0679	1	1	0.3207	1	0.960726	low
TCGA-13-0885	7.61644	0	1	0.9742	1	0.7336	0.9196	1	0.0818	0.6981	0.164	0.3661	0.7558	0.896	0.0677	1	1	0.43951	1	0.784728	low
TCGA-25-1313	2.24658	1	1	0.9629	0.9876	0.8679	0.9201	0.9725	0.1164	0.7126	0.2983	0.572	0.8804	0.6887	0.0557	1	1	0.2361	0.7594	0.375378	low
TCGA-61-2097	5.05205	0	1	0.9576	0.9817	0.8126	0.9147	0.9464	0.1044	0.6188	0.1695	0.4633	0.7323	0.69	0.0726	1	0.9886	0.4436	0.8336	1.08415	high
TCGA-09-0367	1.49863	1	1	0.8184	1	0.8393	0.9541	1	0.0616	0.6444	0.2983	0.4098	0.8044	0.9589	0.041	1	0.9841	0.52695	1	4.24831	high
TCGA-04-1364	2.80548	1	1	0.964	0.9906	0.854883	0.864	0.986	0.1013	0.6199	0.2743	0.5007	0.7544	0.8671	0.0313	1	1	0.5313	1	1.06587	high
TCGA-30-1718	4.32603	1	0.9935	0.9553	0.994	0.8573	0.9039	0.9832	0.0682	0.6983	0.3378	0.4524	0.8023	0.732	0.0424	1	1	0.3417	1	0.543815	low
TCGA-23-2078	7.29041	0	1	0.9563	0.982	0.8566	0.9155	0.9792	0.1098	0.6215	0.2344	0.503	0.7434	0.7306	0.1313	1	1	0.4068	0.7925	0.34503	low
TCGA-25-1871	2.08219	1	1	0.9873	1	0.843411	0.9091	0.9656	0.1227	0.6841	0.2117	0.4948	0.7677	0.8486	0.1114	1	1	0.4526	1	0.501805	low
TCGA-31-1951	1.87397	0	1	0.9668	0.9897	0.8375	0.9005	0.9561	0.0841	0.6114	0.4147	0.5428	0.8012	0.8992	0.1054	1	1	0.6848	0.5092	0.59229	low
TCGA-25-1326	3.42192	1	0.9857	0.9609	1	0.8442	0.9013	0.9592	0.093	0.6033	0	0.4742	0.7948	0.8099	0.0324	1	1	0.4378	0.605	1.73989	high
TCGA-61-2003	0.334247	0	1	0.9469	1	0.8167	0.8967	0.9747	0.161	0.7132	0.2208	0.5493	0.7909	0.8952	0.0848	1	1	0.6549	0.6739	0.684593	low
TCGA-29-1783	0.60274	0	1	0.944	0.9945	0.93	0.8301	0.9726	0.091	0.613	0.1955	0.4966	0.755	0.8922	0.0429	1	1	0.7494	0.6004	0.969664	low
TCGA-13-0891	5.75068	0	1	1	1	0.75945	1	1	0.0297	0.5355	0.21204	0.7158	0.7131	0.3168	0.0411	1	1	0.234	0.7503	0.047196	low
TCGA-24-1924	2.51781	1	1	0.9189	0.9922	0.8483	0.9653	0.9306	0.1227	0.73	0.0909	0.4523	0.8205	0.8797	0.0507	1	1	0.7286	0.5577	1.13122	high
TCGA-30-1891	2.50411	1	0.9868	1	1	0.7774	0.8151	0.9909	0.076	0.6723	0.1083	0.536	0.8858	0.9535	0.1382	1	1	0.751	1	3.28823	high
TCGA-13-1483	2.45205	1	0.9948	0.9885	0.9756	0.8151	0.9186	0.9766	0.0864	0.5844	0.1911	0.4451	0.7231	0.7992	0.0506	1	0.9939	0.3232	1	1.23768	high
TCGA-57-1993	2.09041	0	0.9911	0.9781	1	0.868	0.903	0.9734	0.137	0.6235	0.2983	0.5274	0.8253	0.8377	0.0774	1	1	0.3645	0.9404	1.16604	high
TCGA-29-1769	1.91507	0	0.995	0.9556	0.9741	0.7907	0.8074	0.9714	0.0942	0.6109	0.1119	0.5159	0.7292	0.8531	0.1771	1	1	0.6554	0.85644	1.24944	high
TCGA-09-2048	0.378082	1	1	0.9456	1	0.8434	0.9042	0.9092	0.1612	0.7151	0.4717	0.5913	0.8383	0.8557	0.0646	1	1	0.645	1	1.19683	high
TCGA-23-1110	4.54247	0	1	1	1	0.841675	0.864	0.9552	0.0654	0.7301	0.2743	0.4387	0.8242	0.6494	0.0535	1	0.99727	0.485056	0.796233	0.404357	low
TCGA-24-2026	2.90137	1	0.9952	0.9895	0.9367	0.9009	0.9456	0.9761	0.0621	0.6421	0.1518	0.4999	0.7857	0.9264	0.0263	1	1	0.8216	0.8316	1.67632	high
TCGA-13-0799	0.649315	0	0.9976	0.9739	0.9961	1	0.864	0.9721	0.1095	0.612	0.2249	0.4145	0.7906	0.8427	0.0413	1	1	0.476	1	1.23788	high
TCGA-57-1584	1.76164	0	1	0.9653	1	0.8642	0.9854	0.9588	0.0892	0.7047	0.2671	0.4736	0.8026	0.9353	0.0614	1	1	0.6338	0.5126	0.389512	low
TCGA-31-1953	0.558904	0	1	0.9803	0.9935	0.8005	0.9642	0.9684	0.0766	0.7207	0.3894	0.4938	0.8079	0.7305	0.0383	1	0.9957	0	0.7542	0.198081	low
TCGA-09-1662	7.44384	1	0.9885	0.961	1	0.8388	0.9234	0.9635	0.1271	0.6985	0.4595	0.5175	0.7939	0.8325	0.0399	1	0.9962	0.4306	0.6231	0.60893	low
TCGA-25-1630	3.18356	1	0.9937	0.918	1	0.822	0.889	0.9902	0.1386	0.6846	0.1111	0.5368	0.7703	0.8678	0.0509	1	1	0.5428	0.7406	1.03004	high
TCGA-13-0766	1.78356	0	1	0.95474	1	0.7851	0.7693	1	0.0555	0.5783	0.19368	0.4948	0.71	0.9224	0.0152	1	1	0.3129	1	1.29682	high
TCGA-04-1356	4.10685	1	1	0.8659	1	0.81494	0.7258	0.9364	0.0988	0.6044	0.3659	0.4588	0.8128	0.7431	0.1601	1	1	0.2979	0.7717	1.70812	high
TCGA-57-1586	1.86027	0	1	0.9407	1	0.932	0.925	0.9538	0.1238	0.6195	0.505	0.503	0.7625	0.7489	0.0656	1	1	0.373	1	0.433645	low
TCGA-5X-AA5U	0.989041	0	1	0.9176	0.9942	0.9073	0.9724	0.9641	0.0981	0.6055	0.3779	0.403	0.7391	0.7617	0.0498	1	1	0.37	1	0.594595	low
TCGA-13-0888	5.86575	0	1	1	1	0.755667	1	0.9699	0.1511	0.6985	0.4048	0.4654	0.7758	0.9029	0.0688	1	1	0.463656	0.83063	0.442976	low
TCGA-59-2352	0.783562	1	1	0.9202	1	0.8546	0.8424	0.9454	0.1091	0.5129	0.7928	0.407	0.7974	0.8168	0.1368	1	1	0.1771	0.8742	1.04422	high
TCGA-29-1690	3.96712	1	0.9951	0.9122	1	0.8101	0.9109	0.9633	0.0797	0.5928	0.4255	0.5291	0.8616	0.9413	0.0358	1	1	0.8485	0.4399	2.25738	high
TCGA-61-1914	4.71781	0	1	0.9277	0.9948	0.9065	0.9419	0.938	0.0981	0.5713	0.327	0.5312	0.7292	0.8852	0.0543	1	1	0.6223	0.7464	0.761932	low
TCGA-24-2254	4.75616	1	1	0.9718	1	0.8335	0.8625	0.9639	0.1037	0.6696	0.2308	0.483	0.8187	0.8157	0.038	1	0.9903	0.411	0.6004	1.07399	high
TCGA-61-2095	5.13699	1	0.9953	0.9446	1	0.8325	0.9736	0.9815	0.0814	0.616	0.3168	0.5113	0.7989	0.8029	0.1066	1	1	0.4704	0.6645	0.431018	low
TCGA-13-1512	0.257534	0	1	0.9759	1	0.9671	0.9104	1	0.0718	0.7344	0.1541	0.5573	0.7671	0.9385	0.0699	1	0.9939	0.39347	0.7554	0.213495	low
TCGA-36-1576	2.50685	0	1	0.949	0.9943	0.844	0.8948	0.9548	0.1216	0.6889	0.0536	0.4864	0.7707	0.8617	0.0222	1	1	0.5764	0.7134	1.03178	high
TCGA-36-1574	1.87945	0	1	0.9672	0.9959	0.8352	0.8996	0.9837	0.0879	0.6769	0.0909	0.478	0.7725	0.9586	0.0297	1	0.9974	0.779	0.7041	1.18086	high
TCGA-13-1511	0.326027	0	0.9945	0.9706	1	1	0.9175	0.9612	0.0969	0.681	0.1955	0.5141	0.8011	0.8334	0.033	1	1	0.4695	0.7781	0.480657	low
TCGA-23-1021	3.96164	1	1	1	1	0.7762	0.7814	1	0.0545	0.7687	0.5152	0.2874	0.7522	0.8517	0.0277	1	1	0.34605	0.9232	0.40978	low
TCGA-30-1892	4.06575	1	1	1	1	0.8981	0.8901	0.9606	0.159	0.5828	0.2362	0.4464	0.7655	0.9395	0.1134	1	0.9883	0.47295	0.556	1.27843	high
TCGA-61-2094	5.97808	0	0.9977	0.8879	1	0.8651	0.9655	0.983	0.1166	0.6579	0.294	0.5139	0.8025	0.8251	0.0768	1	1	0.4306	0.7855	0.633121	low
TCGA-57-1583	0.947945	1	0.9926	0.9632	1	0.9216	0.9831	0.9512	0.1843	0.5385	0.3751	0.4075	0.7623	0.9323	0.069	1	1	0.783	0.6739	2.11211	high
TCGA-25-1633	5.18082	1	1	0.9338	1	0.8806	0.8885	0.9773	0.1345	0.6534	0	0.5068	0.8431	0.9604	0.0514	1	1	0.47779	0.7314	1.92914	high
TCGA-61-1911	3.54247	0	1	1	1	0.7782	1	1	0.0818	0.6364	0.327	0.4087	0.595	0.8835	0	1	1	0.42646	0.783844	0.150268	low
TCGA-24-1552	3.44932	1	1	0.9383	1	0.8081	0.9066	0.9199	0.1243	0.5536	0.1753	0.4932	0.8	0.9225	0.0123	1	0.9949	0.4469	0.7898	4.41933	high
TCGA-24-1431	1.59726	1	1	0.9726	0.991	0.8816	0.9502	0.9579	0.0805	0.526	0.2646	0.5167	0.7813	0.846	0.0201	1	1	0.3417	0.9103	1.08109	high
TCGA-24-1425	0.49589	0	1	0.929	0.9877	0.8763	0.8739	0.9839	0.1543	0.7477	0.5012	0.4534	0.8059	0.7711	0.1108	1	1	0.4892	1	0.516341	low
TCGA-24-1423	0.520548	0	1	0.9721	1	0.7505	0.8758	0.9401	0.1033	0.7309	0.1753	0.5333	0.7228	0.7593	0.0239	1	1	0.2786	0.9038	0.372106	low
TCGA-30-1714	3.1726	1	1	0.9537	0.9768	0.7592	0.91258	1	0.2709	0.53	0.0863	0.3431	0.7336	0.84101	0.021	1	1	0.2235	0.6283	3.77989	high
TCGA-25-1315	4.33699	1	1	0.9654	0.9939	0.8151	0.8814	0.9437	0.111	0.6294	0.1241	0.5326	0.7831	0.9092	0.052	1	1	0.5093	0.66	1.17433	high
TCGA-13-0916	1.76438	0	0.9978	0.974	1	0.7802	0.8802	0.955	0.1002	0.6649	0.1204	0.465	0.782	0.8656	0.0668	1	1	0.4675	0.8514	1.14109	high
TCGA-24-1419	0.654795	0	1	0.919	1	0.8802	0.8863	0.9759	0.094	0.6033	0.2208	0.4413	0.8077	0.8991	0.0602	1	1	0.4186	1	1.83684	high
TCGA-13-1492	6.12877	0	0.9929	0.9022	1	0.932	0.9545	1	0.0975	0.6466	0.2563	0.6037	0.814	0.9049	0.027	1	1	0.6022	1	1.07038	high
TCGA-04-1350	5.33151	1	1	0.9742	1	0.750733	0.6559	0.976	0.0442	0.6055	0.1848	0.5358	0.8134	0.7899	0.0691	1	1	0	1	1.4462	high
TCGA-23-1123	2.78904	1	1	0.9617	1	0.8493	0.9264	0.9581	0.0727	0.7351	0.1394	0.4519	0.745	0.9474	0.0839	1	1	0.7884	0.5924	0.400008	low
TCGA-13-0800	0.676712	0	1	0.94	1	0.861357	0.8291	0.9817	0.0451	0.547	0.1753	0.4207	0.7994	0.9353	0.078	1	1	0.5105	0.80362	2.08605	high
TCGA-09-0364	2.43014	1	0.9978	0.9455	1	0.812512	0.9015	0.9623	0.1005	0.5146	0.2485	0.4287	0.7425	0.8887	0.0785	1	1	0.7008	0.5609	1.67085	high
TCGA-13-0762	2.68767	0	1	1	1	0.866957	0.9581	0.9	0.0902	0.5015	0.5313	0.7581	0.8677	0.544	0.0488	1	1	0.4079	1	0.547506	low
TCGA-29-1694	3.25205	1	0.9934	0.9422	0.9827	0.8231	0.8956	0.9481	0.0928	0.6882	0.0749	0.4644	0.8212	0.9846	0.0901	1	1	0.9412	0.7717	3.2904	high
TCGA-13-0883	5.74521	1	1	0.9776	1	0.9156	0.9172	0.9883	0.1227	0.5889	0.1799	0.5324	0.8529	0.8609	0.0719	1	1	0.4673	0.7811	1.02532	high
TCGA-61-2113	1.85205	1	0.9958	0.9757	1	0.8449	0.8661	0.9541	0.1359	0.7058	0.2818	0.4768	0.7718	0.929	0.0372	1	0.9963	0.8063	0.8542	1.6391	high
TCGA-61-2104	6.40548	0	0.9971	0.9486	1	0.8063	0.9404	0.979	0.1027	0.6497	0.3168	0.5058	0.8128	0.7696	0.0354	1	0.9944	0.6476	1	1.43822	high
TCGA-09-1668	4.6137	0	0.9964	0.981	1	0.8464	0.9346	0.9742	0.0956	0.7186	0.3435	0.4823	0.7737	0.901	0.0291	1	1	0.6363	0.8825	0.545256	low
TCGA-13-0906	3.74521	0	0.9941	0.9451	0.9838	0.7966	0.9253	0.9597	0.0755	0.7505	0.0961	0.5787	0.7849	0.9022	0.0914	1	1	0.375325	0.812689	0.480254	low
TCGA-04-1514	4.71233	1	0.9967	0.9686	0.9858	1	0.9175	0.9705	0.0727	0.5905	0.1784	0.4524	0.8	0.9178	0.0638	1	1	0.4748	0.7717	0.935265	low
TCGA-25-1877	2	1	0.9965	0.9779	0.9965	0.8868	0.9325	1	0.0464	0.663	0.1611	0.3839	0.7801	0.9159	0.0161	1	1	0.7045	0.8712	0.953899	low
TCGA-04-1331	3.66027	1	0.9914	0.9532	1	0.839233	0.927	0.9753	0.0956	0.561	0.3104	0.3007	0.822	0.6618	0.0645	1	1	0	1	1.42453	high
TCGA-13-0768	0.70411	0	1	0.9708	0.9807	0.8224	0.8291	0.9092	0.119	0.6847	0.3618	0.6028	0.7661	0.8508	0.1124	1	1	0.3926	0.8724	0.607272	low
TCGA-13-0765	2.38082	0	0.9953	0.9103	0.9963	0.8706	0.9263	0.9726	0.1074	0.5559	0.3378	0.6193	0.8239	0.8355	0.0884	1	1	0.1888	1	1.07804	high
TCGA-10-0928	1.54247	1	0.9804	0.953	0.986	0.8868	0.873	0.9399	0.1324	0.6818	0.1453	0.4306	0.8098	0.8735	0.0484	1	1	0.5839	1	4.46971	high
TCGA-29-1781	0.69863	0	1	0.9855	1	0.8127	0.9609	1	0.0781	0.6257	0.0998	0.5044	0.8165	0.8359	0.0947	1	1	0.4481	0.9113	0.617807	low
TCGA-23-1029	0.734247	0	1	0.9574	1	0.8792	0.9162	0.9817	0.0664	0.6667	0.1157	0.4673	0.8106	0.8779	0.1098	1	1	0.2089	0.8604	0.452071	low
TCGA-24-1849	0.482192	0	1	0.9622	0.99	0.8674	0.9191	0.9862	0.101	0.7385	0.4595	0.5254	0.7935	0.9066	0.1091	1	0.9951	0.6447	0.703	0.324883	low
TCGA-25-1316	3.50411	1	1	0.963	1	0.8124	0.884	0.9768	0.1182	0.6611	0.0554	0.4504	0.7443	0.7884	0.0432	1	0.9969	0.4743	0.7245	0.794368	low
TCGA-24-1557	3.32329	1	0.9942	0.9592	1	0.7351	0.8796	1	0.0723	0.7295	0.2671	0.4897	0.8233	0.9292	0.0509	1	1	0.6148	0.6217	0.825553	low
TCGA-24-1105	3.95068	1	1	0.9621	1	0.8877	0.8866	0.9868	0.1015	0.6373	0.4335	0.4561	0.7797	0.8101	0.0281	1	1	0	0.7292	0.3059	low
TCGA-25-1628	1.71781	1	0.995	0.9805	0.9838	0.854	0.8728	0.9842	0.0508	0.6799	0.2032	0.5127	0.7703	0.8916	0.0272	1	1	0.5946	1	0.899732	low
TCGA-24-2038	3.70959	1	0.993	0.9219	1	0.9575	0.838	0.9523	0.0688	0.6277	0.2858	0.5597	0.85	0.8172	0.0363	1	1	0.1874	1	1.2537	high
TCGA-25-1870	1.24658	1	1	0.9386	0.9921	0.8376	0.905	0.9285	0.1448	0.6383	0.2593	0.3725	0.8652	0.9031	0.0389	1	0.981	0.6769	0.9071	13.2319	high
TCGA-04-1343	0.989041	1	1	0.9754	1	0.8151	0.9605	0.9172	0.1478	0.6589	0.1212	0.5917	0.8258	0.9556	0.0395	1	1	0.8779	1	2.76924	high
TCGA-20-1685	1.39178	0	1	0.951	1	0.8174	0.9206	0.9374	0.0494	0.5847	0.2494	0.5106	0.7925	0.9099	0.0751	1	1	0.5562	0.891	1.27001	high
TCGA-24-2290	3.01918	1	0.9971	0.9666	0.9952	0.8859	0.8731	1	0.1046	0.6944	0	0.5305	0.7933	0.9428	0.1912	1	1	0.8441	0.9595	0.831156	low
TCGA-04-1338	3.88493	0	1	1	1	0.949	0.8696	1	0.1755	0.6147	0.2983	0.6878	0.8816	0.5967	0.0359	1	1	0.36772	0.6004	0.33413	low
TCGA-09-1669	2.54247	0	0.9957	0.9435	1	0.9073	0.9419	0.9814	0.1074	0.7652	0.0975	0.5165	0.768	0.7617	0.0669	1	1	0.4285	0.8225	0.239331	low
TCGA-09-1670	1.49863	0	1	0.9351	1	0.8451	0.9214	0.9598	0.0484	0.5266	0.0515	0.404	0.8046	0.8094	0.0656	1	1	0.2927	1	2.09986	high
TCGA-31-1946	2.51507	0	0.9963	0.9664	1	0.9123	0.9612	0.9887	0.0545	0.6513	0.1083	0.4542	0.82	0.7934	0.0673	1	1	0.559	0.8458	0.589333	low
TCGA-10-0933	1.22192	1	1	1	1	0.806538	0.8956	0.8673	0.0857	0.7474	0.2983	0.5365	0.8352	1	0.0746	0.530917	1	0.4574	0.6526	21.9593	high
TCGA-29-1770	2.03014	0	0.9923	0.9881	0.9907	0.7966	0.8728	0.9617	0.0843	0.609	0.2538	0.4412	0.8258	0.8386	0.0388	0.9886	1	0	1	1.76107	high
TCGA-29-A5NZ	2.98082	1	1	0.9469	1	0.8135	0.9062	0.9577	0.1245	0.6082	0.1288	0.4383	0.7971	0.8907	0.0202	1	0.9885	0.4699	0.932	4.35022	high
TCGA-29-1785	3.02466	1	1	0.9761	1	0.8061	0.917	1	0.1709	0.7301	0.2983	0.5373	0.7811	1	0.0536	1	1	0.46664	0.5794	0.428232	low
TCGA-61-1736	4.06575	1	1	0.857	1	0.8498	0.8966	0.9778	0.0995	0.7086	0.19	0.4299	0.8023	0.8951	0.0725	1	1	0.6896	0.902	1.65229	high
TCGA-13-0804	2.93973	1	1	0.8848	1	0.6452	0.905	1	0.1026	0.5267	0.1541	0.6167	0.8496	0.7686	0.021	1	1	0.6	0.8921	4.5911	high
TCGA-24-1430	2.36438	1	0.9958	0.9392	1	0.8981	0.7869	0.9529	0.0831	0.6436	0.3821	0.5091	0.7658	0.8365	0.0517	1	1	0	0.6149	0.411572	low
TCGA-61-2002	1.49863	0	1	0.9396	0.9935	0.8627	0.946	0.964	0.1014	0.5811	0.0842	0.4784	0.8104	0.9056	0.083	1	1	0.568	1	2.19621	high
TCGA-24-1604	7.36438	1	1	0.9759	0.9915	0.8162	0.9331	0.9787	0.1248	0.6792	0.1339	0.4393	0.7745	0.9436	0.0327	1	1	0.7921	0.8875	1.54621	high
TCGA-29-1777	1.02466	0	1	0.9164	0.988	0.9412	1	1	0.1251	0.6334	0.0893	0.5129	0.8268	0.8951	0.0221	1	1	0.41387	1	1.25351	high
TCGA-04-1542	7.01644	1	1	1	1	0.852325	0.9129	0.9778	0.1083	0.6718	0.347	0.5091	0.6916	0.9824	0.0915	1	1	0.2467	0.763229	0.178342	low
TCGA-23-2077	9.65753	0	1	0.9596	0.9925	0.9054	0.9456	0.9736	0.1159	0.7159	0.327	0.4478	0.7565	0.9535	0.0853	1	1	0.42764	0.7855	0.336654	low
TCGA-09-1661	3.20274	1	1	0.9708	1	0.7966	1	0.9855	0.074	0.5608	0.31045	0.4438	0.7581	1	0.0458	1	1	1	0.83922	1.63233	high
TCGA-13-0720	3.71233	1	0.9802	0.9651	1	0.8511	0.884	0.9266	0.0981	0.5798	0.2616	0.4948	0.7946	0.8097	0.0232	1	1	0.376333	0.7357	2.38616	high
TCGA-13-1496	0.353425	1	1	0.6484	1	0.6021	0.884	0.9266	0.0727	0.521	0.21459	0.4523	0.8868	0.9556	0.0379	1	1	0.2969	1	54.6468	high
TCGA-59-A5PD	1.70959	1	1	0.9799	1	0.8304	0.833	0.9406	0.0892	0.7615	0.1318	0.3779	0.7854	0.9153	0.0434	1	1	0.7131	0.812	1.20457	high
TCGA-29-1696	2.8274	1	1	0.9577	0.9576	0.662	0.9477	0.8512	0.0581	0.7467	0.1482	0.3341	0.6841	0.9346	0.0545	1	1	0.41678	1	1.59639	high
TCGA-24-1562	3.79178	1	1	0.9013	0.9835	0.9636	0.9071	0.9823	0.0832	0.6875	0.1676	0.4235	0.8319	0.9173	0.0357	1	1	0.8867	0.9038	2.13099	high
TCGA-13-1509	0.347945	0	1	0.9326	1	0.9073	0.9385	0.9857	0.1158	0.6355	0.5435	0.5489	0.8294	0.7743	0.0805	1	1	0.6061	1	0.575202	low
TCGA-29-1695	3.36712	1	1	0.9136	0.9748	0.8159	0.8767	0.9699	0.1622	0.67	0.3549	0.5033	0.8028	0.8941	0.0444	1	0.9813	0	0.6368	1.98949	high
TCGA-23-1113	2.6	1	0.9657	0.9742	1	0.852071	0.8579	1	0.1403	0.6219	0.164	0.5755	0.804	0.8172	0.0186	1	1	0.40412	1	3.72746	high
TCGA-24-2297	4.65479	1	1	0.9759	1	0.638	0.8967	0.9063	0.0727	0.6827	0.2743	0.4757	0.8124	0.7645	0.1262	1	1	0.2067	0.8825	0.745018	low
TCGA-13-1487	1.86575	1	0.9892	0.9691	1	0.840322	0.9731	0.961	0.1047	0.6101	0.3378	0.5718	0.8225	0.9155	0.0539	1	1	0.38242	1	1.27169	high
TCGA-04-1655	3.78082	1	1	0.954	0.9908	0.82276	0.8796	1	0.0927	0.5904	0.1589	0.4087	0.8372	0.7006	0.0407	1	1	0.1921	0.7503	1.10284	high
TCGA-13-0725	1.03288	1	1	0.9326	0.9914	1	0.864	1	0.1072	0.6966	0.3731	0.5079	0.7802	0.8478	0.0281	1	1	0.7283	1	0.631441	low
TCGA-61-2102	0.539726	1	1	0.9064	1	0.8445	1	1	0.0619	0.6208	0.2377	0.5314	0.769	0.9086	0.0511	1	0.9743	0.6213	0.7884	1.7808	high
TCGA-09-0366	4.8137	1	1	0.953	0.9938	0.8455	0.9036	0.9636	0.1362	0.6399	0.1753	0.4976	0.7644	0.8326	0.021	1	1	0.5497	0.9862	1.37188	high
TCGA-61-1733	2.64932	0	1	0.9064	1	0.9059	0.8265	0.9884	0.0916	0.5344	0.1083	0.4765	0.7436	0.8954	0.0807	1	1	0.58	1	2.25082	high
TCGA-09-2044	0.509589	0	1	0.9845	0.9935	0.8129	0.8109	0.9315	0.0995	0.6661	0.2385	0.4112	0.8167	0.9295	0.091	1	1	0.6021	0.6977	1.8065	high
TCGA-24-1930	6.7589	1	0.9955	0.9684	1	0.8577	0.8964	0.9904	0.1393	0.6785	0.3316	0.535	0.8527	0.7363	0.0847	1	1	0.392	0.9417	0.674446	low
TCGA-24-1436	0.712329	1	1	0.8866	1	0.853	0.8605	0.9495	0.0771	0.6282	0.0637	0.4412	0.8037	0.8855	0.0316	1	0.9942	0.5046	1	4.27229	high
TCGA-29-2414	7.18082	1	0.9932	1	1	0.8183	0.9605	0.9234	0.054	0.6194	0.1083	0.4916	0.8116	1	0.1012	1	1	0.46085	0.7503	1.16344	high
TCGA-10-0934	0.558904	1	1	0.9772	0.9913	0.790971	0.9548	0.9677	0.1456	0.6077	0.20084	0.5369	0.8269	0.9477	0.0368	1	1	0.8027	0.80436	2.50958	high
TCGA-OY-A56P	3.30685	0	1	0.9133	1	1	0.8822	0.9634	0.0987	0.5825	0.2208	0.4781	0.792	0.8377	0.038	1	1	0.4676	0.8963	1.23005	high
TCGA-59-2351	9.67671	0	1	0.9857	1	0.8713	0.9076	1	0.0472	0.6252	0.2671	0.5025	0.7367	0.8635	0.056	1	1	0.2224	0.8225	0.227677	low
TCGA-25-1318	2.91507	1	0.9929	0.94	1	0.8946	0.9057	0.9777	0.085	0.6206	0.3894	0.4721	0.825	0.7486	0.0276	1	1	0.5074	0.4941	0.659942	low
TCGA-59-2350	1.86027	1	1	0.9623	1	0.8981	0.8855	0.9354	0.1265	0.615	0.2983	0.5357	0.7942	0.9366	0.0562	1	1	0.6329	1	1.71172	high
TCGA-13-1409	0.569863	0	1	0.946	1	0.802225	0.905	0.9046	0.1122	0.6606	0.1799	0.4349	0.8	0.7852	0.0717	1	1	0.5082	0.73695	1.29002	high
TCGA-61-2111	10.4795	0	1	0.9446	1	0.8503	0.9489	0.9353	0.1061	0.6627	0.26105	0.4579	0.7754	0.7653	0.0318	1	1	0.1979	0.6149	0.392754	low
TCGA-29-2428	3.7589	0	0.9941	0.9426	0.9864	0.7982	0.882	1	0.1028	0.6617	0.1753	0.4733	0.7999	0.9046	0.0104	1	1	0.4052	0.7554	1.53885	high
TCGA-24-1418	0.665753	0	1	0.9603	1	0.8243	0.8449	1	0.0969	0.6203	0.3419	0.5084	0.753	0.9562	0.0246	1	1	0.46965	0.7095	0.768538	low
TCGA-36-1569	2.42466	0	1	0.9786	1	0.8619	0.9219	0.9737	0.117	0.6464	0.2208	0.4779	0.7922	0.8981	0.0228	1	1	0.5788	1	1.23217	high
TCGA-23-1116	0.380822	0	1	1	1	0.7292	1	1	0	0.5931	0.24957	0.4579	0.8778	0.6871	0.03	1	1	0.42973	0.646	0.495864	low
TCGA-09-1666	4.8	0	0.9954	0.9607	1	0.9161	0.9274	0.9791	0.0588	0.6958	0.5357	0.4707	0.7629	0.7651	0.0945	1	1	0	0.5497	0.072621	low
TCGA-29-2425	5.41644	0	1	0.9885	1	0.9121	0.9015	0.928	0.0408	0.7014	0.2804	0.4716	0.742	0.7737	0.1148	1	1	0.3529	0.7161	0.137973	low
TCGA-36-1578	2.32055	0	1	0.9609	1	0.8438	0.9081	0.9811	0.1106	0.6123	0.2109	0.4012	0.8163	0.7869	0.0864	1	0.9955	0.4134	0.5445	0.889547	low
TCGA-24-0970	0.969863	1	0.9978	0.9651	1	0.8231	0.8669	0.9451	0.0974	0.6457	0.4086	0.5037	0.7638	0.7958	0.0519	1	1	0.2406	0.8449	0.517724	low
TCGA-09-1659	0.832877	1	1	0.9901	1	0.9556	0.9238	0.9636	0.0767	0.5556	0.2062	0.5134	0.7266	0.8383	0.0284	1	0.9928	0.2304	1	0.631926	low
TCGA-04-1362	3.69315	1	0.9903	0.9527	1	0.8812	0.9137	0.951	0.1412	0.7018	0.3618	0.5164	0.7846	0.8904	0.0181	1	1	0.7391	0.9232	1.37408	high
TCGA-61-1743	3.6411	1	0.9961	0.9886	0.997	0.8354	0.8315	0.9283	0.1441	0.634	0.0733	0.4626	0.81	0.8101	0.0474	1	1	0.4255	0.5889	1.75953	high
TCGA-23-1028	4.11781	0	1	0.9825	1	0.752283	0.885	0.9792	0.1052	0.6761	0.0276	0.4606	0.8414	0.9063	0.096	1	1	0.379725	0.849	1.36584	high
TCGA-13-0727	1.26575	1	1	0.9662	1	0.828438	0.8356	0.9631	0.0508	0.6461	0.2538	0.5114	0.8238	0.8378	0.0711	1	0.9589	0.3893	0.7503	4.48021	high
TCGA-25-1329	1.25205	1	0.9812	0.9407	1	0.8471	0.8553	0.9695	0.1025	0.5791	0.1518	0.4948	0.8105	0.9148	0.0212	1	1	0.3744	0.8052	4.16302	high
TCGA-04-1347	5.25753	0	1	0.8737	1	0.875925	0.9626	0.9766	0.0446	0.5687	0.3779	0.4948	0.7522	0.7482	0.0631	1	1	0	0.781589	0.286166	low
TCGA-25-2393	3.16986	1	1	0.9373	0.9771	0.8126	0.9545	0.9906	0.1364	0.634	0.061	0.456	0.7682	0.8964	0.1012	1	1	0.4799	0.8534	1.21798	high
TCGA-25-2391	4.08767	1	1	0.9499	0.9882	0.7699	0.9505	0.9131	0.1488	0.6503	0.1828	0.4452	0.8035	0.8445	0.0421	1	1	0.4055	0.7423	1.82	high
TCGA-24-1463	6.07671	1	0.9973	0.9907	0.9742	0.8521	0.9396	0.958	0.1205	0.6685	0.4147	0.4486	0.7826	0.9484	0.0305	0.9923	0.9943	0.7934	0.6004	1.37421	high
TCGA-09-2054	1.74521	1	0.989	0.7196	1	0.87	0.8321	0.9804	0.1055	0.576	0.2983	0.507	0.7507	0.9109	0.1076	1	1	0.534	0.3195	2.34865	high
TCGA-24-1845	0.317808	0	0.9935	0.9121	1	0.9481	0.9696	0.9811	0.1135	0.6543	0.2157	0.4443	0.8169	0.8662	0.1137	1	1	0.4929	0.9103	0.894686	low
TCGA-20-0991	2.18356	0	1	1	0.9887	0.889	1	1	0.0613	0.7296	0.24707	0.4215	0.8151	0.9536	0.0127	1	1	0.663	0.7392	0.428293	low
TCGA-WR-A838	0.832877	1	0.9741	0.9386	0.7159	0.8583	0.9091	0.967	0.1442	0.6285	0.252	0.4753	0.811	0.8375	0.0248	1	1	0.439	1	56.2606	high
TCGA-59-2348	15.0164	0	0.9932	0.9896	0.9922	0.9058	0.8855	0.9771	0.0599	0.6195	0.3618	0.5367	0.759	0.8002	0.1005	1	1	0.4258	1	0.396889	low
TCGA-24-2027	9.14247	1	0.9947	0.9406	0.99	0.94	0.9287	0.9874	0.0927	0.679	0.2983	0.5117	0.8454	0.9083	0.0847	1	1	0.6401	0.6448	0.694061	low
TCGA-09-2051	5.25753	0	0.9942	0.9521	1	0.8497	0.9127	0.9577	0.0723	0.6461	0.2377	0.468	0.8346	0.8383	0.103	1	1	0.3713	0.8574	0.936048	low
TCGA-23-1122	3.25753	1	1	0.9625	1	0.8272	0.8826	0.9527	0.0721	0.6216	0.3494	0.4918	0.7649	0.9065	0.0272	1	1	0.5268	1	1.13977	high
TCGA-13-0911	2.30959	0	1	0.9779	0.9958	0.638	0.9794	1	0.1735	0.7273	0.2459	0.5875	0.6878	0.9536	0.036	1	1	0.6615	0.7717	0.416263	low
TCGA-13-1489	6.90685	0	1	0.9682	1	0.862433	1	0.967	0.0844	0.7126	0.0579	0.561	0.7973	0.9166	0.0516	1	1	0.6245	1	0.570673	low
TCGA-04-1332	3.41644	1	0.9839	0.9736	1	0.7966	0.8475	0.9599	0.1625	0.682	0.1753	0.5751	0.7878	0.808	0.0315	1	1	0.6263	0.9485	2.3088	high
TCGA-25-1322	0.249315	1	0.8097	0.9493	0.9931	0.8509	0.9196	0.9568	0.1309	0.7222	0.2711	0.5642	0.7941	0.9559	0.0361	1	1	0.46237	0.8236	470.773	high
TCGA-13-0760	0.961644	1	0.9966	1	1	0.9622	0.8702	1	0.1192	0.7066	0.2418	0.5438	0.8743	0.9216	0.0557	1	1	0.5643	1	0.918374	low
TCGA-24-1435	3.6274	1	1	0.9838	1	0.8745	0.9033	0.9674	0.1755	0.6943	0.1753	0.4809	0.7659	0.8851	0.0787	1	0.9975	0.7277	0.7245	0.817572	low
TCGA-25-2396	0.252055	1	1	1	0.9833	0.8566	0.8896	0.9859	0.1111	0.7726	0.0573	0.4664	0.7773	0.9116	0.0923	1	0.9211	0.5693	0.9146	16.9268	high
TCGA-13-1405	0.613699	0	1	0.9501	1	0.8981	0.8478	0.8744	0.1376	0.5736	0.3141	0.4579	0.7805	0.9041	0.0232	1	1	0.6373	0.9504	4.3842	high
TCGA-13-0919	1.2411	0	1	0.9758	0.9977	0.8899	0.9269	0.9703	0.1481	0.7373	0.156	0.5353	0.7253	0.7766	0.0422	1	0.996	0.2325	0.7615	0.205658	low
TCGA-29-1693	8.48219	0	1	0.9865	1	0.8882	0.8962	0.962	0.0929	0.5786	0.1869	0.5763	0.7565	0.6871	0.1563	1	0.9983	0.0261	0.3604	0.10675	low
TCGA-29-1697	2.6	1	0.9967	0.9357	0.994	0.8222	0.906	0.9511	0.1289	0.6048	0.0733	0.4572	0.8081	0.9089	0.0796	1	0.9926	0.5335	1	5.00325	high
TCGA-13-0795	1.63288	0	1	1	1	0.4948	1	1	0.1077	0.5877	0	0.4393	0.5842	0.6331	0.0336	1	1	0.48225	1	0.431643	low
TCGA-13-0920	1.15068	0	1	1	0.9665	0.81955	0.8913	0.9232	0.1504	0.6123	0.2418	0.5175	0.6922	0.8321	0.0341	1	1	0.3497	0.78637	0.780723	low
TCGA-36-1580	2.01918	1	0.9952	0.9827	0.9904	0.871	0.877	1	0.1537	0.5344	0.1753	0.4888	0.8313	0.841	0.0592	1	0.9964	0.4569	0.8312	3.06412	high
TCGA-09-2053	3.31233	0	1	0.9297	1	0.595	0.9196	0.9482	0.1021	0.6587	0.505	0.4796	0.8393	0.5066	0.1212	1	1	0.0932	0.6589	0.361127	low
TCGA-24-1923	1.89041	1	1	0.9056	1	0.8093	0.9303	0.9104	0.0388	0.7051	0.347	0.5663	0.7649	0.5405	0.0896	1	1	0.1707	1	0.1722	low
TCGA-09-1667	5.15616	0	1	0.9727	1	0.8231	0.9466	0.9783	0.0701	0.6186	0.4119	0.4876	0.7733	0.7765	0.0421	1	1	0.3238	0.9132	0.387379	low
TCGA-29-1688	6.57534	1	0.9938	0.9568	1	0.7562	0.9683	0.9682	0.0666	0.6454	0.2032	0.5177	0.8035	0.8442	0.0435	1	1	0.114	0.6636	0.508761	low
TCGA-13-0900	4.75616	0	1	0.9746	1	0.8272	0.9762	0.9815	0.0759	0.5661	0.2267	0.5663	0.7741	0.8294	0.0808	1	1	0.4235	0.5004	0.304426	low
TCGA-24-2035	2.34795	1	0.9792	1	1	0.7713	0.9529	0.9859	0.0923	0.6372	0.24195	0.4685	0.8414	0.7749	0.1163	1	1	0.4661	0.5189	0.818467	low
TCGA-25-1321	2.83014	1	1	0.8353	1	0.8254	0.9012	0.9584	0.1488	0.5354	0.3378	0.4972	0.7719	0.889	0.0216	1	1	0.4982	0.83	3.86548	high
TCGA-29-1710	2.60548	1	1	0.9736	0.9956	0.7951	0.9236	0.9399	0.1549	0.5802	0.1241	0.5163	0.754	0.8162	0.0258	1	1	0.4104	1	1.79823	high
TCGA-24-1560	3.67397	1	1	0.9477	1	0.8116	0.9559	0.9401	0.1424	0.6488	0.1911	0.4431	0.7834	0.8929	0.0277	1	1	0.5526	0.738	1.4412	high
TCGA-25-1635	4.33699	1	0.9946	0.9893	1	0.7854	0.931	0.9815	0.135	0.6946	0.2671	0.5221	0.7435	0.9353	0.0181	1	1	0.6853	0.9132	0.875503	low
