# Supplementary material for: Systematic analysis of the relationship between ovarian cancer prognosis and alternative splicing
Source: J Ovarian Res. 2021 Sep 15;14:120. doi: 10.1186/s13048-021-00866-1 (PMC8442315; doi:10.1186/s13048-021-00866-1)
Supplement: Supplementary file 5 — Additional file 5: Table 5. Prognostic model of AD events in ovarian cancer.coef is the risk factor. [file 13048_2021_866_MOESM5_ESM.xls]

## Sheet: table 1
id	z	HR	HR.95L	HR.95H	pvalue
TSEN54|43456|AA	-4.61698	3.44754e-14	6.6453e-20	1.78856e-08	3.89371e-06
MYB|77867|ES	-4.36554	1.37759e-12	6.5168e-18	2.9121e-07	1.26807e-05
SERF1B|72406|RI	-4.25633	0.00103683	4.38018e-05	0.0245427	2.07813e-05
ZNF630|88949|AP	-4.17182	0.0307918	0.00600187	0.157973	3.02176e-05
AGO2|85285|ES	-4.15972	2.89283e-05	2.10282e-07	0.00397964	3.18642e-05
ATRIP|64664|AD	-4.136	0.00613374	0.000548749	0.0685609	3.53414e-05
EDNRA|70785|ES	-4.10683	0.0167302	0.00237508	0.117849	4.01122e-05
FLT3LG|50941|AP	-4.08158	0.0659459	0.0178717	0.243339	4.47309e-05
FLT3LG|50942|AP	4.00287	14.0714	3.85536	51.3579	6.25787e-05
PIGV|1300|AP	-3.99735	0.172668	0.0729804	0.408526	6.40555e-05
PIGV|1299|AP	3.98309	5.75554	2.43259	13.6177	6.80247e-05
CCT7|53965|ES	-3.98216	0.0905216	0.0277511	0.295273	6.82915e-05
GAS7|39266|ES	-3.93526	0.000222708	3.37848e-06	0.0146809	8.31051e-05
CYTIP|55643|AP	-3.9212	3.56046e-05	2.12806e-07	0.00595703	8.81077e-05
HS2ST1|3689|AP	-3.82242	4.41098e-06	7.91587e-09	0.00245794	0.000132146
ZDHHC6|13114|AA	-3.8041	0.00155629	5.56402e-05	0.0435307	0.000142323
RSRC1|67425|ES	-3.70509	0.000275824	3.61206e-06	0.0210624	0.000211312
MDM2|22978|ES	-3.69107	1.51921e-101	4.43449e-155	5.20465e-48	0.000223316
MFAP5|20193|ES	-3.67645	0.293592	0.152753	0.564283	0.000236503
METTL21A|57195|ES	-3.66125	0.00377239	0.000190247	0.0748026	0.000250984
ZNF630|88950|AP	3.63629	24.7802	4.39219	139.807	0.000276594
TRO|89261|ES	-3.61879	0.000289182	3.5036e-06	0.0238687	0.000295985
SLC7A7|26622|ES	-3.61302	0.000291484	3.5218e-06	0.0241249	0.000302654
SLC37A3|81990|ES	-3.61017	6.16181e-06	9.1419e-09	0.00415318	0.000305998
MAPKAP1|87581|ES	-3.60306	1.23169e-07	2.1475e-11	0.000706434	0.000314487
CASP1|18523|ES	-3.59446	0.000294204	3.49218e-06	0.0247856	0.000325063
FAM57A|38254|ES	-3.5827	0.0357609	0.00578138	0.2212	0.000340061
PLAU|12253|ES	-3.57845	0.000299897	3.52665e-06	0.0255024	0.000345641
LEF1|70287|AP	-3.57231	0.00408464	0.000199757	0.0835228	0.000353846
LEF1|70286|AP	3.5579	238.66	11.6928	4871.27	0.000373825
OFD1|88522|ES	3.52025	9.72331	2.74051	34.4983	0.000431134
NR2C2|63538|ES	3.51169	6.89399	2.34692	20.2509	0.000445275
CD53|4125|ES	-3.50526	0.000329065	3.71466e-06	0.0291503	0.000456167
DEF8|38185|AA	-3.48982	6.07158e-06	7.1364e-09	0.00516564	0.000483353
COL1A1|402549|ES	-3.4889	0.00258581	9.10056e-05	0.0734727	0.000485014
PNMAL1|50560|AD	-3.48607	0.000333386	3.69871e-06	0.0300499	0.000490179
CASP1|18526|ES	-3.47443	0.000347313	3.8842e-06	0.0310557	0.000511949
RFTN1|63647|AP	-3.44194	2.91314e-06	2.05198e-09	0.0041357	0.000577551
KBTBD3|18560|ES	3.40957	7.45401	2.34912	23.6524	0.000650644
LIMCH1|69114|AT	-3.39652	9.00576e-06	1.10413e-08	0.00734547	0.000682492
HSPA12B|58595|ES	-3.39048	0.000548664	7.15101e-06	0.0420965	0.000697712
BTAF1|12524|ES	3.38804	16.6681	3.27364	84.8673	0.000703941
TRIT1|1971|ES	-3.37488	1.65049e-07	1.8999e-11	0.00143381	0.000738487
DDX19B|37347|AT	3.35397	259828	178.034	3.79201e+08	0.000796596
KCNIP1|74491|AT	-3.34353	0.00875197	0.00054422	0.140746	0.000827211
KLHL9|85994|RI	-3.34002	2.73176e-06	1.48484e-09	0.0050258	0.000837724
EXD2|28134|ES	-3.32212	0.0106263	0.000727784	0.155155	0.000893356
ZNF98|48807|AT	3.31416	2.97348	1.56092	5.66435	0.000919203
DMKN|49198|ES	3.28948	7.67441	2.27882	25.8452	0.00100374
DNAH14|9984|ES	3.2879	112.904	6.74622	1889.55	0.00100937
LEMD1|91352|ES	3.28653	5.12085	1.93338	13.5634	0.00101428
NSG1|68679|ES	-3.27411	4.91012e-05	1.29322e-07	0.0186429	0.00105995
SERF1A|72418|RI	-3.26178	1.28843e-06	3.72277e-10	0.00445919	0.00110716
HK2|54143|AP	-3.25306	0.00137495	2.59483e-05	0.0728555	0.00114168
FCGR3A|8675|AA	-3.24833	0.0812473	0.0178654	0.369491	0.00116086
FTO|36427|AP	-3.24742	9.60964e-06	9.00625e-09	0.0102535	0.00116457
COL1A1|402553|ES	-3.24681	0.0247382	0.00265163	0.230793	0.00116704
INPP5K|38319|AA	-3.24398	0.0420462	0.00619729	0.285267	0.00117874
TMEM64|84417|ES	-3.23844	0.0576358	0.010248	0.324149	0.00120187
RPS9|211196|ES	3.23739	178.236	7.73054	4109.42	0.00120628
BCLAF1|77906|ES	3.23619	19.0274	3.19548	113.298	0.00121137
GSTM4|4054|ES	-3.23482	0.00453658	0.000172564	0.119263	0.0012172
ARHGEF1|50101|ES	-3.23144	0.108126	0.0280529	0.416755	0.0012317
GAS7|39265|ES	-3.23113	0.000507486	5.093e-06	0.0505679	0.00123303
ZNF98|48808|AT	-3.2303	0.345827	0.181578	0.658648	0.00123662
OASL|24820|ES	-3.22366	0.0139276	0.00103601	0.187235	0.00126564
PAM|72903|ES	3.20257	10.1085	2.4537	41.6441	0.00136207
TMEM5|22852|ES	3.20066	6.31583	2.04304	19.5246	0.00137112
PIGT|59559|ES	-3.19296	0.0124915	0.000847692	0.184072	0.00140825
GSS|59054|ES	-3.1865	0.0167944	0.00135986	0.207413	0.00144003
COL1A1|402552|ES	-3.17447	1.49581e-08	2.20562e-13	0.00101443	0.00150111
TUSC3|82771|ES	3.17212	8.00486	2.2141	28.9408	0.00151328
EBF4|58552|AA	-3.16744	0.00723606	0.000342762	0.152761	0.0015379
SLC25A40|80344|ES	3.16548	5.07359	1.85612	13.8683	0.00154828
ZFP64|59811|AT	3.13564	88.5559	5.37143	1459.97	0.00171478
RPS27A|53606|RI	-3.13455	0.00232963	5.26147e-05	0.103149	0.0017212
PLRG1|70898|AD	3.13123	1.06555e+06	179.75	6.3165e+09	0.00174077
PBXIP1|91153|ES	-3.122	0.001515	2.57219e-05	0.0892322	0.00179624
U2AF1L4|49273|ES	-3.1057	0.343228	0.174781	0.674016	0.0018983
PTAR1|86548|ES	-3.10234	0.000611144	5.69802e-06	0.0655485	0.00192
ANKRD17|69482|ES	3.10025	8.13274	2.16167	30.5974	0.00193359
CEP68|53777|AT	3.10021	413.771	9.17134	18667.6	0.00193386
CEP68|53779|AT	-3.09961	0.00241978	5.36378e-05	0.109164	0.00193773
ABLIM3|74020|AA	-3.09369	0.00602819	0.000236514	0.153645	0.00197682
IRF9|26880|ES	-3.09338	0.14411	0.0422323	0.491752	0.00197892
TNFRSF25|461|ES	-3.08463	0.0055178	0.000202718	0.150189	0.00203802
OGG1|63164|RI	-3.08002	0.154762	0.0472074	0.507363	0.00206985
CAPN1|16802|AP	3.07895	17.5311	2.83165	108.538	0.00207729
IKBKB|83608|ES	-3.07801	4.77262e-05	8.45571e-08	0.0269378	0.00208385
SMIM7|48185|AT	3.07789	11.2259	2.40687	52.359	0.00208472
RAB11FIP1|83367|AD	-3.07617	1.01199e-09	1.88009e-15	0.000544721	0.00209677
WBP2NL|62484|RI	-3.07527	0.181938	0.0614116	0.539011	0.00210315
TCF7|73350|ES	-3.07506	0.135204	0.0377661	0.484032	0.00210462
NDUFA3|51782|ES	3.07151	69.9982	4.65284	1053.07	0.00212977
ERG|60595|ES	-3.06312	0.00502568	0.000169936	0.148629	0.00219039
IGFBP2|57425|AP	-3.06089	0.000129727	4.20837e-07	0.0399899	0.00220676
SIDT2|18890|AA	-3.05403	0.000477621	3.53052e-06	0.0646142	0.00225792
ZNF530|52302|AT	-3.05282	0.278594	0.12264	0.632863	0.00226704
ZNF530|52303|AT	3.05282	3.58945	1.58012	8.15392	0.00226704
ZNF846|47403|ES	-3.04865	0.133643	0.0366455	0.487384	0.0022987
LYPD6B|55552|ES	3.04465	58.2102	4.25402	796.525	0.00232949
NCAPH2|62842|AA	3.04178	360.882	8.1196	16039.7	0.00235181
CCNB1IP1|26417|ES	3.04161	67.8175	4.47977	1026.66	0.00235316
ROMO1|59223|RI	-3.03599	0.0146654	0.000960498	0.223918	0.00239744
CDK5RAP2|87382|ES	3.03545	11.2309	2.35598	53.5378	0.00240175
ALDH3B1|17274|ES	-3.02799	0.10443	0.0241953	0.450737	0.00246188
NPRL3|32811|ES	-3.02718	2.04046e-06	4.22212e-10	0.00986107	0.00246846
SLC12A9|81007|ES	-3.02383	0.00154664	2.33144e-05	0.102601	0.00249599
SLC9A6|90182|AD	3.01978	98.2002	5.00205	1927.87	0.00252958
RAB40A|89734|AP	3.01919	3.67355	1.57852	8.54912	0.00253451
SMUG1|22129|ES	3.01852	20.4391	2.88113	144.998	0.00254009
TNPO1|72480|ES	-3.01724	0.00787616	0.000338677	0.183165	0.00255086
RNF7|67076|ES	3.01502	2568.74	15.6018	422929	0.00256964
C9orf64|86705|AP	-3.01093	0.000131796	3.92786e-07	0.044223	0.00260446
TMEM209|81772|ES	2.99454	367.736	7.69771	17567.5	0.00274857
MAGIX|89091|ES	-2.99271	0.292632	0.13086	0.654387	0.00276515
DMKN|49202|ES	2.98964	7.5016	2.00178	28.112	0.00279307
RHOT1|40180|ES	2.98658	3.55808	1.54695	8.18378	0.00282113
NME6|64595|AD	-2.98654	0.181697	0.0593315	0.556432	0.00282151
SOX15|39008|AT	-2.98607	0.307314	0.14166	0.666681	0.00282591
SLC36A4|18283|AP	-2.98567	0.0422148	0.00528618	0.337122	0.00282956
CTAGE5|27373|AP	2.98314	3.13003	1.479	6.62416	0.00285303
RBM4B|17110|ES	2.98013	1.45449e+06	128.719	1.64354e+10	0.00288122
YPEL3|36072|ES	-2.97888	0.00263392	5.29027e-05	0.131138	0.00289306
SOX15|39009|AT	2.97664	3.24033	1.49415	7.02724	0.00291422
TACR2|11994|AP	-2.97102	0.128062	0.0330057	0.496879	0.00296817
ENPP2|85002|AP	-2.96645	0.216997	0.0790758	0.595478	0.00301258
ZFP64|59813|AT	-2.96285	0.0164271	0.00108426	0.24888	0.00304804
TMEM106C|21399|ES	-2.96144	0.000796901	7.09028e-06	0.0895664	0.00306209
FTH1|16335|ES	-2.95952	0.0650931	0.0106608	0.397448	0.00308121
NR1H3|114105|ES	-2.9585	0.0370983	0.0041838	0.328956	0.00309142
FAM49B|85160|ES	-2.95354	0.179428	0.0573816	0.561058	0.00314153
UEVLD|14672|ES	-2.95327	0.00148425	1.96948e-05	0.111857	0.00314431
RAB40A|89735|AP	-2.94343	0.280355	0.120213	0.653832	0.00324593
C9orf85|86580|ES	-2.94337	0.060416	0.00932249	0.391537	0.00324661
ZNF341|59016|ES	-2.93538	1.74715e-05	1.16311e-08	0.0262447	0.00333137
MDH2|117319|ES	2.93473	6.54025	1.86594	22.924	0.0033384
TXNRD2|61090|AT	-2.93002	0.000788313	6.61949e-06	0.09388	0.00338937
TXNRD2|61089|AT	2.92991	1268.33	10.6493	151057	0.00339063
ENPP2|85000|AP	2.92921	4.37863	1.63009	11.7616	0.0033983
WDR92|53826|AD	2.92148	79.7355	4.22541	1504.65	0.00348376
SEPT4|42700|AD	-2.91839	0.088678	0.0174253	0.451286	0.0035184
JMJD4|107544|ES	2.91657	3.8359	1.55419	9.46742	0.003539
PRKCSH|47709|AA	-2.91142	0.0379096	0.00418759	0.343189	0.00359789
ITGB7|21974|ES	-2.91108	0.00283152	5.45156e-05	0.147068	0.00360182
PPIG|55874|ES	2.90993	1.57721e+09	1006.26	2.47213e+15	0.00361511
MYO10|71601|AP	-2.90518	0.04369	0.00528596	0.361111	0.0036704
TMPRSS4|18961|ES	-2.89659	4.31594e-06	1.01141e-09	0.0184171	0.00377238
DMKN|49176|ES	2.89223	8.43946	1.98877	35.8134	0.00382513
COL1A1|406079|ES	2.88988	15.3379	2.40746	97.718	0.00385392
NMRK1|86628|ES	-2.88834	0.139821	0.0367939	0.531334	0.00387277
NRF1|81754|ES	-2.88674	0.000200641	6.19353e-07	0.0649985	0.0038925
PGS1|43877|AA	2.88499	7292.1	17.3207	3.07001e+06	0.00391421
SRSF11|3370|AP	2.88003	14.5511	2.35236	90.0092	0.00397636
TRABD|62790|AP	2.87286	7.57638	1.9031	30.1621	0.0040678
APCDD1|44626|ES	-2.87075	4.23284e-09	8.12502e-15	0.00220515	0.00409504
IFI27L1|29062|ES	-2.86889	0.0626326	0.00943627	0.41572	0.00411915
PABPC4|1896|AD	-2.86519	0.0735306	0.0123328	0.438403	0.00416765
ARHGAP5|27128|AP	-2.86468	0.281382	0.118172	0.670004	0.00417425
CP|67216|ES	-2.86252	0.0338438	0.0033313	0.343831	0.00420292
EEF1B2|57137|AA	-2.85658	0.178043	0.0544869	0.581778	0.00428235
ROMO1|59225|RI	-2.85562	0.105937	0.0226927	0.49455	0.00429531
SRSF11|3373|AP	-2.85396	0.0760897	0.012974	0.44625	0.00431781
TTC23|32626|ES	-2.85366	0.25029	0.0966675	0.648048	0.00432183
GJA9|1856|AP	-2.85281	0.304331	0.134397	0.689132	0.00433341
RPS6KA1|1281|AP	-2.85075	0.0970583	0.019525	0.482475	0.00436169
PPA2|70212|ES	-2.84473	0.0276719	0.00233687	0.327675	0.00444488
RMI2|34008|AP	-2.84374	0.102156	0.0212044	0.492151	0.00445872
DPP3|17040|AA	-2.84342	0.0416922	0.00466512	0.372603	0.00446316
ZSCAN25|80705|ES	-2.83848	9.45131e-08	1.33379e-12	0.00669726	0.00453288
ERRFI1|531|AT	-2.83751	3.4556e-06	5.83574e-10	0.0204622	0.00454671
ING4|19919|ES	-2.83712	1.41436e-07	2.62282e-12	0.00762696	0.00455226
ANO1|17389|ES	-2.83594	0.0225795	0.00164414	0.310092	0.00456914
PRR19|50150|RI	-2.83479	0.263982	0.105112	0.662973	0.00458562
RBM39|59235|AT	-2.83214	0.00389177	8.36422e-05	0.181079	0.00462373
COL1A1|402696|ES	2.83137	136.935	4.54517	4125.52	0.00463495
ATOX1|96970|ES	-2.83007	6.24492e-08	6.39828e-13	0.00609524	0.00465385
NPIPB9|94100|AP	-2.82876	0.0144404	0.000766317	0.272114	0.00467283
ZNF680|79826|AT	-2.82839	0.0419248	0.00465475	0.377612	0.0046783
ZNF680|79827|AT	2.82836	23.8495	2.64806	214.798	0.00467878
TMX3|45761|ES	-2.82357	0.0988461	0.0198298	0.492721	0.00474915
KIFC3|36605|AP	2.81977	4.21688	1.55086	11.4659	0.00480583
HYOU1|19090|AD	-2.81955	0.116785	0.026248	0.51961	0.00480911
PAM|72904|ES	2.81838	14.3651	2.25159	91.6484	0.00482669
CORO2A|87035|AP	-2.8181	0.0155925	0.000863186	0.28166	0.00483082
BTBD3|58696|ES	2.81476	21.6057	2.54265	183.591	0.00488138
ZNF821|37496|AP	-2.81347	0.18235	0.0557217	0.59674	0.00490101
PLD3|114259|AD	2.81296	17.6251	2.38711	130.133	0.00490882
POLM|79460|ES	-2.81215	0.158167	0.0437449	0.571877	0.00492119
COQ2|69778|ES	-2.81024	1.68821e-06	1.59008e-10	0.0179239	0.00495049
TFCP2|21802|ES	-2.80984	1.11795e-05	3.93113e-09	0.0317925	0.00495662
TMEM176B|82256|AP	2.80823	5.0011	1.62616	15.3804	0.00498146
MAP3K3|42943|AD	2.80426	7.83376	1.85846	33.0208	0.00504325
RBM4|17098|ES	-2.80191	0.0747639	0.0121851	0.458727	0.00508005
ACIN1|26704|AA	2.79944	143.464	4.43349	4642.37	0.0051192
MRPL55|117445|ES	-2.79649	0.310278	0.136627	0.704637	0.00516615
MUTYH|2671|AA	2.79315	9.02331	1.92745	42.2424	0.00521972
NDUFAF6|84598|ES	-2.78995	0.232942	0.083702	0.648278	0.00527158
AUP1|137302|ES	-2.7887	0.254032	0.096968	0.665498	0.00529205
IL17RC|63261|AD	2.78667	4.83083	1.5956	14.6258	0.00532533
DMKN|49184|ES	2.78315	2.39795	1.29523	4.4395	0.00538337
ETNK2|9469|ES	-2.78224	0.00203353	2.58247e-05	0.160128	0.00539848
SMIM7|48188|RI	-2.78186	0.00156675	1.65474e-05	0.148344	0.00540488
TAPT1|68832|ES	-2.78163	0.0084981	0.000295325	0.244537	0.00540872
EMC9|26858|AD	-2.78017	0.000282749	8.9065e-07	0.0897626	0.0054331
TMEM68|83875|ES	-2.77859	3.62216e-06	5.25984e-10	0.0249438	0.00545949
HELLS|12589|ES	-2.77853	0.0190045	0.00116083	0.311133	0.00546061
FBXL12|47421|ES	-2.77593	0.0425659	0.00458248	0.395387	0.00550443
POC1B|23629|ES	-2.77438	0.15939	0.043555	0.583287	0.00553065
PTCH1|86957|AT	-2.77403	0.00976858	0.000371167	0.257095	0.00553658
RAD51B|28109|AT	2.77308	8.34436	1.86281	37.3782	0.00555293
MBD1|45515|ES	2.7711	4.21663	1.52383	11.668	0.0055867
MTMR12|71645|ES	2.76956	6.88382e+08	383.243	1.23647e+15	0.00561316
ZNF623|85470|AP	-2.76306	0.0733672	0.0115014	0.468009	0.00572631
DDX11|20965|ES	-2.76112	0.040708	0.00419536	0.394994	0.00576036
DNASE1|33613|ES	-2.75971	0.378177	0.189571	0.754431	0.00578535
TLE4|86664|ES	-2.75867	0.000102983	1.51335e-07	0.0700799	0.00580371
TACC2|13333|AP	-2.75809	0.218606	0.0742008	0.644042	0.00581407
RPL10|90572|RI	-2.75662	0.317433	0.140386	0.71776	0.00584026
SDHC|8660|ES	-2.75534	9.66847e-08	9.89935e-13	0.00944298	0.00586317
PQLC1|46257|ES	-2.75502	0.252091	0.0945833	0.671892	0.00586894
CRTC1|95073|ES	2.7432	54.4217	3.13038	946.122	0.0060843
STX16|59988|RI	-2.74294	0.000135302	2.32773e-07	0.0786455	0.00608916
RILPL1|25077|AP	2.74185	216.534	4.63464	10116.6	0.0061094
METTL23|43648|AD	-2.7414	0.38257	0.192473	0.760416	0.00611773
C19orf25|46506|AD	-2.74106	0.0517644	0.00623035	0.430081	0.00612422
G2E3|27055|AP	2.74024	5.52637	1.62708	18.7703	0.00613938
SMPD4|55300|ES	-2.73824	0.206906	0.0669916	0.639038	0.00617698
EYA2|59706|ES	-2.73273	1.76562e-05	6.88477e-09	0.0452798	0.0062811
ZNF383|49474|ES	2.73216	22.2948	2.40462	206.709	0.00629204
PTCH1|86951|AP	2.73093	7.21883	1.74724	29.825	0.00631561
LCORL|68863|AP	-2.73045	0.028951	0.0022773	0.368051	0.00632477
PSRC1|4007|AD	-2.72689	0.243411	0.08816	0.672064	0.00639336
IQCE|78627|ES	-2.72639	0.131747	0.0306856	0.565648	0.00640308
PRPS2|88491|AD	-2.72293	0.00933785	0.00032302	0.269938	0.00647064
C2orf74|95530|ES	-2.72291	0.0479489	0.00538511	0.426935	0.00647104
CTAGE5|27371|AP	-2.72046	0.3656	0.177081	0.754815	0.0065192
WRB|60627|AP	-2.71937	0.0950285	0.0174241	0.518272	0.00654063
WRB|60626|AP	2.71937	10.5232	1.92949	57.3922	0.00654069
SH3PXD2A|13022|AP	-2.71903	0.42438	0.228786	0.787193	0.00654736
UQCRC1|64718|ES	-2.71835	0.00208848	2.44004e-05	0.178758	0.0065608
ARHGAP5|27127|AP	2.71582	3.39387	1.40508	8.19767	0.00661127
REPIN1|82247|ES	-2.71532	0.206362	0.0660567	0.644677	0.00662122
ATF7IP2|33977|ES	2.71491	255.897	4.67328	14012.3	0.00662933
GEMIN6|53289|ES	2.71428	15.8986	2.15707	117.18	0.00664208
FYN|77276|ES	-2.71104	4.26239e-06	5.58625e-10	0.0325226	0.00670732
KLK8|117215|ES	-2.7099	0.118908	0.0254888	0.55472	0.00673027
SCMH1|2058|ES	2.70889	3.42279	1.40521	8.3372	0.00675079
FOXRED1|19375|ES	2.70859	111.299	3.67814	3367.83	0.00675697
MICAL2|14414|AP	-2.70778	0.0934296	0.0167994	0.519607	0.00677345
COL1A1|267697|ES	2.70729	4.53012	1.51745	13.524	0.00678351
RPP38|10862|AD	-2.70703	0.164602	0.0445772	0.607794	0.00678872
ZNF333|48014|AP	-2.70693	0.0169114	0.000881623	0.324395	0.00679087
CARKD|26258|ES	-2.70168	0.0173899	0.000919817	0.32877	0.00689897
TTC14|67731|AD	-2.70059	0.303755	0.127927	0.721247	0.00692167
ADPGK|31586|ES	-2.70054	0.000828189	4.80187e-06	0.142839	0.00692263
MTO1|76754|AD	-2.69648	0.0973468	0.017905	0.529261	0.00700764
DMKN|101856|ES	2.69131	3.95753	1.45327	10.7771	0.00711713
ZNF608|73151|ES	2.68594	2.77332	1.31746	5.838	0.00723267
IFT122|66736|ES	2.68467	3.69695	1.42326	9.6029	0.00726025
CSNK1D|44308|ES	-2.6841	0.0123207	0.000497043	0.305405	0.00727249
TIA1|53873|ES	2.684	6.44895	1.65336	25.1542	0.00727474
IL8|69488|AT	2.68387	1314.09	6.93694	248934	0.0072776
HLCS|60539|ES	-2.68042	0.0396251	0.00373926	0.419909	0.00735295
ZNF821|37494|AP	2.67905	10.1274	1.86161	55.0947	0.00738303
PBX4|48661|AD	-2.67886	0.209662	0.0668519	0.657542	0.00738734
SERAC1|78255|AT	2.67825	5.4533	1.57604	18.8691	0.00740082
MYL6B|22373|AA	-2.67759	0.00165772	1.52836e-05	0.179804	0.00741547
ATE1|13319|AP	-2.67694	0.295906	0.121325	0.721701	0.00742986
GPR135|27737|RI	-2.67651	1.40301e-09	4.61532e-16	0.00426499	0.0074393
OPA1|68143|ES	2.67539	5.6905	1.59197	20.3407	0.00746425
KDM6A|88880|ES	2.67479	5.20429	1.55397	17.4293	0.0074777
FAM73B|87818|AD	-2.67445	0.3668	0.175883	0.764957	0.00748531
SRRM1|1128|ES	2.6731	5.16157	1.54938	17.1951	0.0075153
ZNF738|48763|AT	2.67299	193.602	4.07419	9199.79	0.00751774
TMEM176B|82255|AP	-2.67191	0.2169	0.070693	0.665492	0.00754211
DLGAP5|27620|ES	2.67095	4.55657	1.49735	13.866	0.00756375
RHBDF1|32791|AA	-2.67027	0.00351907	5.56565e-05	0.222505	0.0075791
PHF14|78800|AT	-2.66485	0.113806	0.0230137	0.562788	0.00770236
PHF14|78801|AT	2.66482	8.78659	1.77682	43.4508	0.00770305
GRAMD3|73159|AA	-2.66453	1.82219e-15	2.62199e-26	0.000126636	0.00770967
ATE1|13320|AP	2.66426	3.35917	1.37756	8.19134	0.00771568
PRSS16|75687|ES	-2.6641	4.6692e-05	3.04175e-08	0.0716739	0.00771953
TMEM106C|21397|ES	-2.66153	9.89518e-05	1.11284e-07	0.0879864	0.00777868
RTKN2|11871|AT	-2.66016	0.0411144	0.00391569	0.431698	0.00781025
HDGF|8323|AD	2.65962	4.22146	1.46062	12.2008	0.00782297
CXorf40A|90309|RI	-2.65661	0.0296541	0.00221225	0.397497	0.00789312
CCDC41|23731|RI	-2.65288	9.66639e-05	1.04508e-07	0.0894087	0.00798092
DMKN|49159|ES	2.65061	2.0315	1.20283	3.43107	0.00803458
TACC2|13336|AP	2.64962	4.46602	1.47627	13.5107	0.00805824
TNFAIP8|73067|AP	2.64933	6.32327	1.61588	24.7443	0.00806517
MUTYH|2669|AA	2.64915	2.57807	1.27938	5.19506	0.00806939
FAM57A|38255|ES	-2.64907	0.0553298	0.00650002	0.47098	0.00807127
GAA|44021|ES	2.64884	4.98753	1.51879	16.3785	0.00807676
PDE9A|60739|ES	-2.64812	2.25266e-05	8.18583e-09	0.0619908	0.00809413
TTC14|67729|RI	2.64786	8.51815	1.74461	41.5904	0.00810025
C21orf58|60934|ES	-2.64418	0.0256341	0.0016958	0.387491	0.00818896
PRUNE|7548|ES	-2.6437	0.000543025	2.06115e-06	0.143064	0.00820048
COL1A1|265297|ES	2.6434	23.9356	2.27272	252.083	0.0082077
FGD4|21029|AP	-2.6434	0.131354	0.0291614	0.591668	0.00820776
PLD3|117707|ES	-2.64215	0.336698	0.150157	0.754982	0.00823813
MRPS18C|69794|ES	-2.64151	0.239289	0.0828117	0.69144	0.00825385
CADM1|18856|ES	-2.6402	0.0129439	0.000513513	0.326272	0.00828559
SNCA|69931|ES	-2.64014	4.57814e-17	3.39503e-29	6.17353e-05	0.00828723
BICC1|11817|AT	-2.63866	0.0305453	0.00228864	0.407672	0.00832354
GPATCH2L|28546|AD	-2.63855	0.0180423	0.000914181	0.356082	0.00832612
PEX10|268|AD	-2.63754	0.000738395	3.4762e-06	0.156845	0.00835095
C6orf52|75301|AP	-2.63745	0.00328388	4.68535e-05	0.230162	0.0083533
CMC2|37724|ES	-2.63579	0.299181	0.121967	0.733884	0.00839408
ANKRD17|69481|AP	2.6356	20.1419	2.15927	187.886	0.00839883
ANKRD17|69480|AP	-2.63559	0.0496488	0.00532252	0.463128	0.00839916
FOXRED1|19378|ES	-2.6354	0.0148754	0.000650614	0.340105	0.00840371
NPRL2|65038|ES	2.63496	5.93239	1.57789	22.3039	0.00841475
GJA9|1855|AP	2.62856	2.97098	1.31912	6.69135	0.00857474
GLIPR1|23464|RI	2.62825	4.48657	1.46475	13.7425	0.00858242
RPS6KA3|88670|AP	2.62451	3.88386	1.40996	10.6985	0.0086774
ATF7IP2|33981|ES	-2.62356	0.12632	0.0269285	0.592556	0.00870169
KLHL5|69039|AP	-2.62114	0.000272892	5.90193e-07	0.126179	0.0087636
ANKRD54|62164|ES	-2.61818	0.00813056	0.000221635	0.298265	0.00884011
PAX8|55053|ES	-2.61804	0.00364808	5.45674e-05	0.243891	0.00884367
TP53I11|15505|AD	-2.61482	0.0225273	0.0013121	0.386769	0.00892743
PMS1|56546|ES	-2.61395	0.000396292	1.11475e-06	0.140882	0.00895023
GGT1|61426|AP	2.61146	6.3063	1.58316	25.1202	0.00901554
DPH5|3897|ES	2.61111	236.239	3.9071	14284	0.00902492
NDRG3|59308|ES	-2.61079	0.000431677	1.28564e-06	0.144943	0.0090332
TMSB4X|88496|RI	2.60751	3378.61	7.52188	1.51758e+06	0.00912025
SYVN1|16791|AP	-2.60726	3.91994e-05	1.90808e-08	0.0805306	0.00912708
CNN3|3822|AP	2.60658	450074	25.259	8.0196e+09	0.00914511
TRIP4|31123|ES	-2.60633	7.66441e-05	6.16023e-08	0.0953589	0.00915192
PAIP1|71959|AP	2.6058	29.4543	2.31272	375.124	0.00916598
PAIP1|71958|AP	-2.60577	0.0339541	0.00266615	0.432415	0.00916679
C12orf76|24403|AT	2.60472	5.63153	1.53393	20.6751	0.00919495
RPL27|41171|AP	-2.60292	0.033215	0.00255811	0.43127	0.00924331
BRF1|29612|AT	2.60211	2888.66	7.14535	1.1678e+06	0.00926531
SNRNP200|563710|ES	-2.60204	0.251134	0.088693	0.711084	0.00926705
PGS1|43875|ES	-2.60176	0.0543443	0.00605782	0.487519	0.00927471
ERG|60596|ES	-2.59982	0.0578825	0.00675536	0.495959	0.0093274
STK17B|56632|AP	2.59876	3.5198e+07	71.614	1.72996e+13	0.00935607
CBLN3|26997|AP	2.59821	6.88763	1.60646	29.5303	0.00937103
CBLN3|26998|AP	-2.59821	0.145188	0.0338635	0.622485	0.00937103
IFT74|86038|AP	2.59791	11.2208	1.81069	69.5348	0.00937944
PRMT7|37225|ES	-2.59389	0.155167	0.0379632	0.634217	0.00948964
PAM|72886|ES	2.59286	11.8409	1.82813	76.695	0.00951806
HEATR6|42846|ES	-2.59217	1.08522e-06	3.35527e-11	0.0351003	0.00953713
LILRB5|51850|AA	2.59178	3.19707	1.32754	7.6994	0.00954805
LETMD1|21792|ES	-2.58902	0.00946316	0.000277867	0.322281	0.00962489
OSBPL2|60054|AA	-2.58665	0.00426812	6.83304e-05	0.2666	0.00969134
TMEM164|89874|AD	-2.58606	0.177548	0.0479044	0.658046	0.00970799
SERGEF|14562|AD	-2.58413	0.267371	0.0983112	0.727153	0.00976241
GALK2|30535|ES	2.58223	3.48033	1.35058	8.96854	0.00981649
CAMLG|96929|ES	2.5812	2797.27	6.75387	1.15855e+06	0.00984569
ZNF177|47292|AP	2.58091	3.98418	1.39456	11.3826	0.00985398
PACRGL|68902|ES	-2.58086	0.0259174	0.00161747	0.415285	0.00985546
CNKSR1|1239|AA	-2.58014	0.0041943	6.55763e-05	0.268269	0.00987607
PHF8|89233|AT	-2.57985	5.09984e-06	4.86166e-10	0.0534969	0.00988425
PIGS|39924|ES	-2.57786	0.000396967	1.02982e-06	0.153019	0.0099415
RERE|547|ES	-2.57698	0.057848	0.00662107	0.505416	0.00996667
TXNDC11|34030|ES	-2.57425	0.0868957	0.0135264	0.558234	0.0100458
MBD1|45524|ES	-2.57412	0.00596477	0.000120754	0.294635	0.0100497
MBNL3|90133|AA	-2.57341	0.0283626	0.00188072	0.427726	0.0100701
DCLRE1C|10838|AT	-2.5725	0.0381822	0.00317245	0.459543	0.0100966
DCLRE1C|10837|AT	2.5725	26.1902	2.17607	315.213	0.0100966
MFSD10|68618|AA	-2.57157	5.25838e-08	1.48912e-13	0.0185683	0.0101239
LYPD1|55396|AD	2.56796	647.534	4.63018	90557.9	0.01023
PMF1|8194|AT	2.56593	373.36	4.04975	34421.4	0.01029
PMF1|8195|AT	-2.56548	0.00268074	2.90737e-05	0.247177	0.0103034
NPRL3|32810|ES	-2.56501	0.10996	0.0203531	0.594076	0.0103172
SLC6A9|2544|ES	-2.56489	0.0443442	0.00410031	0.479577	0.0103208
PLCD4|57502|AT	-2.56467	0.00048886	1.44213e-06	0.165716	0.0103274
TATDN1|85093|ES	-2.55994	0.164728	0.04141	0.655288	0.0104689
ENDOV|44060|ES	2.55692	45.7154	2.44101	856.164	0.0105604
FOPNL|34209|ES	2.55686	703257	23.1737	2.13419e+10	0.0105623
CARS|13943|AD	-2.55009	0.0370288	0.00293993	0.466381	0.0107696
DSCR3|60552|RI	-2.54981	0.160886	0.0394996	0.655306	0.0107781
ADAMTSL1|85946|AT	-2.54905	0.356845	0.161578	0.788093	0.0108016
ALOX5|11359|ES	-2.5487	0.0477335	0.00460078	0.495238	0.0108125
SCMH1|2056|ES	2.54816	3.0467	1.29325	7.17754	0.0108291
CMTM8|63813|ES	-2.54773	0.00145862	9.59771e-06	0.221675	0.0108427
ATE1|91855|ME	2.54646	3.74091	1.35509	10.3273	0.0108822
ARF1|10064|AD	-2.54568	0.000545637	1.67719e-06	0.17751	0.0109067
RPS7|52572|AA	-2.54498	0.0746751	0.0101245	0.550777	0.0109284
ZNF185|90409|ES	2.54268	3.15835	1.30156	7.66401	0.0110005
FAM86C1|17439|ES	-2.54143	0.271236	0.0991608	0.741914	0.0110401
B4GALT4|66290|ES	2.54141	13.4482	1.81229	99.7938	0.0110405
TMEM185A|90324|ES	-2.54094	0.0106617	0.000321056	0.354055	0.0110555
FHL2|54831|AD	-2.53818	0.142749	0.0317499	0.641807	0.011143
C4orf33|70595|AP	2.53707	5.2967	1.46113	19.2009	0.0111785
DNAJC25|87223|AT	2.53584	292.159	3.63016	23513.3	0.0112179
DNAJC25|87224|AT	-2.53583	0.00342279	4.25292e-05	0.27547	0.011218
PER1|39097|ES	2.53523	205.398	3.3477	12602.1	0.0112374
OSBPL5|13954|ES	2.53516	204.237	3.34303	12477.6	0.0112396
C11orf57|18722|AA	-2.53465	0.0289914	0.00187582	0.448071	0.0112559
C4orf33|70594|AP	-2.53446	0.18935	0.0522824	0.685763	0.011262
AMT|64868|ES	2.53442	1962.14	5.57616	690440	0.0112634
FAM134A|57615|AA	-2.53227	1.58409e-05	3.05098e-09	0.082247	0.0113326
PHKG2|36180|AD	-2.53186	9.75654e-05	7.66523e-08	0.124184	0.011346
GPR56|36589|ES	-2.53156	0.200135	0.0575969	0.695421	0.0113558
ELP3|83206|ES	2.53132	98.9344	2.82085	3469.88	0.0113634
NKIRAS2|40987|ES	2.53125	4.66575	1.4157	15.3771	0.0113658
OPA1|68145|ES	2.53101	42.9374	2.3356	789.355	0.0113735
DGCR2|61038|ES	-2.52959	1.64407e-05	3.22956e-09	0.0836949	0.0114196
KDM6A|88878|ES	2.52642	4.04287	1.36782	11.9496	0.0115231
APOBEC3G|62277|AP	2.52543	32.0058	2.17287	471.436	0.0115557
APOBEC3G|62278|AP	-2.52543	0.0312443	0.00212118	0.460221	0.0115557
KLK8|117214|ES	-2.5249	0.247717	0.0838515	0.731813	0.0115731
PLXNB2|96240|ES	-2.52437	0.198168	0.0563946	0.696351	0.0115906
DCAF8|8449|ES	2.5233	4.10757	1.37084	12.3079	0.0116258
COL1A1|386559|ES	2.52249	41.2732	2.29246	743.078	0.0116527
AP2B1|40325|AD	2.52248	4.47752	1.39696	14.3514	0.011653
ING4|19913|AD	-2.52234	0.019644	0.000926823	0.416354	0.0116578
IFI27L1|29060|ES	-2.52096	0.335562	0.143574	0.784276	0.0117035
RASL12|31160|ES	-2.51952	0.0376575	0.00293757	0.48274	0.0117515
HN1L|33120|ES	-2.51813	8.83682e-07	1.71574e-11	0.0455136	0.011798
RIN1|17019|ES	-2.51795	1.86163e-06	6.45059e-11	0.0537263	0.011804
HSD11B1L|46881|AA	-2.5173	0.115165	0.0214028	0.619689	0.0118257
SLAMF7|8490|ES	-2.51709	3.44038e-05	1.15114e-08	0.102822	0.0118329
UBXN11|1255|ES	-2.5168	0.376723	0.176136	0.805741	0.0118425
HPS1|91779|ES	-2.51563	0.16766	0.0417035	0.674043	0.011882
BAI2|1500|AA	-2.51417	0.169112	0.0423142	0.675872	0.0119313
COL1A1|430548|ES	2.51042	246.338	3.34492	18141.7	0.0120589
NDUFA12|23737|ES	-2.50924	6.36563e-05	3.35911e-08	0.120631	0.0120992
PPP2R4|87850|ES	2.50868	78.3867	2.5961	2366.81	0.0121183
CASK|88865|ES	2.50593	2.89671	1.26077	6.65544	0.0122131
GUK1|10185|ES	2.50568	172.173	3.06885	9659.47	0.0122216
MEN1|16702|AD	-2.50484	3.19979e-08	4.37117e-14	0.0234232	0.0122507
BCS1L|57545|ES	-2.50462	0.274333	0.0997031	0.754826	0.0122582
HTATIP2|14712|AD	2.50384	11.42	1.69723	76.8408	0.0122855
ACOX1|43538|ES	-2.50363	0.043604	0.00375387	0.506493	0.0122928
FANCD2|63308|ES	2.50348	2.69709e+08	67.6672	1.07501e+15	0.0122979
FBXL12|47429|AD	-2.50064	0.34112	0.146827	0.792515	0.012397
ZNRF3|61567|AP	2.49917	45258.2	10.104	2.02723e+08	0.0124483
EPS8L2|13729|AP	2.49761	13.7779	1.75883	107.93	0.0125035
LILRB1|51915|AP	2.49694	3.31351	1.29387	8.48569	0.012527
PIGT|59560|ES	-2.49628	0.0784088	0.0106236	0.578705	0.0125502
DNASE1|33607|AT	2.49603	3.34785	1.29629	8.64628	0.012559
REPIN1|82245|ES	-2.49543	0.0751831	0.00984918	0.573906	0.0125806
TYSND1|12031|ES	-2.4939	0.0173231	0.000715088	0.419657	0.0126347
HEATR5A|27111|AT	-2.49362	0.16244	0.0389319	0.677767	0.0126446
PNPLA6|47109|AP	-2.48967	0.134406	0.0276871	0.652473	0.0127863
MAP2K4|39300|ES	-2.4893	0.00911029	0.000225402	0.36822	0.0127996
EFEMP2|16933|ES	-2.48868	2.74046e-05	6.99637e-09	0.107343	0.0128219
HIVEP1|75357|AT	2.48812	4159.32	5.86426	2.95007e+06	0.0128421
KIAA1958|87249|AT	-2.48719	0.160514	0.0379699	0.678561	0.0128758
KIAA1958|87250|AT	2.48713	6.2297	1.47365	26.3354	0.0128778
RPS3A|96809|ES	2.48676	3.94852	1.33767	11.6552	0.0128913
TRABD|62789|AP	-2.48667	0.137705	0.0288588	0.657083	0.0128947
FANCC|86949|AP	-2.48619	0.0299929	0.00188968	0.476045	0.012912
ZNF235|50304|AT	2.48583	7.54909	1.53361	37.16	0.0129251
PDE4DIP|4417|AT	-2.48502	0.00337634	3.79407e-05	0.300461	0.0129543
RIF1|55576|RI	-2.48483	0.305226	0.119703	0.778283	0.0129613
HEATR5A|27113|AT	2.48457	6.09964	1.46492	25.3977	0.0129707
TSSC1|52552|ES	-2.48422	1.993e-05	3.89928e-09	0.101866	0.0129835
NAPEPLD|81167|AP	-2.48229	0.280997	0.103136	0.765589	0.0130541
SNX11|42184|ES	-2.48094	0.102975	0.0170916	0.620416	0.0131037
CDCA7|56008|ES	2.47933	4.02255	1.33854	12.0885	0.0131629
STAT2|22431|AA	-2.47925	0.00115295	5.48316e-06	0.242433	0.013166
SLC39A6|45209|ES	-2.47763	0.0186779	0.000801381	0.43533	0.0132258
DAPK2|31077|ES	-2.4752	0.346817	0.149945	0.802173	0.0133163
TFPT|51790|ES	2.47429	1319.97	4.45318	391253	0.01335
HTATIP2|14711|RI	2.47407	2.65163	1.22463	5.74143	0.0133582
MRPS25|63541|AA	-2.47395	0.323512	0.132314	0.790997	0.0133628
FGFR1|83420|ME	-2.47222	4.59083e-06	2.69069e-10	0.0783286	0.0134277
EEF1D|85447|ES	2.47103	282.437	3.21299	24827.5	0.0134724
NPRL3|32813|ES	2.4706	6.0693	1.45165	25.3756	0.0134888
LRTOMT|17526|AT	-2.46895	0.118768	0.0218855	0.644531	0.0135509
LRTOMT|17527|AT	2.46895	8.41976	1.55152	45.6923	0.0135509
DBNDD1|38197|AP	2.46862	5.55719	1.42389	21.6887	0.0135634
PLCB2|29965|ES	-2.46692	0.228657	0.0708039	0.738433	0.013628
CADPS2|81608|ES	2.46468	7.95491	1.52909	41.3846	0.0137136
SLC38A6|27787|AA	-2.4641	0.261171	0.0897728	0.759813	0.0137356
TM7SF2|16763|ES	2.4626	141209	11.2493	1.77255e+09	0.0137934
ARMC8|66970|ES	2.46175	3.69639	1.30537	10.467	0.0138259
GIPC1|47983|ES	-2.46032	0.000371101	6.86509e-07	0.200603	0.0138814
GPR64|88619|ES	2.45929	3.38613	1.281	8.95069	0.0139211
BCL2L14|20494|AP	-2.45888	0.194081	0.0525337	0.717018	0.0139372
ABCC6|34219|AT	-2.45835	0.349813	0.151409	0.808204	0.0139576
ABCC6|34220|AT	2.45835	2.85867	1.23731	6.60464	0.0139576
MYRF|16277|AA	2.4566	9.92144	1.59027	61.8982	0.0140259
CSE1L|59734|ES	-2.45653	2.00039e-07	9.04397e-13	0.0442457	0.0140285
CLN3|35745|ES	-2.45565	0.001397	7.35609e-06	0.265304	0.014063
KLHL7|78957|ES	-2.45565	0.0163408	0.000612638	0.435853	0.0140631
NT5C3A|79211|AT	2.45529	5446.21	5.67165	5.22973e+06	0.0140772
PIGS|39923|AD	-2.45442	0.0589563	0.00614813	0.565349	0.0141112
WISP1|85224|ES	-2.45442	0.0539871	0.00524766	0.555411	0.0141113
C3orf17|66167|ES	2.45337	3.51601	1.28771	9.60025	0.0141524
RPS6KA3|88667|AP	-2.45258	0.307858	0.120079	0.789281	0.0141835
ING3|81588|RI	-2.45153	0.365088	0.163132	0.81706	0.0142249
NPL|9168|ES	-2.45084	0.0545819	0.00533398	0.558529	0.0142524
THAP6|69539|AD	-2.44886	0.0669889	0.00769814	0.582934	0.0143308
MYO5B|45496|ES	2.44875	4.43215	1.34607	14.5935	0.0143353
WDR90|32931|AA	2.44773	12.1459	1.64474	89.6929	0.0143758
ZSCAN32|33558|ES	-2.44761	0.022313	0.00106204	0.468789	0.0143807
CCND3|76156|AP	2.4476	2.52251	1.20242	5.29186	0.014381
CD99L2|90362|ES	-2.44747	0.00110832	4.76427e-06	0.257832	0.0143864
EPS8L2|13727|AP	-2.44617	0.0768389	0.00983256	0.600475	0.0144382
PLD3|117708|ES	-2.4456	0.180306	0.0456836	0.711641	0.0144609
CEP70|67008|AA	2.44533	9.63364	1.56772	59.1987	0.0144721
CCND3|76154|AP	-2.44407	0.401584	0.193212	0.834676	0.0145225
ABHD3|44781|AA	-2.43996	1.72511e-06	4.04924e-11	0.0734949	0.0146891
RAD51AP1|19789|ES	-2.43912	0.285156	0.104043	0.781543	0.0147231
RSAD1|42403|ES	-2.43748	4.35399e-09	8.23666e-16	0.0230157	0.0147902
SOD2|78304|RI	2.43687	5.10405	1.37575	18.936	0.0148152
NUPL2|78963|ES	-2.43664	1.72052e-06	3.97172e-11	0.0745314	0.0148246
WTAP|78312|AT	-2.43655	0.168455	0.0402039	0.705832	0.0148281
WTAP|78313|AT	2.43655	5.93629	1.41677	24.8732	0.0148281
FMNL3|21604|AA	-2.43493	0.00449363	5.79541e-05	0.348426	0.0148948
PER1|39098|ES	-2.43319	0.00450721	5.80905e-05	0.349711	0.0149663
C12orf52|24622|ES	2.43301	2.78439	1.2203	6.35317	0.0149739
EFCAB4A|13776|ES	-2.433	0.304469	0.116815	0.793574	0.0149743
DMKN|49179|ES	2.43109	6.35329	1.43091	28.2088	0.0150537
GABPB1|30576|ES	-2.43079	0.0795448	0.0103316	0.612429	0.0150658
C4orf47|71354|ES	2.42984	2.67922	1.20995	5.93266	0.0151055
CDK10|38114|AA	2.42969	1223.05	3.95269	378440	0.0151115
TTC8|28742|ES	2.4274	5.00388	1.36353	18.3632	0.0152073
SYT17|34290|AP	2.42653	7.72296	1.4815	40.2593	0.0152439
FUZ|51085|AA	2.42572	2.94534e+06	17.4635	4.96752e+11	0.0152779
CAMKK2|24849|AT	-2.42485	0.0229708	0.00108778	0.485078	0.0153149
CAMKK2|24851|AT	2.42478	43.5282	2.06132	919.173	0.0153175
ABCG1|60705|AD	2.42369	3.94658	1.3004	11.9775	0.0153636
ENTPD1|12654|ES	-2.42367	0.00251404	1.98662e-05	0.318148	0.0153646
EIF2B5|67832|AT	-2.42244	0.0136675	0.000423939	0.440633	0.0154166
EIF2B5|67831|AT	2.4222	72.2455	2.26319	2306.22	0.015427
ARPC4-TTLL3|63195|ES	-2.42216	0.135156	0.0267624	0.682566	0.0154283
TUBA1A|21538|AP	-2.42155	0.0207947	0.000904755	0.477941	0.0154544
NR1H3|15699|RI	2.42109	14.4545	1.66317	125.623	0.0154741
COL1A1|265562|ES	2.42085	437.788	3.18309	60211.4	0.0154843
DAB1|3195|AT	-2.41984	0.1473	0.0312235	0.694901	0.0155275
ARTN|2486|AP	2.41922	5.04943	1.35988	18.7493	0.0155539
MPST|62078|AD	-2.41907	0.227988	0.0688154	0.755336	0.0155601
ZNF664|25129|ES	-2.41682	0.35758	0.1553	0.823329	0.0156568
APBB2|69096|AP	2.41668	4.09849	1.3055	12.8668	0.0156629
TSPAN4|13799|ES	2.41639	162.361	2.61539	10079.3	0.0156751
MMP11|61322|AA	-2.41599	1.44371e-05	1.70856e-09	0.121992	0.0156924
GPR161|8889|AP	-2.41482	0.34436	0.144955	0.818073	0.0157431
FAM175A|69801|ES	2.41453	66.1341	2.20149	1986.71	0.0157557
ANGPT2|82578|AT	-2.41178	0.000892047	2.96539e-06	0.268345	0.0158748
ABCB8|82310|ES	-2.40842	0.000217858	2.28136e-07	0.208042	0.0160216
CD274|85790|ES	-2.40806	0.0120454	0.000330194	0.439416	0.0160375
TSPAN4|13800|ES	2.40375	23.4078	1.78983	306.132	0.016228
RAD51C|42720|AD	2.40353	11.9815	1.58138	90.7796	0.0162378
NFKB2|12949|AD	2.40148	4.56524	1.32204	15.7646	0.0163288
AR|89346|AP	2.40049	1398.28	3.77803	517516	0.0163731
TBXAS1|81969|ES	-2.39979	0.0475626	0.00395328	0.572234	0.0164045
PHRF1|13697|AA	2.39961	17.4227	1.68807	179.821	0.0164128
TMEM134|17234|AA	2.39956	8.80176	1.48951	52.0109	0.0164147
DPF3|28225|AT	-2.39903	0.099375	0.0150685	0.655366	0.0164386
SH3D19|70833|AP	2.39785	2.83035	1.20924	6.62472	0.0164916
LDB3|12421|AT	2.39669	2.79893	1.20629	6.49432	0.016544
MASP2|636|AT	-2.39668	0.108612	0.017678	0.667301	0.0165445
COL1A1|266638|ES	-2.39604	0.154491	0.0335295	0.711838	0.0165732
NRP1|11201|ES	-2.3952	0.0443811	0.0034691	0.567779	0.0166112
PCM1|82837|AD	-2.39501	0.136849	0.0268769	0.69679	0.0166201
LDB3|12422|AT	-2.39178	0.358033	0.154306	0.830739	0.016767
PTK2|85311|ES	-2.39176	0.00982564	0.000222417	0.434063	0.0167679
UBXN11|1256|ES	-2.3917	0.461009	0.244413	0.869551	0.0167706
ETV4|41711|AP	-2.39123	0.260602	0.0865538	0.78464	0.0167921
RWDD3|91022|ES	2.3911	3.23388	1.23569	8.46331	0.0167979
CREM|11250|ES	-2.39073	0.0624095	0.00642062	0.606631	0.0168147
GAB2|18023|AP	2.3907	32.3894	1.87124	560.628	0.0168165
PLEKHA5|20646|AT	2.38995	16.1795	1.6501	158.642	0.0168506
TENC1|21926|AD	-2.38874	5.32287e-06	2.5058e-10	0.113069	0.0169061
PHRF1|13699|ES	2.38637	17.7429	1.67178	188.309	0.0170157
MARCH7|55702|ES	2.38588	48.9222	2.00264	1195.12	0.0170384
ZNF527|49507|AT	-2.38546	0.38123	0.172615	0.84197	0.017058
DDX49|48529|ES	2.38393	87.3371	2.21427	3444.82	0.0171288
SERAC1|78254|AT	-2.3837	0.196349	0.051491	0.748731	0.0171396
ZNF527|49506|AT	2.38216	2.61917	1.18608	5.78384	0.0172112
GPR89A|7317|ES	-2.3801	0.073037	0.00846632	0.630073	0.0173078
RBM6|64949|ES	-2.37906	0.170173	0.0395608	0.732004	0.0173569
NAPEPLD|81166|AP	2.37716	3.34737	1.23619	9.06404	0.0174467
TMEM107|39130|ES	-2.37529	0.436011	0.219801	0.864898	0.0175351
DCAF11|26847|ES	2.37359	4.47291	1.29829	15.4102	0.017616
ODF2L|3679|AA	-2.37341	0.00318206	2.75703e-05	0.367261	0.0176247
OBFC1|13028|AP	2.37333	7.76878	1.42913	42.2312	0.0176287
CCDC163P|2685|AT	2.37115	872.22	3.23549	235133	0.0177329
TSPO|62571|AP	2.37002	48470.4	6.46657	3.63311e+08	0.017787
FBXL20|40638|AP	-2.36978	0.229637	0.0680117	0.775358	0.0177986
C17orf70|44129|AD	-2.3681	0.279287	0.0971791	0.802652	0.0178795
COL1A1|306211|ES	2.36633	12.4484	1.54192	100.499	0.0179653
EPB41L2|77578|ES	-2.36505	0.216859	0.0611021	0.769661	0.0180274
VEGFA|76325|AD	2.36367	2.61694	1.17858	5.81073	0.018095
TMEM175|68434|ES	-2.36284	0.183639	0.0450222	0.749034	0.0181354
MROH6|85427|ES	-2.36244	0.201143	0.0531699	0.760927	0.0181553
SULT1A3|94136|AP	2.36136	5.17208	1.32224	20.2311	0.0182082
TFDP2|67089|AP	-2.36122	0.273514	0.0932472	0.802273	0.0182148
TFDP2|67088|AP	2.36115	3.65599	1.24641	10.7238	0.0182183
FBXL20|40639|AP	2.36098	4.33594	1.28295	14.654	0.0182265
OAZ3|7652|AP	2.36025	3.22066	1.2194	8.50641	0.0182627
SLC10A7|70775|ES	-2.35897	0.386705	0.175611	0.851545	0.0183257
SPATS2|21584|ES	-2.35876	0.0564732	0.00518456	0.615138	0.018336
MRPL4|47482|AT	-2.3584	0.00177461	9.18226e-06	0.34297	0.018354
NFIA|3227|ES	-2.35834	2.29132e-31	7.86932e-57	6.67164e-06	0.0183568
MRPL4|47481|AT	2.3579	562.709	2.91178	108745	0.0183786
NNT|71965|ES	-2.35785	0.0062913	9.30987e-05	0.425145	0.018381
NAGLU|41057|ES	-2.35773	0.00456778	5.17891e-05	0.402877	0.0183869
TMEM101|41753|AT	2.3575	438773	8.94175	2.15306e+10	0.0183986
OBFC1|13029|AP	-2.35686	0.130323	0.0239372	0.709529	0.0184304
C8orf44|84026|AP	-2.35662	0.000173263	1.28974e-07	0.232762	0.018442
CLN3|35718|ME	2.35438	13.1151	1.53905	111.76	0.0185537
ZNF613|51384|ES	-2.35426	0.128543	0.0232977	0.70922	0.0185596
KIFC3|36604|AP	-2.35416	0.207748	0.0561501	0.768641	0.0185646
TRPV4|24354|ES	-2.35377	0.209291	0.0569044	0.769758	0.0185839
CECR5|60967|AP	2.35092	5108.72	4.13708	6.30855e+06	0.0187269
FAM115A|82127|AD	-2.35039	0.264889	0.0874907	0.801982	0.0187538
WDR48|64126|AA	-2.3494	4.13369e-07	1.95358e-12	0.0874667	0.0188036
POLR1A|54393|ES	-2.34625	0.0149653	0.000447323	0.500667	0.0189636
PTOV1|51098|AA	-2.34538	0.0249893	0.00114499	0.545387	0.0190079
STRA6|31689|RI	-2.34536	0.192108	0.0483969	0.762555	0.0190089
CDC27|42057|ES	2.34421	28.2409	1.7291	461.25	0.0190672
COPS7A|19954|AD	2.33892	17.1582	1.58494	185.751	0.0193395
CYP51A1|80416|AP	2.33822	10.624	1.46563	77.011	0.0193757
CYP51A1|80417|AP	-2.33817	0.0941299	0.0129855	0.682333	0.0193783
DCTD|71234|ES	-2.33716	4.74842e-06	1.63022e-10	0.138309	0.019431
FIP1L1|69315|ES	2.33678	4.18833	1.25982	13.9244	0.0194505
PDE9A|60736|ES	-2.33674	0.000220968	1.89716e-07	0.257367	0.0194525
ITGA7|22209|AP	2.33649	4.36102	1.26786	15.0005	0.0194657
CTBP2|13410|AP	2.33554	5.3899	1.31113	22.1573	0.0195151
VPS53|38235|ES	2.3355	17.452	1.58374	192.312	0.0195171
SLC47A1|39736|RI	-2.33529	0.000192629	1.46744e-07	0.252863	0.0195283
DNAJC1|10978|ES	2.33509	31688.5	5.28508	1.89999e+08	0.0195389
CCDC122|25773|AT	-2.3342	0.185066	0.0448869	0.763016	0.0195854
CCDC122|25772|AT	2.33404	5.40282	1.31044	22.2753	0.0195937
URI1|48867|ES	2.33391	5.66396	1.32028	24.2981	0.0196005
PPP2R5C|29319|AT	-2.33294	0.0558518	0.00494756	0.630497	0.0196512
TMEM98|40217|ES	-2.33204	0.0268371	0.00128281	0.561445	0.0196987
RAD51D|40254|ES	-2.33182	0.0195774	0.000717671	0.534052	0.01971
TTC21A|64161|AD	-2.32803	0.185896	0.0450889	0.766426	0.0199105
GAPVD1|87569|AD	-2.32764	0.0169733	0.000548477	0.525258	0.0199313
TMC6|43758|AT	2.32742	5.4958	1.30869	23.0794	0.0199428
TMC6|43757|AT	-2.32737	0.181964	0.0433304	0.764151	0.0199456
IL17RE|63239|AP	-2.32732	0.0978901	0.0138288	0.692934	0.0199481
MAP2K6|43188|AD	-2.32724	0.00178781	8.67496e-06	0.368446	0.0199526
SCMH1|2047|ES	2.32721	5.84131	1.32117	25.8262	0.0199541
MFAP5|20197|ES	-2.32622	0.0534998	0.00453861	0.630639	0.0200066
PPIA|97445|ES	2.3259	2.35317	1.14412	4.83988	0.020024
CTCFL|59921|ES	-2.32585	0.00360401	3.1472e-05	0.412713	0.0200264
HIVEP1|75358|ES	-2.32501	0.00154166	6.56888e-06	0.361816	0.0200713
AGTPBP1|86736|ES	-2.32496	0.0163577	0.000510356	0.524287	0.0200739
OGFOD1|36470|AD	-2.32483	0.000127715	6.66169e-08	0.24485	0.020081
NDUFA12|23740|ES	2.32444	6.16044	1.32988	28.5372	0.0201021
APCDD1|44629|ES	-2.32402	0.000569377	1.04487e-06	0.310267	0.0201244
COL1A1|386425|ES	2.32347	10.9592	1.45437	82.5815	0.0201537
LDHA|14633|ES	2.32315	2.4963	1.15375	5.40111	0.0201711
CIRBP|46427|AA	-2.32199	0.197466	0.0502141	0.77653	0.0202334
CACNA1C|19693|AT	-2.32098	0.00751275	0.000120782	0.467297	0.020288
RABL2B|62931|AA	2.32062	10.0101	1.43048	70.0483	0.0203072
KIAA1324L|80287|ES	2.32001	6.85573	1.34819	34.8624	0.0203401
APBB2|69095|AP	-2.31965	0.262745	0.0849329	0.812818	0.02036
TCF7L2|13140|ES	2.3188	3.75049	1.22699	11.464	0.0204061
ITGAL|36124|ES	-2.31822	0.0106537	0.000228998	0.495642	0.0204371
TP53I11|15502|ES	-2.318	0.380899	0.16841	0.861495	0.0204494
VPS41|79292|ES	-2.31792	0.000277767	2.7325e-07	0.282359	0.0204538
ZNF263|33506|AP	-2.31776	0.0317834	0.00172036	0.587194	0.0204623
BCL2L14|20493|AP	2.3173	4.20347	1.24785	14.1596	0.0204871
C11orf80|17128|ES	2.31459	5.93651	1.31376	26.8255	0.0206354
FER|72933|ES	-2.31456	0.00680657	9.9507e-05	0.465589	0.0206372
SMG8|42767|AT	2.31412	119578	5.98547	2.38893e+09	0.0206609
SLC25A19|43433|ES	-2.31259	0.288782	0.100785	0.82746	0.0207451
WSB2|24688|AP	2.3108	281.906	2.35496	33746.1	0.020844
DDX41|74797|AA	-2.30976	0.00174631	7.97809e-06	0.382246	0.0209016
WBP1L|12981|AP	-2.30912	0.0873897	0.0110403	0.691738	0.020937
DMKN|49188|ES	2.30814	2.12578	1.12048	4.03301	0.0209913
SPAG8|86314|AD	-2.30787	0.228925	0.0654502	0.800711	0.0210065
NAA30|27655|ES	2.3072	8070.41	3.87247	1.68191e+07	0.0210438
GIGYF2|58023|ES	-2.30704	0.420758	0.201663	0.877887	0.0210526
ZNF235|50303|AT	-2.30697	0.191817	0.0471671	0.780073	0.0210567
PDGFC|70957|ES	-2.30641	0.0363206	0.00217063	0.607742	0.0210876
HSD17B4|73083|AD	-2.30618	0.00576457	7.20614e-05	0.461138	0.0211004
PCBP4|65137|ES	-2.30602	0.145695	0.0283418	0.748964	0.0211094
NGLY1|63755|ES	2.30595	12.6694	1.46372	109.662	0.0211134
AIF1L|87922|AA	-2.30582	0.0393373	0.00251407	0.615503	0.0211206
REC8|26881|RI	-2.30193	0.293107	0.103093	0.833342	0.0213391
SLC6A6|63526|AT	-2.30069	0.104554	0.0152725	0.715761	0.0214093
IL32|33393|AD	-2.30037	0.026558	0.00120663	0.584543	0.0214275
PPM1B|53413|AT	2.29885	6.26811	1.31072	29.9752	0.0215133
FAM83A|85047|RI	-2.29804	3.0628e-06	6.07326e-11	0.15446	0.0215592
BIRC5|43859|ES	-2.29766	0.0231748	0.000933976	0.57504	0.0215809
GABARAPL1|20413|RI	-2.29586	0.00512591	5.68354e-05	0.4623	0.0216836
MAP4K2|16693|AA	-2.29548	3.30997e-06	6.92877e-11	0.158122	0.0217055
NDUFV3|114063|ES	-2.29544	0.0181138	0.000589664	0.556433	0.0217082
CDC25C|73524|AP	2.29345	86.9963	1.91433	3953.53	0.0218223
CBLB|66001|ES	2.29324	7.09033	1.32931	37.8187	0.0218343
SLBP|68501|ES	-2.29296	0.000132579	6.42786e-08	0.273453	0.0218502
CAST|72850|AT	-2.29224	1.82158e-06	2.25363e-11	0.147236	0.0218919
KRT222|40884|AT	-2.29184	1.12844e-05	6.62821e-10	0.192116	0.0219149
ATF3|9736|RI	-2.29115	0.0393242	0.00246865	0.626411	0.0219549
PQLC1|46259|ES	-2.29102	0.211237	0.0558613	0.798783	0.0219624
C17orf80|43223|ES	-2.29044	0.013487	0.000338575	0.537252	0.021996
DCUN1D4|69262|AP	2.29042	46.4037	1.7396	1237.82	0.0219968
DMKN|49163|ES	2.2898	1.77589	1.08624	2.90339	0.0220328
SLC25A26|65548|ES	-2.28972	0.00511006	5.5831e-05	0.467711	0.0220376
RPP40|75237|ES	2.28967	416.463	2.38346	72768.6	0.0220406
PTOV1|51095|AP	2.28919	8.0878e+06	9.85046	6.64056e+12	0.0220686
TUSC3|82772|ES	2.28827	64.274	1.81721	2273.34	0.0221218
APBB3|73674|AA	2.28768	2.77795	1.15762	6.6663	0.022156
SIPA1|16889|AP	-2.28732	0.124623	0.0209235	0.742273	0.0221771
TIRAP|19386|ES	2.28722	4.50978	1.2405	16.3951	0.0221832
NPIPB3|93938|ES	2.2871	62.6975	1.80747	2174.85	0.0221898
UEVLD|14668|ES	2.28705	7.63229	1.33731	43.5589	0.0221931
ZNF582|52168|AD	2.287	3.83451	1.2119	12.1325	0.0221961
ATP13A2|840|ES	2.28676	270.841	2.22664	32944.2	0.0222101
UPK1B|66280|ES	-2.28639	0.00542421	6.19646e-05	0.47482	0.0222312
GYG1|96554|AD	2.28618	981287	7.16081	1.34472e+11	0.022244
WDR37|10614|AT	2.28583	197.365	2.1243	18336.9	0.022264
CFLAR|56783|AP	2.28442	5.42929	1.27161	23.181	0.022347
SLC3A2|16473|ES	-2.28435	0.28965	0.100038	0.838656	0.0223509
RAP1GAP|984|AA	2.28389	45.5772	1.71896	1208.45	0.0223777
ABCC4|26113|ES	-2.28376	0.222971	0.0615038	0.808341	0.0223859
ATP5A1|300060|ES	-2.28313	0.34493	0.138323	0.860138	0.0224227
HSH2D|48133|AT	-2.28302	0.0313532	0.00160453	0.612655	0.0224289
GGT1|61438|AA	-2.28198	0.150977	0.0297637	0.765836	0.0224908
PFDN5|22010|ES	2.28196	987.203	2.6456	368374	0.0224918
CDC7|3737|AP	-2.28168	0.342314	0.1363	0.859713	0.022508
TVP23C|39353|AP	2.28153	41.4124	1.69014	1014.71	0.0225173
C12orf76|24406|AT	-2.28035	0.271212	0.0883564	0.832494	0.022587
CYFIP2|74370|ES	-2.27971	2.6579e-07	5.90653e-13	0.119604	0.0226249
EIF3M|14855|ES	2.27932	6.47624	1.29919	32.2828	0.0226481
TIMM17B|89017|AA	2.27695	18.3989	1.49996	225.687	0.0227891
EFNA3|7938|ES	2.27678	7.56283	1.32517	43.1617	0.0227993
KIAA0430|34180|AA	-2.27661	0.0242863	0.000989236	0.596244	0.0228094
BCL2L11|54968|RI	2.27635	4.62419	1.23718	17.2837	0.0228249
WNK2|86910|AA	-2.27596	0.190069	0.0454922	0.794117	0.0228486
DUSP28|58266|RI	-2.27487	0.27046	0.0876635	0.834424	0.0229137
MBD1|45513|ES	2.2743	3.11801	1.1702	8.30796	0.022948
RPP25L|86179|AD	-2.27405	0.0781071	0.008676	0.703171	0.0229629
ANKMY1|58250|AT	-2.27296	0.280453	0.0937024	0.8394	0.0230288
FUOM|13553|AA	2.27267	9.61929	1.36544	67.7661	0.0230463
COL1A1|456170|ES	-2.27194	0.181984	0.0418481	0.791387	0.0230899
KIF24|86157|ES	-2.27143	0.157987	0.0321462	0.776447	0.0231209
SH3BP2|68590|AP	-2.27103	0.127478	0.0215475	0.754173	0.0231453
MYLK|66480|AA	-2.26988	0.0939355	0.0121872	0.724028	0.0232148
MADD|15722|ES	2.26867	8.72911	1.34289	56.7414	0.0232886
PDXK|60788|AT	2.26799	261.608	2.12988	32132.7	0.0233296
PDXK|60789|AT	-2.26793	0.00382302	3.11247e-05	0.469578	0.0233333
MUC16|252109|ES	-2.26791	0.163966	0.0343663	0.782305	0.0233347
PSMD10|89845|AD	-2.26784	0.00729014	0.000103662	0.512685	0.023339
PPM1B|53414|AT	-2.26754	0.16151	0.0334041	0.780905	0.0233574
CLK3|31726|AP	2.26713	2.74741	1.14675	6.5823	0.023382
CLK3|31725|AP	-2.2671	0.363988	0.151927	0.872044	0.0233841
SEPT2|58366|ES	-2.26707	0.431215	0.208388	0.892308	0.0233862
ICA1|78781|AP	-2.26678	0.293053	0.101401	0.846935	0.0234038
TMEM139|82089|RI	-2.26672	0.204147	0.051674	0.806516	0.0234071
WBP1L|12980|AP	2.26645	10.9682	1.38247	87.0191	0.0234239
SPOP|42315|ES	2.26427	6.10095	1.27513	29.1904	0.0235574
CDK2|22324|ES	-2.26401	4.01631e-06	8.55722e-11	0.188505	0.0235736
LRTOMT|17551|ES	-2.26363	0.359503	0.148255	0.87176	0.0235966
ZC3H11A|9458|RI	2.26259	9.61547	1.35355	68.307	0.0236608
CHEK2|61528|ES	2.26157	205.622	2.03459	20780.8	0.0237239
SBNO2|898553|ES	2.26137	23459.2	3.82387	1.43921e+08	0.0237361
PSRC1|4004|AA	-2.26028	0.348658	0.139829	0.869362	0.0238041
PHC3|67606|ES	2.25915	97.2842	1.83351	5161.8	0.023874
SHROOM1|73309|ES	2.25744	329940	5.33565	2.04025e+10	0.0239809
MUTYH|2670|AA	2.25707	2.44748	1.12504	5.32438	0.0240037
RANBP3|102651|ES	-2.25656	0.256092	0.0784425	0.836068	0.0240357
OAS2|24611|ES	2.25554	9.3085e+07	11.0735	782481371535129	0.0240993
ITGB2|60847|AT	-2.25507	0.0503885	0.00375386	0.67637	0.0241291
RNF14|73853|ES	-2.25416	0.408373	0.187446	0.889689	0.0241863
MTHFD2|54030|ES	-2.25388	0.00824786	0.000127174	0.534913	0.0242038
NFAM1|62504|AT	-2.25371	0.00569782	6.36699e-05	0.509898	0.0242145
CTAGE5|27380|AD	2.25366	15.0199	1.42345	158.488	0.0242179
RAI2|88594|RI	-2.2534	0.0081499	0.000124254	0.534557	0.0242341
TMCO6|73693|AA	-2.25335	0.0426775	0.00274628	0.663215	0.0242374
DNAJC21|71747|AA	2.2532	11.1789	1.36912	91.2759	0.0242463
MUC16|252265|ES	-2.25301	0.0833419	0.00959595	0.723835	0.0242587
TBCB|49357|RI	2.25285	3.15334	1.16103	8.56444	0.0242686
GPS1|44280|AA	-2.25273	0.185145	0.0426792	0.803169	0.0242765
UBE2C|59605|ES	-2.25271	0.535276	0.310761	0.921993	0.0242774
C11orf30|17892|ES	-2.25258	0.00026529	2.0512e-07	0.343109	0.0242856
PAM|72887|ES	2.25203	37.96	1.60259	899.147	0.0243206
MYB|77846|ES	-2.25041	0.0126436	0.000281009	0.568884	0.0244232
ARMC5|36263|RI	-2.24976	0.00402549	3.29739e-05	0.491437	0.0244639
ZNF394|80653|ES	2.24897	68.0296	1.71995	2690.8	0.0245142
RBM42|49226|ES	2.24894	293818	5.04217	1.71214e+10	0.0245163
SHF|30407|AP	-2.24794	0.26036	0.0805409	0.841648	0.0245799
SMUG1|22128|ES	2.24705	2.54259	1.12662	5.73818	0.0246367
C3orf17|66158|ES	2.24566	97.2211	1.79013	5280.03	0.0247259
PPM1K|69885|AT	-2.24442	0.0232328	0.000869526	0.620753	0.0248052
ARTN|2483|AP	-2.24331	0.378131	0.161671	0.884408	0.0248766
CDK10|38119|ES	-2.24291	0.299713	0.104575	0.858984	0.0249025
WDR20|29353|ES	-2.24243	0.0649808	0.0059582	0.708688	0.0249338
KLHL5|69042|AT	2.2423	90.0969	1.76249	4605.66	0.0249417
SCP2|3046|ES	-2.24186	0.00358912	2.61468e-05	0.492673	0.0249704
ABCD4|28377|ES	-2.24112	0.411398	0.189198	0.894558	0.0250186
KIAA0895|79246|AT	2.24048	15.8861	1.41374	178.512	0.0250601
KIAA0895|79247|AT	-2.24041	0.0629523	0.0056022	0.707398	0.0250642
MRPL19|54157|AT	-2.2397	0.0493405	0.00354507	0.686725	0.0251105
FAM179B|27390|ES	-2.23967	0.0347958	0.00184162	0.657435	0.0251121
CPSF4|80635|AA	-2.23953	0.187494	0.0433242	0.811418	0.0251213
RBPMS2|31132|AP	2.23937	29.549	1.52575	572.272	0.0251315
NFIB|85885|AD	-2.23874	0.293155	0.100127	0.858303	0.0251728
NDUFA3|95375|ES	2.23874	3.87739	1.18382	12.6997	0.025173
COL1A1|265511|ES	2.23801	3.91819	1.18491	12.9565	0.0252201
PTPN6|20022|AP	2.23775	3.3992	1.16403	9.92636	0.0252373
PTPN6|20023|AP	-2.23771	0.294194	0.100744	0.859105	0.0252399
LRRC37A|42023|ES	-2.23697	0.0248579	0.000976376	0.632865	0.0252885
BRAP|24530|ES	-2.2368	0.0115185	0.000230528	0.575531	0.0252993
MMP19|22278|ES	-2.23665	0.000954227	2.15249e-06	0.423022	0.0253091
ZSCAN18|52408|AD	-2.23448	0.138614	0.0244934	0.784454	0.0254515
SKA2|42735|ES	2.23337	6.86134	1.26588	37.19	0.0255245
APH1A|7444|RI	-2.23306	0.0679159	0.00640895	0.719706	0.0255452
GFOD2|37098|AT	2.2326	4.91092	1.21452	19.8574	0.0255751
GFOD2|37099|AT	-2.23252	0.203642	0.0503626	0.823426	0.0255809
CD44|15112|ES	2.23243	3.16397	1.15094	8.69783	0.0255863
NONO|89416|ES	2.23237	6453.11	2.91672	1.42772e+07	0.0255903
RBM42|49234|ES	-2.23237	6.34692e-05	1.31016e-08	0.307468	0.0255903
FAM160B2|82935|RI	-2.23177	0.0186414	0.000564409	0.615692	0.0256302
FAM49B|85161|ES	-2.23158	0.22583	0.0611248	0.834348	0.025643
KIAA1328|45290|ES	2.23074	2.68948	1.1276	6.41478	0.0256981
XPNPEP1|13074|ES	-2.22985	0.016265	0.000435514	0.607441	0.0257576
AFMID|94697|ES	-2.22837	0.0420694	0.00259223	0.682745	0.025856
RHPN2|48923|ES	-2.228	4.4916e-05	6.72717e-09	0.299895	0.0258806
SEPT6|89969|ES	-2.22775	0.293303	0.0996929	0.862918	0.0258973
DAGLB|78731|ES	2.22754	7248.84	2.9087	1.8065e+07	0.0259114
FPGS|87671|ES	2.22732	5.0628e+07	8.40971	304789339344895	0.0259262
CLCN6|688|AT	-2.2271	0.0933349	0.0115779	0.752419	0.0259407
C1RL|20076|ES	-2.22653	0.000603797	8.85476e-07	0.411723	0.025979
SOX15|39010|RI	-2.22627	0.0101813	0.000179437	0.577689	0.0259961
SAA2|14577|AT	2.22531	5.04747	1.21293	21.0045	0.0260602
STYXL1|80156|AA	-2.22517	0.0550583	0.00428272	0.707825	0.0260699
METTL23|43650|AD	-2.22467	0.200747	0.0487835	0.826087	0.0261037
GABARAPL1|20345|AP	-2.22357	0.0379457	0.0021221	0.678516	0.0261776
ALG3|67851|AP	2.22355	340.122	1.99576	57964.6	0.0261787
ALG3|67850|AP	-2.22355	0.00294015	1.72521e-05	0.501068	0.026179
RABL3|66382|AA	-2.22219	0.0011531	2.95426e-06	0.450076	0.0262702
NIP7|37283|ES	-2.22174	0.000425193	4.51246e-07	0.400644	0.0263006
PDE2A|17615|AT	-2.2217	0.0452446	0.00294794	0.694409	0.0263038
LRRC28|32640|AA	-2.22118	0.0607361	0.00512818	0.719334	0.0263388
ASPHD1|35986|RI	-2.22064	0.389431	0.16941	0.895203	0.0263753
DNAJC4|16596|RI	-2.22057	0.171632	0.0362263	0.813156	0.0263804
F2R|72559|AT	-2.2204	0.00225275	1.03737e-05	0.489206	0.0263915
MUC1|121768|ES	-2.21994	0.395919	0.174718	0.897174	0.0264231
PEG10|80510|AD	-2.21952	0.1237	0.0195379	0.783178	0.0264516
MBD1|45511|ES	2.21946	4.10408	1.17949	14.2802	0.0264556
SPATA33|38104|AP	2.21905	4.40549	1.18902	16.3229	0.0264832
PBRM1|65236|ES	-2.21837	0.261788	0.0801125	0.855462	0.0265297
C21orf58|60935|ES	-2.21776	0.00358757	2.47646e-05	0.51972	0.0265714
FHOD1|36993|AA	-2.21774	1.18468e-08	1.17086e-15	0.119867	0.0265728
C11orf74|15442|AD	-2.21745	0.24222	0.0691712	0.848194	0.0265922
DMKN|101859|ES	2.21655	3.47458	1.15509	10.4518	0.0266538
LIMCH1|69126|ES	-2.21645	0.0167036	0.000448	0.622795	0.0266607
LYPLA2|1075|RI	-2.2162	0.0052705	5.09448e-05	0.54526	0.026678
FANCI|32419|ES	2.21618	2.35916	1.10432	5.03985	0.0266791
LDB2|68845|ES	-2.21519	0.348992	0.137501	0.885779	0.0267473
CLEC7A|20310|AT	2.21504	7.14357	1.25411	40.6908	0.0267572
NUBP1|33989|ES	-2.21379	0.000407305	4.06003e-07	0.408612	0.0268435
TEX30|26213|AP	2.21371	5.83973	1.22419	27.8572	0.0268485
STAM|10936|ES	-2.21313	0.00163193	5.54936e-06	0.479908	0.026889
MPDZ|85873|ES	2.2127	11.9788	1.32793	108.057	0.0269185
KDM6A|88881|ES	2.21215	3.92272	1.16861	13.1675	0.0269561
SLC39A1|7767|RI	2.21153	2.22194	1.09507	4.50841	0.0269994
RWDD4|71280|ES	-2.21037	0.341956	0.132049	0.885533	0.0270794
TOP2B|63749|ES	2.21001	21518.7	3.09196	1.49761e+08	0.0271041
PHF20L1|85194|ES	2.20995	19.4206	1.3987	269.65	0.0271088
POLL|12903|ES	-2.20991	0.43914	0.211656	0.911123	0.0271111
ST3GAL3|2273|ES	-2.20979	0.0470592	0.00312862	0.707842	0.0271196
CDC7|3738|ES	2.20941	4.96898e+07	7.39469	333898114826016	0.0271462
SEPT6|89975|ES	-2.20898	0.377429	0.158992	0.895977	0.0271759
ZFAND6|32172|ES	2.2083	3.01387	1.13209	8.02358	0.0272232
ANKRD50|70530|ES	-2.20822	0.0693945	0.00649995	0.740866	0.0272293
TREM1|76108|AT	-2.20821	0.170917	0.0356304	0.819877	0.0272293
RHOT1|40186|ES	2.2078	2.92413	1.128	7.58021	0.027258
ST3GAL2|37384|AP	2.20616	5.95908	1.22041	29.0973	0.0273726
ASGR1|38839|AT	2.20612	4.61479	1.18606	17.9555	0.0273754
TAOK1|40043|ES	-2.20574	0.0122246	0.000244118	0.612167	0.0274023
CAMKMT|53453|AT	-2.20551	0.0405119	0.00234524	0.699805	0.0274182
STIP1|150670|ES	-2.20459	0.246472	0.0709619	0.856069	0.0274828
TUBA1A|21537|AP	2.20394	49.571	1.54049	1595.13	0.0275287
ARHGAP32|19452|RI	-2.20261	0.138857	0.0239661	0.804528	0.0276219
SSR2|8151|ES	2.20248	203.522	1.79556	23068.6	0.0276315
CDC7|3736|AP	2.20242	2.73562	1.11716	6.69882	0.0276358
RHOT1|40178|ES	2.20241	2.59012	1.11045	6.04146	0.0276363
YTHDF1|60097|AP	2.20219	85586.8	3.48764	2.1003e+09	0.0276519
ZNF585B|49462|RI	-2.20123	0.271296	0.0849148	0.866767	0.0277197
STAU2|84153|AP	2.20049	19.2997	1.38204	269.513	0.027772
STAU2|84152|AP	-2.20041	0.0518214	0.00371097	0.723654	0.0277779
DCAF8|8447|ES	2.20015	3.5203	1.14728	10.8016	0.0277962
THNSL2|54469|ME	-2.19947	0.150249	0.0277499	0.813509	0.0278448
PHF15|73403|ES	-2.19916	0.213637	0.053984	0.845454	0.0278663
MBD1|45508|RI	-2.19865	0.233329	0.0637601	0.85386	0.0279029
UBAP2L|7811|AP	2.19863	55.1747	1.5455	1969.76	0.0279044
UBAP2L|7810|AP	-2.19847	0.0181291	0.000507802	0.647228	0.0279158
VPS16|58563|ES	2.1982	281271	3.89554	2.03087e+10	0.0279347
C3orf17|66157|ES	2.19753	1.18512e+06	4.53546	3.09671e+11	0.0279823
MUC16|252236|ES	-2.19739	0.228959	0.0614744	0.852753	0.0279928
IGSF9B|19532|AT	-2.19622	0.16344	0.0324592	0.822957	0.0280761
OGFOD2|25011|ES	2.19621	7.17675	1.23616	41.666	0.0280767
PDPR|37334|ES	2.19599	15.9476	1.34669	188.853	0.0280927
DMKN|49161|ES	2.19597	1.7832	1.06414	2.98816	0.028094
MED24|40828|AP	-2.19589	0.0611673	0.00505142	0.74067	0.0281
PARD3B|57100|ES	-2.19448	0.0059502	6.12199e-05	0.578322	0.0282007
PEX5|20089|ES	-2.1944	0.264784	0.080805	0.86765	0.0282064
PLAGL1|78000|RI	-2.1942	0.0583507	0.00461129	0.738364	0.0282208
PCDHA5|73777|AT	-2.19409	0.270982	0.0844094	0.869941	0.0282288
TRA2B|68037|ES	-2.19402	0.0913596	0.0107739	0.774702	0.028234
FDFT1|82653|ES	-2.19362	0.491341	0.260399	0.927101	0.0282627
CEBPG|48937|AP	2.19284	7.48712	1.23838	45.2665	0.0283186
CEBPG|48938|AP	-2.19284	0.133563	0.0220914	0.80751	0.0283187
WARS|29291|ES	2.19284	2.08698	1.08126	4.02816	0.0283192
ISOC2|52104|AA	-2.1927	0.00179624	6.31183e-06	0.511182	0.028329
PIAS2|45422|AT	2.19177	7.49509	1.23742	45.3981	0.0283965
PIAS2|45421|AT	-2.19157	0.133442	0.0220305	0.808279	0.0284107
EP400|25235|AA	-2.19142	0.304805	0.105327	0.882071	0.0284216
TUFT1|7639|ES	2.19081	6.77574	1.22337	37.5281	0.0284656
GZF1|58842|ES	-2.19	0.0128641	0.000261424	0.633013	0.0285244
RPLP0|93348|AD	-2.18839	0.354799	0.140262	0.897482	0.0286409
CANT1|43976|ES	-2.18776	0.414702	0.188484	0.912426	0.028687
COA1|79345|ES	-2.18706	0.23827	0.0658904	0.861623	0.0287382
FAM49B|85136|AP	2.18697	39.237	1.46361	1051.88	0.0287446
RBM6|64948|ES	-2.18612	0.420856	0.19371	0.914357	0.0288065
SEMA3C|80237|AP	2.18571	258.489	1.77484	37646.4	0.0288371
C16orf58|36280|ES	2.1852	3.75281e+07	6.03541	233348756364367	0.0288744
DYX1C1|30735|AT	2.18464	3.12672	1.12439	8.6948	0.028915
TFDP1|26393|ES	-2.18402	0.012896	0.000259868	0.639963	0.0289609
RFX5|7612|AD	-2.18316	0.0659512	0.00574333	0.757323	0.0290237
SDC1|52759|AP	-2.18149	0.305614	0.105348	0.886583	0.0291469
CCR10|41105|AP	-2.18106	0.520506	0.289466	0.935953	0.0291791
PCDH1|73834|ES	-2.18091	9.54826e-08	4.68862e-14	0.194448	0.0291901
SPIRE2|38153|AT	2.17914	12.601	1.29027	123.064	0.0293211
PACRG|78398|AP	-2.17911	0.526501	0.295676	0.937524	0.0293237
SPIRE2|38152|AT	-2.1791	0.0793616	0.00812608	0.775068	0.0293239
MKI67|13470|ES	2.17884	3.74759	1.14192	12.2989	0.0293436
INPP5K|38318|ES	2.17776	2.56088	1.09861	5.96947	0.0294236
RBM6|64950|ES	-2.17774	0.334762	0.125026	0.896342	0.0294255
NVL|9948|ES	-2.17769	0.0136591	0.000286592	0.650995	0.029429
C1S|20067|AP	-2.17767	0.287665	0.0937282	0.882887	0.029431
C1S|20068|AP	2.17754	3.47606	1.13257	10.6687	0.0294404
NBPF12|7359|ES	2.17733	5.44365	1.18431	25.0216	0.029456
SEC11A|32321|ES	2.1766	22.7918	1.36501	380.557	0.0295107
GTF2H1|14601|AP	-2.17652	0.119328	0.0175932	0.809356	0.0295164
PPP1R21|53528|AA	-2.1763	0.134803	0.0221775	0.819383	0.0295327
H2AFV|79576|ES	-2.17534	4.10054e-06	5.74187e-11	0.292839	0.0296047
AP2B1|40319|ES	-2.17531	0.168487	0.0338609	0.838367	0.0296071
PICALM|92796|ES	-2.1752	0.346931	0.133654	0.900547	0.0296148
PRKACB|3590|ES	-2.17509	3.72038e-06	4.76604e-11	0.290414	0.0296237
BROX|9897|ES	-2.1743	0.00560267	5.23297e-05	0.599849	0.0296825
TMEM62|30215|ES	-2.17386	0.129351	0.0204614	0.817715	0.0297155
CCDC171|85926|AT	2.17374	20.6158	1.34662	315.614	0.0297246
B4GALT4|66287|ES	2.17301	2.03864	1.07233	3.87574	0.0297799
CCNL2|158|AA	-2.1728	0.205326	0.0492305	0.856351	0.0297957
TTC12|18777|ES	-2.17237	0.01268	0.00024644	0.652419	0.0298274
NKIRAS2|40979|RI	-2.17183	3.44389e-07	5.06502e-13	0.234162	0.0298682
COL1A1|308913|ES	-2.17166	0.187416	0.0413523	0.849403	0.0298817
RAD51B|28110|AT	-2.17164	0.377208	0.156471	0.909345	0.029883
NME4|32874|AP	-2.17149	0.00917499	0.000132946	0.633191	0.029894
SLC38A1|21326|ES	-2.17104	0.272217	0.0840949	0.881172	0.0299282
LEPRE1|2108|AD	-2.17073	0.0425733	0.0024625	0.736036	0.0299519
CFLAR|56784|AP	-2.1705	0.0123538	0.000233721	0.652987	0.0299687
BTBD10|14448|AP	2.17026	6.68744e+09	8.95477	4.9942e+18	0.0299872
TMUB2|41803|AA	-2.16991	0.224119	0.05805	0.86528	0.0300136
CRHR1|41979|AP	-2.16945	0.31309	0.109657	0.893923	0.0300483
EXTL3|83222|AP	-2.16803	0.372053	0.152201	0.909474	0.0301563
EEF1D|85458|AA	-2.16768	1.26359e-06	5.8672e-12	0.272135	0.0301828
DAPK2|31080|AD	-2.16702	0.0649216	0.00547332	0.770064	0.0302336
FLAD1|7872|AD	-2.16691	0.27588	0.0860705	0.884273	0.0302414
ZNF177|47289|AP	-2.16687	0.377878	0.156697	0.91126	0.0302444
PTPN3|87168|ES	-2.16609	0.141324	0.02406	0.830108	0.0303044
B3GALNT2|10355|ES	2.16595	3.27127	1.11931	9.56055	0.0303148
RBM42|49233|ES	-2.16537	0.509801	0.277049	0.938089	0.0303594
RBMXL1|3705|ES	-2.16447	0.268791	0.0817975	0.883262	0.0304284
EXOC5|27647|ES	2.16312	543.87	1.80682	163711	0.0305318
ASGR1|38840|AT	-2.16252	0.222601	0.0570389	0.868729	0.0305778
PAM|72900|AA	-2.16236	0.117443	0.0168546	0.818344	0.0305904
TRIM25|42597|RI	-2.16208	7.67859e-07	2.19872e-12	0.26816	0.0306123
RNH1|13664|AP	-2.16159	0.172829	0.0351842	0.848958	0.0306495
AKT1S1|51112|AD	-2.16145	0.181962	0.0388103	0.853133	0.0306605
LMNA|8177|AP	-2.16125	0.445305	0.213815	0.927422	0.0306758
ZSCAN18|52404|ES	-2.16064	0.0979088	0.0118953	0.805877	0.0307231
TBC1D3|40569|ES	2.16062	4.35568	1.14644	16.5486	0.0307244
DDX42|42992|ES	-2.16046	0.00665242	7.04686e-05	0.628007	0.0307368
KLF6|10632|ES	-2.15705	0.014358	0.000303788	0.678603	0.0310017
VTCN1|4376|ES	-2.15588	0.00142426	3.67999e-06	0.551226	0.0310929
RPAIN|38687|ES	-2.15587	0.156672	0.0290493	0.844984	0.0310939
CP|67215|ES	2.15503	44.0679	1.4087	1378.56	0.0311598
FAM227B|30549|AD	2.15495	2.82408	1.09849	7.26035	0.0311658
SSFA2|56444|ES	-2.15459	0.0129166	0.000247128	0.675115	0.0311939
PER3|514|AT	2.15442	5.51919e+06	4.05978	7.50323e+12	0.0312076
CCDC148|55662|AT	2.15409	2.09093	1.06873	4.09083	0.0312334
HUWE1|89229|AA	2.15379	1.97409e+17	36.0158	1.08204e+33	0.0312563
MS4A4A|16083|ES	-2.15262	0.185714	0.0400984	0.860129	0.0313488
ERLEC1|53559|ES	2.15108	32.7922	1.36354	788.628	0.0314702
IRF7|13713|ES	-2.15057	0.207371	0.0494374	0.869845	0.0315098
ABL2|9105|RI	-2.14991	0.390485	0.165687	0.920277	0.0315627
CPSF3L|132|ES	-2.14957	0.20264	0.0472715	0.868659	0.0315894
VPS4B|45715|ES	2.14934	4740.36	2.10803	1.06597e+07	0.0316072
UBXN11|1262|ES	-2.14886	0.178099	0.0369144	0.85927	0.0316456
NUMA1|17517|ES	-2.14871	4.29107e-06	5.45273e-11	0.337689	0.0316574
PISD|61883|AD	-2.14753	0.0125059	0.000229312	0.682025	0.031751
SHF|30409|AP	2.14734	3.56328	1.11726	11.3643	0.031766
PDCD2|78503|RI	2.14724	704496	3.23624	1.53361e+11	0.031774
ETFA|31941|ES	-2.1472	0.133165	0.0211413	0.838779	0.0317775
VPS13C|30972|AT	2.14643	38.2138	1.3723	1064.12	0.0318391
VPS13C|30971|AT	-2.14635	0.0261719	0.000939861	0.728795	0.0318449
TCF7|73348|AA	2.14596	5.28775	1.15528	24.2022	0.0318765
CRHR1|41978|AP	2.14528	3.16038	1.10451	9.04295	0.0319308
TRAF2|88233|AP	2.14527	8.46276	1.20259	59.5534	0.0319313
APMAP|58855|ES	2.14446	9090.81	2.19064	3.77254e+07	0.0319961
TNFAIP8|73070|AP	-2.14367	0.216547	0.053462	0.877122	0.0320596
PNPLA6|47108|AP	2.14348	2.45671	1.07999	5.5884	0.0320742
ALS2CL|64459|AP	-2.14247	0.164984	0.0317354	0.857706	0.0321558
CTDSPL|101757|ES	2.14168	8.93436	1.20419	66.2876	0.0322194
C11orf48|16388|RI	-2.1415	0.427854	0.196719	0.93056	0.0322335
ABHD11|80028|ES	-2.14142	0.312263	0.107615	0.906083	0.0322404
USP3|31035|ES	-2.14024	0.0133065	0.000254767	0.694999	0.0323351
RNH1|13662|AP	2.13909	5.91523	1.1605	30.1509	0.0324286
FAHD1|33151|AT	-2.13887	0.0178899	0.000448106	0.714226	0.0324458
COL1A2|1669855|ES	-2.13879	0.147865	0.025653	0.852296	0.0324524
FAHD1|33150|AT	2.1387	55.8811	1.39965	2231.05	0.0324602
RIPK4|60674|AP	-2.13761	0.00022415	1.0101e-07	0.497408	0.0325485
ATL3|16518|AP	2.13751	10.0419	1.21119	83.2568	0.0325565
MCAT|62569|ES	-2.13663	0.0985313	0.0117589	0.825626	0.0326279
LRRTM1|54180|AT	-2.13588	0.199509	0.0454551	0.875673	0.0326889
ANO6|21304|ES	-2.13563	0.222512	0.0560262	0.883725	0.0327098
ZNF185|90401|ES	2.1356	4.89593	1.13955	21.0347	0.032712
GDPD5|17865|ES	-2.13554	0.399206	0.171863	0.927281	0.0327167
BROX|9896|ES	2.13531	931438	3.09143	2.80639e+11	0.0327361
SLC12A4|37162|ES	-2.13526	1.66098e-06	8.22673e-12	0.335354	0.0327394
GCHFR|30031|AP	2.1347	3.31454	1.10306	9.95971	0.0327854
PLEKHB2|55371|ES	-2.13433	0.0224907	0.000689666	0.733444	0.032816
UCHL5|9237|AP	2.13431	19.5552	1.27491	299.947	0.0328176
UCHL5|9238|AP	-2.13431	0.0511374	0.00333392	0.784371	0.0328176
SLC25A17|62379|ES	-2.13289	0.00470688	3.42102e-05	0.647604	0.0329333
CDADC1|25882|AA	2.13099	6.73943	1.16548	38.9711	0.0330896
RIC8B|24169|ES	-2.12971	0.312435	0.1071	0.911445	0.0331955
C1orf109|1818|AA	-2.12803	0.193199	0.042501	0.878233	0.0333343
BPTF|101580|ES	2.12781	2.29051	1.06756	4.91444	0.0333532
ETS1|19409|AP	-2.12758	0.279272	0.0862379	0.90439	0.0333715
RBBP6|35644|ES	2.12751	3.4726	1.10301	10.9328	0.0333778
HNRNPM|47235|ES	-2.12702	5.75078e-06	8.53127e-11	0.38765	0.0334188
TNFRSF25|409|RI	-2.12577	0.000174253	5.96412e-08	0.509112	0.0335221
GALNT10|74212|AT	2.12427	21531	2.16345	2.14279e+08	0.0336477
C21orf58|60924|AP	2.12419	4.39131	1.12119	17.1992	0.0336541
TM9SF1|26892|AP	2.12417	3.31339	1.09703	10.0075	0.0336558
TM9SF1|26891|AP	-2.12414	0.301812	0.0999271	0.911568	0.0336586
C2orf43|52787|RI	-2.12402	0.00380445	2.22575e-05	0.65029	0.0336686
SPOP|114798|ME	-2.12392	0.496124	0.259824	0.94733	0.033677
RPL7L1|76193|AT	2.12354	6.19692e+06	3.3357	1.15124e+13	0.033709
MDH1|53738|ES	-2.12351	0.524961	0.289607	0.951578	0.0337107
SETMAR|62997|ES	2.12316	2.36107	1.06826	5.21841	0.0337408
CTBP2|13412|AP	-2.12306	0.218953	0.0538736	0.889869	0.0337491
TRMT6|58658|ES	2.12304	7846.59	1.99143	3.0917e+07	0.0337503
APH1A|7450|ES	-2.12288	0.398691	0.170577	0.931861	0.0337636
AKT3|10465|AT	2.12185	4.51394	1.12186	18.1624	0.0338503
POLR1B|55000|AD	-2.12182	0.0128802	0.00023122	0.717493	0.0338524
LAIR1|51878|ES	-2.1218	0.402235	0.173432	0.932893	0.0338541
FLAD1|91159|ES	2.12139	13.1485	1.21658	142.105	0.0338888
U2AF1L4|49274|ES	-2.12126	0.413163	0.182571	0.935	0.0339003
CSTF3|14884|AT	-2.12119	0.363472	0.142676	0.925961	0.033906
CAMK2D|70406|AD	-2.12074	0.407307	0.177589	0.934174	0.0339436
PCED1A|58558|AA	-2.12045	0.00847017	0.000102946	0.696905	0.0339682
DRAM2|4133|ME	2.12029	3550.07	1.85544	6.79245e+06	0.0339818
PRR5L|15426|ES	-2.11997	0.12671	0.0187645	0.855628	0.0340088
STAT3|41034|AA	-2.11986	0.00204453	6.66866e-06	0.626827	0.0340181
CD7|44320|RI	2.11974	2.62265	1.07538	6.39613	0.0340278
ATL3|16519|AP	-2.11955	0.101143	0.012156	0.841553	0.0340444
EXOSC9|70500|RI	-2.11883	0.445151	0.210557	0.941122	0.0341049
EPHB6|99887|ES	2.11807	3.28354	1.09281	9.86604	0.0341693
SCNN1A|19837|AP	-2.11785	0.0959805	0.0109709	0.839697	0.034188
CSTF3|14883|AT	2.11782	2.74711	1.07823	6.99906	0.0341901
TMEM91|50058|RI	-2.1167	0.496393	0.259523	0.949459	0.034285
MYLIP|75422|ES	-2.11648	3.50212e-05	2.61912e-09	0.468281	0.0343043
GPR35|58296|AP	2.11637	2.01138	1.053	3.84201	0.034313
IFI27L1|29056|AD	2.11606	5.9258	1.14026	30.7958	0.0343399
POLE2|27433|AT	-2.11501	0.309508	0.104395	0.917618	0.034429
TBC1D20|58457|RI	-2.11418	0.0186545	0.000465265	0.747941	0.0345002
NDUFS1|57126|ES	2.1141	11764.9	1.98056	6.98853e+07	0.0345063
SLC25A26|65544|RI	2.1139	2.71594e+06	2.94115	2.50797e+12	0.034524
MARCH7|55700|AP	2.11332	6.0543	1.1396	32.1644	0.0345733
TIE1|2160|ES	-2.11325	0.018467	0.000455556	0.748605	0.0345795
CC2D2A|68808|ES	-2.11272	0.112728	0.01488	0.854006	0.0346251
ADAM15|7907|ES	2.11244	5.48072	1.13065	26.5673	0.0346491
NFIA|3226|ES	-2.11236	9.35597e-08	2.81376e-14	0.311093	0.0346553
UBAP2|86142|ES	-2.11181	0.00980045	0.000133946	0.717073	0.0347027
ATHL1|91895|AA	-2.11118	0.0167866	0.00037763	0.746208	0.0347567
SLC2A5|556|RI	2.11078	2.20185	1.05802	4.58228	0.034791
TMEM205|47660|ES	-2.11035	0.43626	0.201913	0.942602	0.0348285
ELMOD3|54250|ES	2.10927	2.27334	1.05986	4.87619	0.0349212
PRPF3|7465|AA	2.10897	395.068	1.52569	102300	0.0349469
ETS1|19408|AP	2.10874	3.54417	1.09338	11.4884	0.0349667
SLC6A6|63525|AT	2.10839	7.72173	1.15476	51.6342	0.0349975
SLC25A14|90101|ES	2.10755	3.6991	1.09593	12.4856	0.0350696
TAF6|80900|AD	-2.10739	0.388955	0.161617	0.936074	0.0350835
ECE1|964|AP	-2.1064	0.224412	0.0558736	0.901333	0.0351696
TDRKH|7666|AD	2.10556	199.875	1.44242	27696.7	0.0352428
WDR66|24919|AT	-2.10524	0.494963	0.257171	0.952627	0.03527
GSTT1|61371|ES	2.1052	30.3226	1.26539	726.62	0.0352739
AAMDC|17982|AD	2.10492	35.6317	1.279	992.661	0.0352978
SLC26A7|84435|AT	2.1043	3.7732	1.09536	12.9976	0.035352
PHF8|89232|AP	2.10397	4.47661	1.10803	18.0861	0.0353814
SUPT20H|25658|AP	2.1038	115.144	1.38332	9584.31	0.0353963
EML4|53355|ES	-2.10297	0.00882578	0.000107448	0.724949	0.0354684
MED24|40830|AP	2.10275	14.0795	1.19672	165.646	0.0354879
PDCD2|78501|RI	-2.10234	0.32734	0.11557	0.927161	0.0355237
TMPO|23850|ES	2.10232	2.37703	1.06038	5.32851	0.0355253
NFKB2|12946|AP	2.10228	3.12494	1.08019	9.04035	0.035529
ZNF692|10558|AD	-2.10123	0.0327765	0.00135183	0.794702	0.0356212
RELT|17694|ES	2.10115	5.47697e+07	3.31116	905943929247943	0.035628
UBXN11|1259|ES	-2.10058	0.294119	0.0938912	0.921344	0.0356777
CDC25B|58603|ES	2.10054	264.334	1.45246	48106.3	0.035681
SEC31A|69740|AA	2.09967	15.8931	1.20206	210.131	0.0357576
GCHFR|30029|AP	-2.09918	0.307798	0.10244	0.924832	0.0358012
HIVEP2|77969|ES	-2.09792	0.0862245	0.00873479	0.851155	0.0359122
TMEM161B|72736|RI	-2.09705	0.0879442	0.00906638	0.853062	0.035989
SP140|57870|AT	-2.09691	0.332506	0.118803	0.930615	0.0360017
ACP5|47749|AA	2.09656	2.97713	1.07367	8.25517	0.0360325
FOXO3|77152|AP	-2.09646	0.318024	0.108971	0.928126	0.0360418
ATRIP|64660|ES	2.0962	852.029	1.55044	468226	0.0360646
DDX11|20966|ES	-2.09601	0.42519	0.191106	0.946003	0.0360814
IL15|70676|ES	-2.09588	0.406906	0.175514	0.943356	0.0360927
ATR|67117|ES	-2.09486	0.104412	0.0126092	0.864595	0.0361832
C20orf196|58657|AT	2.0944	2.87014	1.07002	7.69863	0.0362246
C20orf196|58656|AT	-2.0944	0.348415	0.129893	0.934563	0.0362246
FAM86C1|17441|ES	-2.09422	0.304549	0.100096	0.926613	0.0362405
IGSF9B|19531|AT	2.09388	5.60647	1.11656	28.1512	0.036271
GABPB1|30577|ES	-2.09382	0.000179998	5.62252e-08	0.576238	0.036276
KCNQ1|13924|AP	2.0937	772.122	1.52915	389871	0.0362868
MAP3K12|22065|RI	-2.09331	0.298067	0.0959658	0.92579	0.0363212
CNKSR1|1231|AP	2.0933	43.937	1.27246	1517.11	0.0363223
CAPN1|16801|AP	-2.09318	0.00228452	7.68573e-06	0.679053	0.0363329
BBS5|55866|ES	-2.09315	0.386751	0.158896	0.941343	0.0363356
FDX1L|47499|AA	-2.09279	0.00279247	1.13261e-05	0.68849	0.0363676
MAP3K7CL|60309|AP	2.0922	3.6875	1.08597	12.5212	0.0364207
ATG4A|89853|ES	-2.09161	0.0141968	0.000263444	0.765059	0.036473
HGSNAT|83765|ES	-2.08998	1.24497e-05	3.12931e-10	0.495301	0.0366194
SMIM7|48187|RI	-2.08931	0.0502598	0.00303983	0.830982	0.0366794
MXI1|13082|ES	-2.08758	0.0630223	0.00470301	0.844526	0.0368359
NAE1|36877|ES	-2.08755	0.056771	0.00384059	0.839178	0.0368383
POMT1|87937|AD	-2.08753	0.202596	0.0452514	0.907048	0.0368406
DHRS13|40019|RI	2.08747	3.89498	1.08659	13.9618	0.0368461
TLE2|46652|ES	-2.08712	0.114131	0.0148672	0.87614	0.0368774
ZNF773|52279|AT	-2.08705	0.138575	0.0216589	0.886613	0.0368834
ZNF773|52278|AT	2.08693	7.21561	1.12776	46.1669	0.0368945
COX4I1|156375|ES	-2.0869	0.372831	0.1476	0.941752	0.0368969
DAZAP1|46478|AA	-2.08634	0.0201954	0.000516607	0.78949	0.0369481
RBM6|64947|ES	2.08553	154.376	1.35447	17594.9	0.0370212
CNKSR3|78222|AP	-2.08529	0.081552	0.00773201	0.860156	0.037043
RNF146|77453|ES	2.08485	2.95935	1.06715	8.20668	0.0370832
PCMT1|78107|AT	-2.08461	0.147392	0.0243593	0.89183	0.0371051
PCMT1|78104|AT	2.0846	6.78462	1.12129	41.0519	0.0371054
YIPF3|76295|AA	-2.08455	0.219049	0.0525406	0.913245	0.0371104
GORASP1|64153|ES	-2.0845	0.473611	0.23455	0.95633	0.0371144
PCDHA5|73776|AT	2.08396	3.41541	1.07582	10.8429	0.0371639
HMBS|19099|AA	2.08331	64.6615	1.27998	3266.55	0.0372229
ANKRD44|56672|AT	-2.08303	0.295152	0.0936271	0.930442	0.0372481
DCAF4|28236|ES	-2.08298	0.00684803	6.29448e-05	0.745025	0.0372528
CSRNP1|64171|AP	2.08213	102.777	1.31232	8049.16	0.037331
MARCH7|55701|AP	-2.08182	0.17038	0.0321977	0.901596	0.0373588
VAV1|47089|ES	-2.08162	0.00482671	3.18183e-05	0.732192	0.0373772
RPL15|63732|AD	-2.08129	0.0792816	0.00728644	0.862641	0.0374076
KLHDC4|37968|ES	-2.081	8.13157e-08	1.70885e-14	0.386941	0.0374341
TBC1D10C|17190|ES	-2.08056	0.00141855	2.94291e-06	0.683776	0.0374743
CNOT4|81886|AT	2.08034	91.5029	1.29866	6447.22	0.0374942
SEC16A|88169|AP	-2.07974	0.000636187	6.18388e-07	0.654499	0.0375492
AKT3|10463|AT	-2.07907	0.226752	0.0559786	0.918501	0.0376106
ZC3HC1|81766|ES	2.07836	2067.49	1.54478	2.76708e+06	0.0376763
NPHP4|359|ES	-2.07824	0.0727759	0.00614813	0.861453	0.0376869
UBN1|33867|AP	2.07765	42.2944	1.23628	1446.93	0.0377419
SDCCAG8|10459|ES	2.07734	76613.4	1.88787	3.10913e+09	0.0377705
NFKB2|12947|AP	-2.07708	0.324707	0.112338	0.938545	0.037794
APBB3|73684|ES	-2.07645	0.00808088	8.55662e-05	0.763159	0.0378527
TBC1D25|88991|ES	-2.07516	0.00914819	0.000108604	0.770594	0.0379713
SEC31A|69729|AD	-2.07496	0.082548	0.00782439	0.87089	0.0379903
CCDC64|24712|AP	-2.07453	0.414383	0.180274	0.952512	0.0380298
UBP1|63866|ES	2.0744	14.0832	1.15709	171.41	0.0380423
CLEC4A|20180|ES	-2.07407	0.0913699	0.0095231	0.876654	0.0380728
C20orf96|58439|ES	-2.07399	0.207904	0.0471224	0.917271	0.0380806
NLE1|40282|ES	2.07365	190.571	1.33352	27234.2	0.0381121
LIMCH1|69120|ES	2.07331	381.478	1.38396	105151	0.0381436
TEX30|26216|ES	2.07226	4.63517	1.08666	19.7715	0.0382416
ZNF618|87297|ES	2.07178	2.52707	1.05131	6.0744	0.038286
FAM185A|81133|AD	-2.07176	0.297748	0.0946435	0.936713	0.0382874
SRSF2|43665|AD	-2.0715	0.105344	0.012527	0.88588	0.0383122
MSRB3|22876|ES	2.07112	2.47984	1.04995	5.85705	0.0383473
FAM86A|33889|ES	2.07109	4.51652	1.08426	18.8136	0.0383501
MYL6B|22371|RI	-2.07096	0.0257948	0.00080947	0.821983	0.0383624
IL6ST|72068|AP	2.07075	116699	1.86676	7.29541e+09	0.0383823
PLEKHA5|20645|AT	-2.07073	0.078424	0.00704749	0.872698	0.0383843
TRAPPC2L|38047|ES	-2.07059	0.173564	0.0330791	0.910679	0.0383968
EGR3|83054|AP	-2.07023	0.202933	0.0448331	0.918559	0.0384306
TMED4|79539|AT	-2.0696	0.187585	0.0384504	0.915161	0.0384897
TMED4|79538|AT	2.06954	5.33064	1.09265	26.0062	0.0384952
KHDRBS1|1542|ES	2.06919	563.967	1.3971	227656	0.0385284
FBXL12|47424|ES	-2.06914	0.447329	0.208779	0.958442	0.038533
TCF4|45610|AP	-2.0689	0.45874	0.219257	0.959797	0.0385552
SH2B1|35872|RI	-2.06862	0.115223	0.0148722	0.892698	0.0385813
CRYZL1|60459|AA	-2.06805	0.0997697	0.0112282	0.886513	0.0386358
RWDD4|71275|ES	-2.06777	0.287359	0.088122	0.937055	0.038662
YY1AP1|8101|RI	-2.06748	0.0954886	0.0103027	0.885018	0.0386886
ZNF415|51661|AP	2.0674	240.483	1.32964	43494.6	0.0386968
GLS2|22443|AA	-2.06704	0.0918501	0.00954713	0.883662	0.0387305
WDR66|24918|AT	2.06668	1.99266	1.03624	3.83181	0.0387639
BCKDHB|76828|RI	-2.06644	0.328718	0.114431	0.944284	0.0387865
ECM2|86877|AT	-2.06523	0.0484707	0.00274132	0.857036	0.0389014
STAT3|41037|ES	-2.0651	0.00377347	1.89171e-05	0.752708	0.0389133
CRLF3|40126|ES	-2.06434	0.0139409	0.000241219	0.805692	0.0389851
ANAPC10|70752|AD	-2.06415	0.18705	0.0380771	0.918868	0.0390035
SLC26A7|84436|AT	-2.06344	0.270958	0.0783866	0.936618	0.0390712
RNF7|67078|ES	2.0634	3.13506	1.05895	9.28144	0.0390747
UCHL5|9247|AA	-2.06328	0.125924	0.0175904	0.901443	0.0390858
IGSF9|8424|AA	2.06289	16.8803	1.15144	247.468	0.0391228
CCDC121|53030|AP	-2.06266	0.357237	0.13433	0.95004	0.0391446
TRIP4|31122|ES	2.06233	335.804	1.3347	84486.7	0.0391763
DNM1L|21047|ES	2.06163	2.77794	1.05168	7.33776	0.0392427
RSRC1|67420|AP	-2.06158	0.00963643	0.000116736	0.795475	0.0392478
LGMN|29006|ES	-2.0614	0.339776	0.121746	0.948269	0.0392651
SNTB2|37278|ES	-2.06117	0.00156182	3.35014e-06	0.728112	0.0392864
REPIN1|97785|ES	-2.05857	0.431339	0.1937	0.960522	0.0395353
KIDINS220|52604|ES	2.05828	13.409	1.13201	158.832	0.0395633
ZNF248|11304|RI	-2.05781	0.34454	0.124877	0.950598	0.0396085
TREM1|76106|AT	2.05778	6.02458	1.08912	33.3257	0.0396109
ZNF124|10517|AA	-2.05778	0.318489	0.107105	0.947065	0.0396113
PTPRD|85840|AT	-2.05719	0.00103009	1.46866e-06	0.722482	0.0396682
ECE1|961|AP	2.05668	2.84086	1.05032	7.68381	0.0397174
APOBR|35749|ES	-2.05643	2.78882e-05	1.27203e-09	0.611424	0.0397409
ZNF544|52425|AT	-2.05522	0.332763	0.116525	0.950278	0.0398573
DHRS7B|39805|AT	2.05501	536.059	1.33728	214882	0.0398784
RUSC1|8077|AP	2.05424	2.36059	1.04021	5.35698	0.0399521
RPP38|10863|ES	-2.05412	0.245539	0.0642982	0.937655	0.0399636
LETMD1|21786|ES	-2.05406	0.232952	0.0580123	0.935436	0.0399697
GPRC5C|43247|AD	-2.05403	0.00289986	1.09891e-05	0.765231	0.0399732
PLEKHA5|20663|ES	-2.05395	1.17475e-05	2.3199e-10	0.594864	0.039981
NDUFAF6|84597|ES	-2.05376	0.344083	0.124304	0.952445	0.0399993
ARPP19|30672|ES	2.05367	29.0966	1.16625	725.926	0.0400078
SEC14L2|61740|AA	-2.05349	0.00645686	5.24551e-05	0.794795	0.0400248
EHBP1|53718|ES	2.05333	2.65453	1.04539	6.74057	0.0400403
KIAA0391|27217|ES	2.05291	7.76425	1.09723	54.9415	0.0400815
CEP128|28657|AT	-2.05231	0.104038	0.011984	0.903188	0.0401397
ECT2|67658|AA	-2.05231	0.0509612	0.00296925	0.874648	0.04014
PHF6|90150|AA	2.05188	4.37922	1.0684	17.9498	0.0401808
POSTN|25673|ES	2.05097	62.9707	1.20179	3299.51	0.0402703
PUS10|53672|AP	-2.05078	0.489866	0.247673	0.968893	0.0402886
RUSC1|8078|AP	-2.05058	0.424227	0.186919	0.962816	0.0403078
NR4A1|21891|ES	2.05049	5.1897	1.0754	25.0445	0.0403169
B4GALT4|66286|AD	-2.0504	0.0632073	0.00451259	0.885337	0.0403259
CNGB1|36617|AT	2.05036	1.86196	1.02778	3.37318	0.0403297
TCEB1|84216|AD	-2.05005	0.205319	0.0451932	0.932792	0.0403592
C20orf96|58440|ES	-2.0494	0.0279283	0.000911807	0.855431	0.040423
CPT1C|51053|ES	-2.04901	0.0138892	0.000232312	0.830393	0.0404611
RPS24|12296|ES	2.0486	2.73793	1.04454	7.17657	0.040501
LDHA|14627|ES	-2.04842	0.0291224	0.00098804	0.858378	0.0405185
DENND5A|91964|ES	-2.0483	0.0290624	0.000983867	0.858471	0.0405302
COMTD1|186612|ES	-2.04824	0.0595342	0.00400256	0.885511	0.0405364
AP3D1|46579|ES	-2.04807	0.0151891	0.000276241	0.835168	0.0405535
HMOX2|33749|ES	2.04792	7.02641	1.08735	45.4046	0.0405676
ZDHHC20|25456|ES	-2.0479	0.0179935	0.000384733	0.841535	0.0405694
UBL5|47437|AD	-2.04709	0.00130325	2.2534e-06	0.753733	0.0406496
FOXP1|65607|ES	-2.04703	0.00018791	5.08596e-08	0.694268	0.0406555
WDR74|16458|RI	-2.04701	0.00218981	6.22159e-06	0.770744	0.0406575
OAZ3|7651|AP	-2.04671	0.373969	0.145806	0.959171	0.040687
PIGV|1302|AD	-2.0462	0.425263	0.187485	0.964605	0.0407364
ZFYVE27|12739|ES	-2.04596	0.014624	0.000255422	0.837288	0.0407604
MRE11A|18333|AT	-2.04545	0.00135943	2.43512e-06	0.75891	0.0408103
ERRFI1|535|AA	-2.04479	0.498838	0.256123	0.971562	0.0408758
TNK2|68203|AP	-2.04306	0.0275805	0.000880296	0.86412	0.0410463
TRAF3IP2|77268|ES	2.04303	10.2361	1.09918	95.3227	0.0410497
PRTG|30742|AT	2.04239	1.89717	1.02618	3.50741	0.0411127
NKIRAS2|40986|ES	2.04157	2.38871	1.03542	5.51073	0.041194
SDR39U1|27013|ES	-2.04117	0.0200635	0.000470271	0.855985	0.0412343
TNFRSF25|414|ES	-2.04083	0.0112714	0.000151754	0.837167	0.0412678
TMUB2|41811|AD	-2.0406	0.360348	0.135195	0.960471	0.0412909
TMEM67|84532|AT	-2.04041	0.0776198	0.00666358	0.904145	0.0413099
TMEM67|84535|AT	2.04039	12.8829	1.10599	150.065	0.0413118
PDLIM7|74784|ES	2.03981	2.18719	1.03111	4.63946	0.0413688
TSNARE1|85343|AT	2.03811	45.1221	1.15727	1759.33	0.041539
SEPT3|62474|ES	2.0379	292.9	1.24262	69040.1	0.0415598
BIRC5|43862|ES	-2.03738	0.239221	0.060423	0.947098	0.0416117
ADAMTSL4|7486|AT	2.03735	11.0325	1.09548	111.108	0.0416154
ADAMTSL4|7487|AT	-2.03719	0.0906576	0.00900182	0.913015	0.0416312
ATP2B4|9451|ES	2.03673	966.375	1.29574	720731	0.0416767
CCDC64|24713|AP	2.03665	2.38017	1.03319	5.48322	0.041685
VPS26B|19543|RI	-2.0364	0.0154394	0.000278773	0.855081	0.0417099
REPIN1|97787|ES	-2.0361	0.398868	0.164659	0.966215	0.0417403
USE1|48241|ES	-2.03582	5.31525e-05	4.07677e-09	0.692995	0.0417684
RASA4|97681|ES	2.03574	5.08642	1.06242	24.3517	0.0417764
UBXN11|1252|ES	-2.03558	0.0887254	0.0086134	0.913948	0.0417922
ZNF512|53024|ES	2.03555	96230.6	1.53127	6.04747e+09	0.0417952
RBM6|64953|ES	-2.03511	0.204138	0.0441906	0.943014	0.0418395
LYRM9|39869|AD	2.03475	6.33641	1.07021	37.516	0.0418765
TANK|55743|ES	2.03474	2.6091	1.03587	6.57167	0.041877
SCAF11|21319|AT	2.03432	5.27567	1.06267	26.1912	0.0419192
POLL|12906|AD	2.03382	2.98135	1.04047	8.54277	0.0419697
PLEKHG1|78149|AP	2.03371	1.86668	1.02289	3.40652	0.0419812
SCYL1|16860|AA	-2.03259	0.151575	0.024577	0.93481	0.042094
OSGEP|26442|AD	-2.03258	0.2575	0.0695996	0.952684	0.0420948
COL1A2|484902|ES	2.03255	5.57636	1.06329	29.2447	0.042098
GGCX|54285|AD	2.0323	469.737	1.24481	177259	0.0421231
TRMU|62708|ES	2.03216	23.4833	1.11867	492.966	0.0421371
HAUS6|85959|AT	-2.03216	0.00833048	8.22645e-05	0.843583	0.0421374
HAUS6|85958|AT	2.03216	120.041	1.18542	12155.9	0.0421376
PARP8|71970|AP	2.03204	2919.51	1.32713	6.42254e+06	0.0421497
INO80C|45190|ES	2.03188	5.58895	1.0628	29.3907	0.0421661
TMEM91|50043|AP	-2.03175	0.242764	0.0619573	0.951213	0.0421791
SEPT2|58369|ES	-2.03129	0.400786	0.16587	0.968406	0.0422261
TMEM107|39134|ES	-2.03113	0.0763111	0.00637278	0.913791	0.0422415
TSGA10|54667|ES	2.03085	19.4959	1.10923	342.66	0.0422707
KLK11|51275|ES	-2.03078	0.0020485	5.20747e-06	0.805831	0.0422771
MAP3K13|68007|ES	2.0307	4.94878	1.05728	23.1636	0.0422857
HMOX2|33747|ES	-2.03038	0.000256174	8.74241e-08	0.750654	0.0423177
HDLBP|58345|AP	-2.03036	0.234118	0.057641	0.950908	0.0423205
DPP8|31171|ES	-2.03023	0.262965	0.0724224	0.954821	0.0423328
OAS2|24610|RI	-2.03011	0.0730919	0.00584786	0.91357	0.0423451
PQLC2|900|RI	-2.02933	0.306369	0.0977352	0.960373	0.0424251
TRIM35|83148|ES	-2.02923	0.0158439	0.000289178	0.868074	0.0424352
MC1R|38163|RI	-2.02918	0.00724328	6.20682e-05	0.845283	0.04244
PER1|39096|AD	-2.02904	0.014211	0.00023342	0.865187	0.0424544
EPS15L1|48158|AT	2.02794	4.16406	1.04898	16.5298	0.0425663
DCAF8|101791|ES	-2.02661	0.172091	0.0313795	0.943775	0.0427025
TEP1|26437|ES	2.02656	2.44026	1.02975	5.78285	0.0427079
VWA9|31206|ES	2.02653	3.16288	1.03854	9.63254	0.042711
REPIN1|117879|ES	-2.02646	0.389429	0.156422	0.969527	0.0427175
FOXP4|76112|AA	2.0259	14.5407	1.09104	193.79	0.0427747
ANKS3|33793|AP	-2.02585	0.00024014	7.5621e-08	0.762583	0.0427804
KIAA0895L|36960|ES	2.02526	2.08164	1.02392	4.232	0.0428402
TJAP1|76277|AA	2.0252	6.53429	1.06233	40.1917	0.0428465
ANK3|11848|ES	-2.02473	0.137615	0.0201784	0.938527	0.0428947
SYT17|34292|AP	-2.02343	0.153178	0.0248854	0.942855	0.0430293
ZNF135|52391|RI	-2.02222	0.00320986	1.22953e-05	0.83798	0.0431536
DNAH3|34425|ES	-2.0218	0.222794	0.0519695	0.955116	0.0431972
ATP6V0A1|41054|ES	2.0217	4770.99	1.29517	1.75747e+07	0.0432077
TNK1|38931|AA	-2.02158	0.123227	0.0161855	0.93818	0.0432199
COL1A1|408903|ES	2.02146	3.51307	1.03897	11.8788	0.0432318
PBX3|87588|AP	-2.02142	0.0519251	0.0029499	0.914	0.0432366
HELZ2|60135|AP	2.02142	4.915	1.0496	23.0157	0.0432366
RANBP3|102650|ES	-2.02139	0.365093	0.137438	0.969843	0.043239
PLSCR4|67147|ES	-2.02128	0.0392515	0.00169968	0.906454	0.043251
MTL5|92709|ES	-2.0205	0.510024	0.265425	0.980031	0.043332
ZNF185|90404|ES	-2.02023	0.309373	0.0991204	0.965609	0.0433599
SRC|59349|AP	2.02018	5.89065	1.05428	32.9133	0.0433652
PHF8|89231|AP	-2.01932	0.226691	0.0536804	0.95731	0.0434536
KRAS|20823|AD	-2.01878	0.124654	0.0165103	0.941142	0.0435104
CRAMP1L|33117|RI	-2.01812	0.0143591	0.000233003	0.8849	0.0435788
CAMKMT|53455|AT	2.01795	10.1802	1.06895	96.9519	0.0435967
WDHD1|27611|ES	-2.01744	0.0220688	0.000542929	0.897042	0.0436493
GAS8|38203|ES	2.0168	8.84279	1.06334	73.5368	0.0437169
SH3BP4|58080|AP	-2.0166	0.351042	0.126907	0.971028	0.0437374
BET1L|13575|RI	-2.01654	0.00718261	5.92532e-05	0.870669	0.0437433
REPIN1|82246|ES	-2.01643	0.284958	0.0841067	0.965454	0.0437547
TMEM254|12337|ES	2.01583	19.3952	1.08564	346.5	0.0438178
TMEM18|52521|AP	2.01505	15338.7	1.30145	1.8078e+08	0.0438995
LSR|49089|ES	-2.01464	0.0103508	0.000121288	0.883341	0.0439425
PBK|83190|ES	-2.01449	1.1703e-05	1.86242e-10	0.735388	0.0439582
TMPO|23846|ES	-2.01399	0.0296347	0.000965148	0.90993	0.0440109
IKBKB|83594|AA	-2.01282	0.000811771	7.94377e-07	0.829545	0.0441334
ZNF140|25333|ES	-2.01274	0.0146924	0.000241127	0.895247	0.0441424
ECM2|86876|AT	2.01263	18.8887	1.07994	330.375	0.0441531
ZSCAN18|52407|AD	-2.01243	0.0429346	0.00200104	0.921209	0.0441749
IGSF8|8426|AA	-2.0122	0.000320082	1.26253e-07	0.811488	0.0441991
NR1H3|15695|AP	-2.01149	0.270723	0.0757859	0.967081	0.0442733
LHX6|87460|ES	-2.01092	0.405594	0.168312	0.977393	0.044334
TMEM87A|30137|ES	2.00947	1000.62	1.18554	844535	0.0444873
NFS1|59214|AT	2.00938	6.41701	1.04678	39.3377	0.0444965
NFS1|59212|AT	-2.00931	0.155846	0.0254225	0.955378	0.0445047
APOBEC3D|62273|AP	-2.00906	0.0252045	0.000695058	0.91398	0.0445308
APOBEC3D|62272|AP	2.00906	39.6754	1.09412	1438.73	0.0445308
PPIL3|56764|ES	-2.00894	0.286776	0.0847829	0.97001	0.0445438
MAPK8|11477|ES	2.0082	4.57632e+22	3.50177	5.9806e+44	0.0446221
PRTG|30743|AT	-2.00812	0.533178	0.288598	0.985032	0.0446307
CES2|36902|AD	-2.00805	0.0470872	0.00238552	0.929444	0.0446385
MDH1B|57152|AA	-2.008	0.497757	0.251932	0.98345	0.0446434
ZNF514|54488|AD	-2.00773	0.440799	0.198128	0.980701	0.0446723
DUS4L|81345|ES	2.00772	4.58184	1.03687	20.2468	0.0446735
ANKS1B|23896|ES	-2.00765	0.00304832	1.06631e-05	0.871437	0.0446801
SDC1|52760|AP	2.00679	3.00377	1.02599	8.79401	0.0447724
EPB41|1412|ES	2.00679	3.3769	1.0288	11.0842	0.0447724
SEC11A|32313|ES	-2.00642	0.414361	0.175233	0.97981	0.0448119
PTPN2|44726|ES	-2.00613	5.02386e-05	3.16961e-09	0.796286	0.0448423
GTDC1|55494|AP	2.00584	8.35883	1.04976	66.5583	0.0448737
KLHL5|69040|AT	-2.00583	0.00999861	0.000111074	0.900046	0.0448743
NR1H3|15692|AP	2.00563	2.46473	1.02075	5.95139	0.044896
GCH1|27603|AA	-2.00517	0.0032155	1.17679e-05	0.87861	0.0449444
ACAP3|74|ES	2.00495	22.5593	1.07242	474.556	0.0449687
AMPD3|14350|AA	2.00461	8.80802	1.04965	73.9118	0.0450051
LEPR|3295|AT	2.00428	2.72159	1.02239	7.24484	0.0450396
GTF2H3|25107|ES	2.00381	58.3447	1.09306	3114.28	0.0450902
PCGF5|12509|AT	-2.00276	0.386944	0.152795	0.979914	0.0452028
PCGF5|12510|AT	2.00272	2.5843	1.02048	6.54459	0.0452074
DUSP6|23616|AP	2.00194	54.3143	1.08737	2713.01	0.0452911
DUSP6|23617|AP	-2.0019	0.0184143	0.000368681	0.919733	0.0452959
ZNF397|45149|AD	-2.001	0.371054	0.140509	0.979873	0.0453923
NAE1|36860|ES	-1.99997	0.0883607	0.00819589	0.952625	0.0455035
MLLT4|78448|AD	-1.99963	0.0273629	0.000804135	0.9311	0.0455399
VEPH1|67404|ES	-1.99946	0.150986	0.0236641	0.963344	0.0455587
TIMM9|27705|AP	1.99889	1.89769	1.01255	3.5566	0.0456205
GSTO2|13049|AP	-1.99855	0.24672	0.062538	0.973341	0.0456569
B4GALT3|8588|AA	-1.99848	0.268454	0.0739176	0.974974	0.0456648
PRRC2B|87934|ES	1.99815	4.71119	1.03006	21.5476	0.0457008
TIMMDC1|66316|ES	1.99809	2.47298	1.01743	6.01086	0.0457067
NABP2|22409|RI	-1.99789	0.297548	0.0905957	0.977252	0.0457285
CDK14|80402|AP	1.99716	8.97565e+08	1.46814	5.48737e+17	0.0458073
ZNF83|51484|RI	1.99653	1.76579	1.01047	3.0857	0.0458762
HIBCH|56560|ES	-1.99583	0.095532	0.00951971	0.958681	0.0459527
MOV10|4222|AP	-1.99571	0.324172	0.107229	0.980025	0.0459655
MOV10|4221|AP	1.99571	3.08478	1.02038	9.3258	0.0459655
COL1A1|444838|ES	-1.99555	0.172301	0.0306332	0.969128	0.045983
ARHGAP30|8539|ES	-1.99533	0.111363	0.0128936	0.961843	0.0460069
MUC1|121773|ES	-1.99458	0.476164	0.22967	0.987206	0.0460889
RPS25|117936|ES	-1.99452	0.453665	0.20865	0.986398	0.046095
FAM110A|58466|AP	-1.99428	0.144027	0.0214471	0.967208	0.0461217
COPS7B|57975|ES	-1.99401	0.000736511	6.13541e-07	0.884127	0.0461513
TNFSF13|38974|ES	1.9932	12.4594	1.04296	148.842	0.0462396
PIGV|1301|RI	-1.99307	0.000513682	2.99246e-07	0.881778	0.0462535
BBS7|70508|AT	-1.99272	0.308815	0.0972266	0.980868	0.0462917
QRICH1|64821|ES	-1.99268	0.0924989	0.00889708	0.961668	0.0462964
BBS7|70509|AT	1.99266	3.23804	1.01946	10.2847	0.0462992
URGCP|79367|ES	-1.9925	0.29761	0.0903423	0.980401	0.0463157
GGT1|61430|AP	-1.99199	0.589809	0.35084	0.991549	0.0463725
PACRGL|68892|ES	-1.99158	0.226712	0.0526235	0.976716	0.0464171
SLC12A6|29863|RI	-1.99092	0.0242922	0.000625222	0.943842	0.0464901
RPL13|392312|AD	-1.99009	0.282542	0.081372	0.981049	0.046581
HELZ2|60136|AP	-1.99002	0.208176	0.0443764	0.976578	0.0465891
TSPAN14|12366|AP	1.98899	29.3759	1.05057	821.402	0.0467018
URM1|87744|AA	1.98897	329.431	1.08822	99726.8	0.0467047
NEXN|3539|RI	-1.98888	0.0414547	0.0017999	0.954771	0.0467141
MST1|64899|RI	-1.98827	0.333102	0.112707	0.984471	0.0467817
DYM|45462|AP	-1.98795	0.0153443	0.000249707	0.942898	0.0468175
PLEKHA5|20652|AD	-1.98795	0.0352949	0.00130577	0.954022	0.0468177
PBRM1|65237|ES	-1.9877	0.15399	0.0243402	0.974234	0.0468451
DMKN|49174|ES	-1.98768	0.416544	0.175641	0.987861	0.0468467
SLC24A1|31234|ES	1.98639	3.36847	1.01629	11.1647	0.0469895
FBXL18|78666|AT	-1.98587	0.194566	0.038673	0.978868	0.0470473
ZNF223|50272|AT	1.98563	2.71541	1.013	7.27885	0.047074
NDUFC1|70623|AD	1.98544	37.4758	1.04759	1340.63	0.0470958
BEST1|16318|AD	-1.98531	0.398978	0.161061	0.988337	0.0471099
TCEB1|84198|AP	-1.98496	0.101376	0.0105776	0.971585	0.0471487
TCEB1|84196|AP	1.98483	9.86282	1.02909	94.5253	0.0471632
GULP1|56499|AT	-1.9843	0.0683713	0.00483102	0.967628	0.047222
GULP1|56500|AT	1.9843	14.6259	1.03345	206.994	0.0472224
KCNC3|51172|AT	1.98397	6.73618	1.02335	44.3407	0.0472589
KCNC3|51173|AT	-1.98397	0.148452	0.0225526	0.977181	0.0472589
SLC25A33|90800|ES	-1.98385	0.0238288	0.00059394	0.956007	0.0472727
GTPBP8|66133|ES	1.98325	12.6264	1.03022	154.75	0.0473398
ZNF562|47387|ES	1.9831	23.3067	1.03741	523.611	0.0473565
GPR110|76437|AT	-1.98301	0.492631	0.24469	0.991807	0.0473666
TTC31|54094|ES	-1.98233	0.0149448	0.000234193	0.953687	0.0474426
BSDC1|1600|ES	-1.98215	0.133623	0.018262	0.977727	0.0474628
RASSF4|11352|AA	-1.982	0.265865	0.071733	0.985379	0.0474792
CDK1|11856|ES	1.98197	277042	1.14932	6.67804e+10	0.0474821
CPT1B|62872|RI	-1.98197	0.308372	0.0963441	0.98702	0.0474821
TESC|24677|ES	-1.98189	0.0975255	0.00975938	0.974573	0.0474911
PCDP1|55134|ES	-1.98188	0.0940343	0.00907667	0.974195	0.0474926
NUDT13|12125|ES	-1.98086	0.273998	0.0761076	0.986434	0.0476067
NCOA3|59723|AD	1.97973	4.00938	1.01396	15.8537	0.0477337
KLHL24|67804|AT	-1.97946	0.00489529	2.52528e-05	0.948956	0.0477642
KLHL24|67805|AT	1.979	204.059	1.0525	39563.2	0.0478157
APOL3|61994|ES	-1.97898	0.281396	0.0801542	0.987892	0.0478186
KIAA0895L|36958|AD	-1.97881	0.373232	0.140616	0.990659	0.0478377
GNPDA2|69151|ES	-1.97877	2.41315e-05	6.44264e-10	0.903868	0.0478414
ATP8B2|7832|AT	1.97875	2072.17	1.0752	3.99357e+06	0.0478441
MTHFSD|102413|ME	-1.97841	0.131829	0.0177105	0.981284	0.0478823
C7orf43|80908|ES	-1.97813	0.00690799	4.99515e-05	0.955333	0.0479137
WIPF2|40852|AP	1.97797	286.437	1.05284	77928.3	0.0479323
CAMTA1|503|AT	1.97712	24.3575	1.0281	577.075	0.0480277
FAM90A1|20184|ES	-1.97702	0.26038	0.0685895	0.98846	0.0480396
SEPN1|1195|ES	1.97695	16.0354	1.02412	251.076	0.0480475
LEPR|3297|AT	-1.97685	0.37696	0.143288	0.991699	0.0480582
GPR97|36593|AT	-1.97678	0.0150893	0.000235957	0.964946	0.0480661
RBM39|59250|ES	1.97672	3.45886	1.01057	11.8385	0.0480732
TRERF1|76176|ES	1.97646	1.89218	1.00534	3.56136	0.0481031
NUP54|69584|ES	-1.97627	0.00762915	6.05934e-05	0.960566	0.0481241
SETD6|36664|AA	-1.97605	0.0150695	0.000234981	0.966421	0.0481488
TRIQK|84485|AP	-1.97584	0.000144508	2.24201e-08	0.931418	0.0481729
LCLAT1|53122|ES	-1.9754	0.36569	0.134785	0.99217	0.0482227
UBB|39434|RI	1.97531	23256.9	1.08125	5.00236e+08	0.0482328
CBR1|60523|AT	1.97527	89615.5	1.09235	7.35196e+09	0.0482381
DYSF|53935|AP	1.97469	2.03743	1.00532	4.12917	0.0483039
ZNF621|64243|AD	1.97452	3.49113	1.00926	12.0762	0.048323
REEP2|73546|AA	1.9744	7.01804	1.01435	48.556	0.0483361
RAD17|72362|ES	1.9744	4.33692	1.01078	18.6082	0.0483368
U2AF1L4|49275|ES	-1.97433	0.39174	0.154511	0.993204	0.0483441
SIRT3|13620|ES	-1.97387	0.0341594	0.00119496	0.976492	0.0483965
WARS|29288|ES	1.97386	1.46803	1.00271	2.14929	0.0483972
TCF4|45601|AP	1.97365	4.17871	1.00996	17.2893	0.0484218
STARD3|40658|ES	-1.97359	0.0173219	0.00030857	0.972379	0.048428
CSK|31749|RI	-1.97285	0.0104376	0.000112239	0.970643	0.0485128
SHOC2|13100|ES	-1.97273	0.00125909	1.65531e-06	0.957718	0.0485267
CANT1|43978|ES	-1.97261	0.178266	0.0321319	0.989003	0.0485397
RIC3|14220|AT	-1.97233	0.346571	0.120912	0.993379	0.048572
USP48|997|AT	1.97233	3.22592	1.00737	10.3305	0.0485723
USP48|996|AT	-1.97228	0.309998	0.096804	0.992714	0.0485777
RIC3|14221|AT	1.97198	2.88404	1.00647	8.26418	0.0486122
MED16|46333|RI	-1.97176	0.0113809	0.000133041	0.973573	0.0486367
SKA3|25444|ES	1.97149	24.2308	1.01882	576.288	0.0486673
CCR10|41106|AP	1.97107	1.7735	1.00323	3.13517	0.0487158
ZNF559|47274|AT	1.97102	1072.25	1.0399	1.1056e+06	0.0487221
ENTPD1|12653|AP	-1.97046	0.434123	0.189303	0.995565	0.0487857
BTN3A3|75664|ES	1.97033	8.60167	1.01139	73.1556	0.0488002
MCMBP|13277|AD	1.96976	8.89515	1.01093	78.2682	0.0488657
CCNE2|84580|AP	1.96966	2.33891	1.00419	5.44766	0.0488769
TMF1|65563|ES	1.96928	1503.21	1.03522	2.18275e+06	0.0489207
ZSCAN21|80873|RI	-1.96926	0.0800948	0.00649205	0.988158	0.0489237
PCBP4|65134|ME	-1.96848	0.498707	0.249458	0.996996	0.0490131
DNAH9|39292|AT	-1.9682	0.430712	0.186169	0.99648	0.0490447
UEVLD|14674|ES	1.96814	57.2789	1.01695	3226.18	0.0490522
MACF1|1870|AP	-1.96792	0.547319	0.30029	0.997565	0.0490768
C21orf58|60923|AP	-1.96785	0.0595847	0.00359068	0.988762	0.0490854
APOBEC3D|62274|ES	-1.96779	0.412257	0.170556	0.996482	0.0490922
ORC4|55531|ES	-1.96776	0.0158683	0.000255973	0.983716	0.0490955
HMGB3|90364|AP	-1.9677	0.0577956	0.00337801	0.988847	0.049102
HMGB3|90363|AP	1.9677	17.3023	1.01128	296.032	0.049102
RAB34|39958|AD	-1.96762	0.00869318	7.6979e-05	0.981714	0.0491122
CHAC1|30063|RI	-1.96761	0.0161648	0.000265523	0.984096	0.0491128
HSPBAP1|66451|ES	-1.96694	0.143179	0.0206421	0.993129	0.0491899
ADCY6|21466|ES	-1.96682	5.06429e-05	2.6547e-09	0.9661	0.0492037
ANKRD36C|99343|ES	-1.96667	0.403831	0.163584	0.996914	0.0492216
SERAC1|78268|ES	-1.96664	0.114614	0.0132333	0.992678	0.0492252
CCDC88C|28873|AP	-1.96643	0.499765	0.250335	0.997723	0.0492492
G2E3|27054|AP	-1.96606	0.232581	0.0543394	0.995485	0.0492912
IFT88|25429|ES	1.9659	3.314	1.00362	10.943	0.0493107
DTNBP1|75412|AP	-1.96531	0.0116861	0.000138227	0.987976	0.0493787
CYBRD1|55937|ES	-1.96494	0.00153256	2.38758e-06	0.983734	0.0494216
LSR|49090|ES	-1.96484	8.09305e-05	6.7048e-09	0.976873	0.0494324
LIMS2|55229|AP	-1.96463	0.235596	0.0556963	0.996576	0.0494576
SNX21|59619|RI	-1.96431	0.266089	0.071011	0.997078	0.0494946
CRELD1|63292|RI	-1.96401	0.318464	0.101659	0.997646	0.0495291
GPHN|28034|ES	-1.96322	0.0221455	0.000493533	0.993698	0.0496204
IRF2|71290|AP	1.96291	67.9412	1.00636	4586.85	0.0496564
STX4|36222|AD	1.96283	3750.94	1.0121	1.39013e+07	0.0496656
POLR2J3|81118|ES	-1.9627	0.306488	0.0940896	0.998353	0.0496811
BANP|37992|ES	-1.96266	0.312116	0.0975726	0.9984	0.0496853
C6orf203|77125|ES	-1.96242	0.385422	0.148728	0.998806	0.0497132
ATG4D|47532|AD	-1.96213	0.112334	0.0126494	0.997592	0.0497476
PLEKHG1|78148|AP	-1.96185	0.545731	0.297996	0.999417	0.0497796
AMOTL1|18368|ES	-1.96184	0.212918	0.0454009	0.998524	0.0497814
VSNL1|52727|AP	-1.96067	0.259885	0.0675728	0.999514	0.0499174
GNS|22865|ES	-1.96018	0.0144266	0.000208223	0.999535	0.0499748
LIMS2|55227|AP	1.95963	1.83953	0.999898	3.38422	0.0500385
COL1A1|386553|ES	1.95917	2.71264	0.999593	7.36139	0.0500934
PRSS36|36244|ES	-1.95891	0.112133	0.012559	1.00117	0.050123
NGLY1|63754|ES	1.95864	12.6293	0.998288	159.773	0.0501549
CCDC64B|33364|AP	-1.95814	0.446514	0.199225	1.00075	0.0502141
DYX1C1|30734|AT	-1.95744	0.362155	0.130985	1.00131	0.0502962
SLC39A14|83005|AP	1.95635	64.8421	0.99233	4236.99	0.0504235
IRF3|50992|ES	1.95616	3.18985	0.997745	10.1981	0.0504467
ARMC10|81156|ES	1.95606	1452.57	0.985575	2.14086e+06	0.050458
TLE4|86668|ES	-1.95601	0.120193	0.0143847	1.00429	0.0504639
WBSCR22|80010|AD	1.95574	2.49922	0.998021	6.2585	0.0504964
IL1RN|55028|AP	1.95567	1.6953	0.998842	2.87739	0.0505039
CNGB1|36618|AT	-1.95506	0.5518	0.30403	1.00149	0.0505755
MUM1|46458|ES	-1.95444	0.227749	0.0516533	1.00419	0.0506492
CPNE5|75990|AP	-1.95417	0.652249	0.424889	1.00127	0.0506817
M1AP|54123|ES	1.95397	11.1674	0.992625	125.639	0.0507048
SEC13|63364|AD	-1.95385	0.0994741	0.00982393	1.00724	0.0507186
VPS45|7423|ES	-1.9538	0.000427642	1.78458e-07	1.02477	0.0507247
VCAN|72705|ES	-1.95338	0.01256	0.000155442	1.01487	0.050775
ERI1|82589|RI	1.95311	351.335	0.979636	126002	0.0508067
ATHL1|13636|AP	1.9526	4.79381	0.994108	23.1168	0.0508668
NR1H3|114106|ES	-1.95248	0.489928	0.239373	1.00274	0.0508818
REPIN1|97789|ES	-1.95198	0.293315	0.0856031	1.00503	0.0509409
LETMD1|21743|ES	-1.95143	0.534174	0.284561	1.00275	0.0510056
ZNF462|87145|AA	1.95123	3.52395	0.99438	12.4884	0.0510293
LTBP1|53183|ES	1.95061	10.8777	0.988616	119.687	0.0511039
SKA2|42754|ES	1.9506	4.60321	0.992694	21.3455	0.0511052
SERPINE2|57769|AP	-1.95024	0.0176498	0.000305311	1.02033	0.0511472
COX6C|84683|AA	1.94883	71488.3	0.938134	5.44759e+09	0.0513158
TCOF1|74069|AA	1.94876	8.46849	0.987797	72.6013	0.0513236
GPATCH4|8292|RI	-1.9484	0.338318	0.113725	1.00645	0.0513665
WDR74|16457|ES	1.94805	2381.58	0.953565	5.94815e+06	0.0514088
MED12|89397|ES	-1.94737	0.000504193	2.42031e-07	1.05032	0.0514902
MBTD1|42522|ES	1.94709	1267.19	0.953862	1.68345e+06	0.0515238
ANGPTL4|47224|ES	-1.94698	0.103417	0.0105344	1.01524	0.0515368
NMU|69334|ES	-1.94657	0.0229205	0.000511872	1.02633	0.0515867
TMC6|43762|ES	-1.94638	0.0155944	0.000236223	1.02947	0.0516094
RPS9|51827|AD	1.94561	1.42364	0.997398	2.03203	0.051701
XAF1|38810|ES	-1.94504	0.325267	0.104891	1.00865	0.0517702
SZT2|2178|AA	-1.94479	0.042003	0.00172114	1.02505	0.0518008
LRRC8C|3725|AT	1.94467	243994	0.907039	6.56344e+10	0.0518149
PANX2|62788|RI	-1.94418	0.0517849	0.00261799	1.02433	0.0518737
FHOD3|45256|ES	-1.94338	0.0155774	0.00023419	1.03615	0.0519699
DROSHA|71625|AP	-1.94338	0.0155774	0.00023419	1.03615	0.0519699
NAT14|52110|RI	-1.94338	0.0155774	0.00023419	1.03615	0.0519699
RSPH4A|77331|ES	-1.94338	0.0155774	0.00023419	1.03615	0.0519699
PTHLH|20908|AT	-1.94299	0.15542	0.0237657	1.0164	0.0520175
RIC8B|24174|ES	-1.94296	0.0155846	0.000234191	1.0371	0.0520213
DUSP15|58907|AT	-1.94295	0.530881	0.280277	1.00556	0.0520218
ZNF628|95393|ES	-1.94292	0.232582	0.0534063	1.01288	0.0520262
PLAA|86036|AT	1.94284	10.4432	0.979531	111.339	0.0520359
PLAA|86037|AT	-1.94284	0.0957563	0.00898158	1.0209	0.0520359
APEX1|26447|ES	-1.94259	0.0155907	0.000234193	1.03791	0.0520652
TNFRSF25|420|ES	1.94182	11.4657	0.97746	134.494	0.0521593
IFT52|95946|ES	1.94149	391.257	0.944793	162027	0.0521984
ATF5|51133|AP	1.94141	3.21647	0.988897	10.4618	0.0522085
ATF5|51134|AP	-1.9414	0.310901	0.0955858	1.01123	0.0522093
SPOP|42314|ES	1.94128	7.39761	0.980921	55.7891	0.0522247
NCAPG2|82527|ES	1.94127	7.94647	0.980235	64.4196	0.0522259
TRAF3|29425|ES	1.94066	23987.1	0.904542	6.36105e+08	0.0522997
ELN|80057|ES	1.94063	7.70275	0.979862	60.5517	0.0523036
ZSCAN29|30240|AA	1.9403	3.50926	0.987358	12.4726	0.0523431
FGFR1OP2|20856|ES	1.94015	2.11762	0.992366	4.5188	0.0523617
NCAPD3|19542|ES	1.94014	3214.29	0.920798	1.12204e+07	0.0523627
EEFSEC|66643|ES	-1.9395	0.0154956	0.000229787	1.04494	0.0524401
NSUN7|69094|ES	1.93911	4.69376	0.983511	22.4008	0.0524876
CCNL1|67389|ES	-1.93895	0.258184	0.0656878	1.01479	0.0525079
KIAA1522|1632|AP	-1.93877	0.311381	0.0957296	1.01283	0.052529
DUSP15|58908|AT	1.93855	1.88074	0.993048	3.56194	0.0525557
MPDU1|38999|AT	1.93838	221.171	0.941643	51948.3	0.0525774
ALDH1L2|24117|AT	-1.93826	0.0124182	0.000146816	1.05037	0.0525916
CNTN4|62950|AP	-1.93823	0.244896	0.0590353	1.0159	0.0525951
TBRG4|79588|AD	-1.93789	0.0690706	0.00462771	1.03091	0.0526366
ZNF765|51717|AT	1.93773	7.90194	0.976559	63.9395	0.0526563
KIAA0930|62646|AP	1.9377	12.1919	0.971681	152.974	0.0526593
CAPN10|58271|ES	-1.93762	0.00976855	9.04641e-05	1.05483	0.05267
CCNL1|67375|AT	-1.93741	0.0356821	0.00122476	1.03956	0.0526949
ATF1|21709|AP	-1.93734	0.000457071	1.90969e-07	1.09397	0.0527039
CCNL1|67377|AT	1.93723	28.0146	0.961639	816.123	0.0527176
RBFOX2|61987|ES	-1.93629	0.0157148	0.000234728	1.05209	0.052832
BCORL1|90062|ES	-1.93627	0.015993	0.000243153	1.05191	0.0528346
C16orf52|35533|AT	1.93623	5.11789	0.980188	26.7223	0.0528392
MLH1|63937|ES	-1.93584	3.54763e-05	1.10771e-09	1.13619	0.0528871
GGA3|43409|ES	-1.93563	0.0774423	0.00580753	1.03268	0.0529126
RNASE1|26467|AA	-1.93461	0.119386	0.0138615	1.02825	0.0530388
PKMYT1|33332|AA	-1.93444	0.000188284	3.1657e-08	1.11984	0.0530594
CEP63|66880|ES	1.93418	3.09031	0.98507	9.69477	0.0530914
ATHL1|13637|AP	-1.9339	0.211454	0.0437865	1.02116	0.0531251
CDC42SE2|73225|ES	1.93349	81.4681	0.941538	7049.16	0.0531754
GPR35|58298|AP	-1.93343	0.440314	0.191706	1.01132	0.0531835
COL1A1|1056194|ES	-1.93317	0.163774	0.0261576	1.0254	0.0532154
FOLH1|15817|ES	1.93282	4.14545	0.980224	17.5314	0.053259
TCP11L1|14874|AT	-1.9325	0.0371579	0.00131759	1.04791	0.0532979
TRMT2B|89623|AT	-1.93248	0.0713775	0.00490701	1.03826	0.0533004
TCP11L1|14875|AT	1.93232	26.9049	0.953984	758.791	0.0533206
GNG2|27528|ES	1.93224	20.8324	0.957373	453.314	0.0533294
TRMT2B|89622|AT	1.93217	14.0046	0.962748	203.718	0.0533382
DDX11|20964|AA	-1.93163	0.079374	0.00607042	1.03786	0.0534046
ARHGAP4|90522|AP	1.93147	35.431	0.948724	1323.2	0.0534254
CRADD|23712|AP	-1.93098	0.0192863	0.000350554	1.06106	0.0534859
POLK|72523|AT	-1.93095	0.00288458	7.62088e-06	1.09184	0.0534889
CLN3|35730|ES	-1.9309	0.000729678	4.77577e-07	1.11486	0.0534956
CHIC1|89513|RI	-1.93053	0.00530791	2.60114e-05	1.08314	0.0535408
MTHFD2L|69496|AT	-1.93003	0.236502	0.0546964	1.02261	0.0536031
PACRG|78397|AP	1.92977	1.74998	0.991283	3.08936	0.0536353
RNF180|72196|AT	1.92961	21.7567	0.952701	496.853	0.0536556
SLAIN2|69214|ES	1.92916	3.46024	0.980373	12.213	0.0537113
GIGYF2|58020|ES	-1.92903	0.0158526	0.000235149	1.06871	0.0537265
FYN|77273|ME	1.92902	3.02471	0.982401	9.31277	0.0537285
GTF2IRD2|80094|ES	1.92871	79.9767	0.93145	6867	0.0537673
SEPT4|42689|AP	1.92869	2.02433	0.98863	4.14504	0.0537691
OCIAD1|69245|ES	-1.92862	0.00402824	1.48356e-05	1.09377	0.0537785
ANKRD37|71343|AA	-1.92838	0.00494711	2.24359e-05	1.09084	0.0538076
SEC61A2|10763|ES	-1.92832	0.0160477	0.000240642	1.07017	0.0538158
RBMS2|22466|ES	-1.9282	0.0129601	0.00015636	1.07422	0.0538306
RASSF3|22861|RI	1.92801	13.5015	0.957786	190.325	0.0538533
HSCB|96110|ES	-1.92783	0.289124	0.0818812	1.0209	0.0538763
DMTF1|80312|ES	-1.92761	0.0906728	0.00789685	1.04112	0.0539042
IL4R|35683|AP	-1.92761	0.0906728	0.00789685	1.04112	0.0539042
FUT10|83323|AP	-1.92761	0.0906728	0.00789685	1.04112	0.0539042
OPA1|68142|ES	-1.92761	0.0906728	0.00789685	1.04112	0.0539042
FANCA|38145|AD	-1.92714	0.204047	0.0405232	1.02744	0.0539625
FAM204A|13247|ES	1.92711	5.0732	0.972694	26.4599	0.053966
SHISA5|64685|AP	1.92709	1744.73	0.880423	3.4575e+06	0.053969
TATDN3|9755|AA	-1.92703	0.39959	0.157188	1.0158	0.0539758
ATXN2L|35842|AA	-1.92646	0.370107	0.134632	1.01744	0.0540468
RPUSD3|63227|ES	1.9261	6047.98	0.858071	4.26283e+07	0.0540913
QPCTL|50516|ES	-1.92589	4.41666e-05	1.6336e-09	1.19411	0.0541178
U2AF1L4|49272|ES	-1.92584	0.38226	0.143654	1.01718	0.054124
RPL26L1|74569|AP	1.92574	10.7935	0.958597	121.532	0.0541375
CHTF8|106056|ES	1.92566	14.2742	0.953746	213.633	0.0541468
TRRAP|80595|AA	1.92465	14.1895	0.952499	211.382	0.0542729
EFCAB11|28802|AD	-1.92387	0.131001	0.0165193	1.03886	0.0543703
XKR6|82615|AT	1.92334	2.64122	0.981675	7.10629	0.0544376
GPR56|36587|ES	-1.92321	0.368321	0.133096	1.01927	0.0544533
SH3BP4|58079|AP	1.92259	2.7216	0.980723	7.55272	0.054532
CAPN2|9923|AP	1.92237	198.448	0.901698	43674.9	0.0545598
ZNF528|51457|ES	1.92236	1.90408	0.987483	3.67147	0.0545601
NRP2|57111|AD	-1.92162	0.150704	0.02187	1.03848	0.0546535
C14orf2|29531|ES	1.92114	1.89782	0.987137	3.64866	0.0547136
NUSAP1|30079|ES	-1.92083	0.0187023	0.000322536	1.08445	0.0547537
ZNF131|71927|AD	1.92044	5.07113	0.96714	26.5902	0.0548021
PTPRS|46839|ES	1.91974	3.57852	0.97364	13.1525	0.0548907
TTLL5|28518|AT	1.9195	111.143	0.905475	13642.4	0.0549205
ELMOD3|54248|ES	1.91947	2.20366	0.98347	4.93775	0.0549247
SCP2|3043|ES	-1.91832	0.00073705	4.64507e-07	1.16951	0.0550705
NSFL1C|58506|ES	1.91827	16.7701	0.940555	299.009	0.0550769
PDHX|14971|AP	1.91799	6.63658	0.959426	45.9068	0.0551125
PDHX|14972|AP	-1.91787	0.150703	0.0217873	1.04241	0.0551277
ZNF839|29404|AP	-1.91715	0.269366	0.0704632	1.02973	0.0552193
KIAA1524|66026|AP	1.91682	943.985	0.8571	1.03968e+06	0.0552614
SETMAR|62994|RI	1.91678	16.0677	0.939363	274.838	0.0552653
AP2M1|67841|ES	1.91673	7.07805	0.956821	52.3596	0.0552718
ZFAND2B|57632|AA	-1.91638	0.113475	0.0122548	1.05073	0.0553162
ITIH5|10716|AT	1.91622	2.10504	0.983151	4.50715	0.0553374
CDKN2A|86016|ES	1.91548	2.1039	0.982877	4.5035	0.0554308
KIAA0226|68302|AP	-1.91518	0.466156	0.213458	1.01801	0.0554695
ATP6V0E2|82214|ES	1.91518	29211.9	0.786278	1.08528e+09	0.0554697
SCAND1|59258|RI	-1.91465	0.291023	0.0822559	1.02964	0.0555371
ST3GAL5|54381|AP	-1.91442	0.0183051	0.000304655	1.09986	0.0555668
IFRD2|64979|RI	-1.91438	0.0190703	0.000330953	1.09888	0.055572
CORO7|33675|ES	1.91429	29272	0.782419	1.09513e+09	0.0555828
CPSF6|23304|ES	1.91403	7.26809	0.953519	55.4002	0.0556157
IFI27|29088|AA	-1.91379	0.0735998	0.00508645	1.06497	0.0556468
MMP23B|203|RI	-1.91372	0.191396	0.0351978	1.04076	0.0556553
PILRB|80936|RI	1.91369	2.63139	0.976877	7.0881	0.0556596
ATXN2|24521|ES	1.91368	301.855	0.871009	104611	0.0556612
HDAC7|21365|AP	1.91329	99.3625	0.893873	11045.1	0.0557112
WDR91|81881|ES	-1.91328	0.0886434	0.00740655	1.06091	0.0557121
TYROBP|49320|AD	-1.9128	0.00325663	9.20881e-06	1.15168	0.0557742
NBPF11|7331|AD	-1.91203	0.329853	0.10582	1.02819	0.0558719
DNASE1|33604|AT	-1.91168	0.459272	0.206826	1.01985	0.0559173
CRK|38303|ES	-1.91141	0.0161432	0.000234671	1.11051	0.0559521
CNTN4|62954|AP	1.91093	4.00889	0.964998	16.6541	0.0560136
CAV2|81527|ES	-1.91078	0.000534954	2.3573e-07	1.214	0.0560332
HSPB7|788|AT	1.91075	53.9723	0.90238	3228.14	0.0560362
MAPK7|39719|AP	1.91049	2.65209	0.975057	7.21351	0.0560705
EXO5|2003|RI	-1.91049	0.495712	0.241304	1.01834	0.0560707
BAZ1A|27173|AP	1.90995	4.36333	0.962158	19.7874	0.0561394
BAZ1A|27172|AP	-1.90995	0.229183	0.0505372	1.03933	0.0561394
C17orf49|38825|ES	-1.9098	0.0177548	0.000283562	1.11169	0.056159
ODF2|87764|ES	-1.90963	0.0415836	0.00159016	1.08743	0.0561809
PODXL|81825|ES	1.9096	5.87875	0.954355	36.2127	0.056185
MAGIX|89092|RI	1.90947	2.24867	0.978799	5.16605	0.0562017
ALDOA|239077|ES	1.90934	2.14848	0.979929	4.71051	0.0562179
DMKN|49173|ES	1.90933	1.68608	0.986243	2.88252	0.0562191
PLEKHA7|14509|AT	-1.90926	0.252463	0.0614495	1.03723	0.056229
PLEKHA7|14508|AT	1.90925	3.96098	0.964095	16.2737	0.0562303
RBM6|64951|ES	-1.90907	0.482685	0.228503	1.01961	0.0562536
ABCC5|67823|AA	-1.90896	0.456603	0.204165	1.02117	0.056267
NDUFA3|95376|ES	1.90896	3.13699	0.969915	10.1459	0.0562674
EEF1D|85446|ES	1.9086	5.3575	0.955834	30.0291	0.0563136
NBPF10|7269|ES	1.9083	22.7138	0.918933	561.431	0.0563519
CNDP2|45811|AP	-1.90781	0.0496138	0.00226751	1.08557	0.0564154
CRYZ|3471|ES	-1.90776	0.339403	0.111838	1.03001	0.0564218
TDP1|28803|AP	1.9077	7.84017	0.945141	65.0362	0.0564306
VPS13A|86648|AT	-1.90712	0.285055	0.0784789	1.03539	0.0565049
BCL2L11|54966|AD	1.90711	7.89997	0.944325	66.089	0.0565068
ASPHD1|35983|AT	-1.90605	0.46938	0.215654	1.02162	0.0566436
ASPHD1|35984|AT	1.90605	2.13047	0.978834	4.63705	0.0566436
WWC2|71266|ES	-1.906	0.102621	0.00987364	1.06658	0.0566501
SEPT6|89977|ES	-1.90583	0.444975	0.193501	1.02327	0.056672
C4orf29|70557|AT	-1.90518	0.120386	0.0136369	1.06277	0.0567568
C4orf29|70558|AT	1.90516	8.30656	0.940922	73.3313	0.0567589
ADRM1|120732|ES	-1.90502	0.156244	0.0231398	1.05499	0.0567769
GTF2IRD1|80083|AA	-1.90492	0.188394	0.0338209	1.04942	0.0567908
FKBP8|48446|AA	-1.90461	0.00752011	4.90591e-05	1.15273	0.0568314
REPIN1|97793|ES	-1.9045	0.240441	0.0554613	1.04238	0.0568447
CHCHD7|83911|AA	1.90416	7.61042	0.942261	61.4675	0.0568888
TBC1D3F|40556|RI	1.90414	2.11564	0.978271	4.57535	0.0568918
FAM86C1|17444|AA	1.90393	3.11461	0.967117	10.0307	0.0569193
PPFIA3|50895|RI	-1.90391	0.335799	0.109195	1.03265	0.0569224
KIAA0226|68303|AP	1.90389	2.13786	0.977872	4.67389	0.056924
PTGER3|3415|AT	1.90309	2.73135	0.970419	7.6877	0.0570285
TOR2A|87656|AA	-1.90307	0.494739	0.239671	1.02126	0.0570313
ACSBG1|32058|AT	-1.90306	0.153892	0.022394	1.05755	0.0570322
IGFLR1|49260|ES	1.90298	2.59194	0.971885	6.91249	0.0570426
ITIH5|10715|AT	-1.90298	0.4771	0.222636	1.02241	0.057043
YJEFN3|48656|AT	1.90289	4.00125	0.959267	16.6898	0.0570543
GGT6|38539|ES	1.90279	2.8839	0.968678	8.58578	0.0570676
ZNF207|40205|ES	1.90274	2.5876	0.971812	6.8899	0.0570746
MEOX1|41717|ES	-1.90227	0.155122	0.0227405	1.05815	0.0571359
STX6|9135|ES	1.90212	107235	0.703119	1.63549e+10	0.0571553
SUOX|22333|AP	-1.90124	0.366584	0.130282	1.03148	0.0572708
SUOX|22334|AP	1.9012	2.72782	0.969456	7.67546	0.0572764
GLYCTK|65211|ES	-1.90091	0.499018	0.2437	1.02183	0.0573132
FOXRED2|62055|AD	-1.90091	0.441753	0.190255	1.02571	0.0573138
ZNF451|76590|AA	1.90042	2.90757e+06	0.62731	1.34765e+13	0.0573781
PPP2R3C|27198|ES	1.89997	630.725	0.815805	487634	0.0574375
EEF1D|98097|AA	-1.89945	0.0238472	0.000504868	1.12641	0.0575057
DYRK2|22919|ES	1.89922	4.60103	0.952358	22.2285	0.0575353
CUTC|12778|ES	1.89862	2.5842	0.969791	6.88611	0.0576142
FBXL12|47430|ES	-1.89852	0.112144	0.0117164	1.07338	0.0576279
EEF2K|35543|AD	-1.8984	0.0626428	0.00358696	1.094	0.0576433
LYVE1|14359|ES	1.89802	306529	0.662147	1.41902e+11	0.057693
HYAL2|65003|RI	-1.89797	0.0689988	0.00436273	1.09125	0.0576995
ANAPC11|44223|AD	1.89729	17.6737	0.909485	343.447	0.0577899
ACAP1|38919|AP	1.89714	2.41216	0.971262	5.99067	0.0578096
TBRG1|19225|ES	-1.89688	0.379675	0.139584	1.03273	0.0578439
BLOC1S6|30427|AP	1.89658	5.0887	0.947077	27.3418	0.0578833
GPNMB|78967|ES	-1.89657	0.00829438	5.86143e-05	1.17372	0.0578845
KCNQ5|76725|AT	-1.89655	0.07607	0.0053091	1.08995	0.0578868
HOXB3|42196|AP	1.89643	2.68477	0.967458	7.45044	0.0579026
TMEM91|50048|RI	-1.89639	0.40478	0.158954	1.03079	0.057909
COL1A1|444850|ES	-1.89621	0.252739	0.0609901	1.04733	0.0579327
KIAA1586|76576|ES	1.89598	9.55068	0.926668	98.4338	0.0579633
ATL2|389880|ES	1.89574	2.18787	0.973825	4.91546	0.0579943
NPRL3|32802|RI	-1.89561	0.0164282	0.000234747	1.14968	0.0580116
ANKRD13D|17157|RI	-1.89541	0.0309989	0.000853712	1.12559	0.0580382
SNX17|52998|ES	-1.89505	0.112261	0.0116929	1.07779	0.0580856
STAU2|84173|ES	-1.89486	0.0360035	0.00115635	1.12098	0.0581106
ZNF35|64379|ES	1.89463	2.80755	0.965027	8.16802	0.0581418
ASNS|80562|AA	1.89438	13.2523	0.914425	192.058	0.0581742
ARHGEF7|26286|ES	1.89425	106.907	0.850376	13440	0.0581918
SERP2|25778|AP	-1.89419	0.33099	0.105428	1.03914	0.0581993
ZSWIM3|59635|ES	-1.89407	0.283797	0.077088	1.04479	0.058216
ATXN3|28945|ES	-1.89405	8.50233e-06	4.81525e-11	1.50126	0.0582185
GFOD1|75385|AP	1.89387	150.933	0.839386	27139.9	0.0582424
COL1A1|405914|ES	1.89359	7.32773	0.932569	57.5781	0.0582796
CRYAB|18691|AP	-1.89354	0.332649	0.106465	1.03936	0.0582858
GPSM1|88152|AP	1.89283	3.60337	0.955557	13.5882	0.0583798
YJEFN3|48655|AT	-1.89258	0.251918	0.060423	1.05031	0.0584138
ZBTB44|19495|ES	-1.89204	0.0419498	0.00157041	1.12059	0.0584861
ATP5SL|50068|AP	1.892	47.5701	0.870461	2599.68	0.0584907
APH1A|7451|ES	-1.89145	0.432227	0.18123	1.03085	0.0585638
EPHB6|82064|AP	-1.89137	0.147641	0.0203369	1.07184	0.0585755
NT5C3B|40955|ES	-1.89135	0.0665522	0.00401452	1.10329	0.0585773
CBR4|71142|ES	1.89113	24.5899	0.889981	679.413	0.0586066
TSEN34|51807|AP	-1.89101	0.282293	0.0760973	1.0472	0.058623
THAP6|69535|ES	-1.89064	0.435269	0.183768	1.03097	0.0586719
KIFC3|36615|ES	-1.89053	0.460987	0.20655	1.02885	0.0586871
FBLIM1|775|AA	-1.89043	0.227732	0.049115	1.05593	0.0587002
TPRA1|66613|ES	-1.89033	0.0197156	0.000336359	1.15562	0.0587142
PKM|31517|AD	-1.89017	0.366499	0.129434	1.03776	0.0587358
ZNF506|48687|ES	1.89016	1.92772	0.976054	3.80727	0.058736
CAPN10|58275|ES	-1.88931	0.0268641	0.000630373	1.14484	0.0588507
SMUG1|22138|ES	-1.88917	0.276597	0.0729083	1.04934	0.0588695
ZNF763|47764|ES	-1.88865	0.314659	0.0947807	1.04462	0.0589381
CCDC148|55660|AT	-1.88799	0.503659	0.247126	1.02649	0.0590266
NUDT9|69869|AD	1.88767	17.9122	0.895383	358.334	0.0590699
SERP2|25777|AP	1.88749	2.99309	0.958779	9.34372	0.0590944
ZNF664|25128|ES	-1.88736	0.520744	0.264452	1.02542	0.0591123
FUK|37391|ES	1.88697	4.49498	0.943518	21.4143	0.0591644
MYO9B|48232|ES	1.88589	3.30501	0.954132	11.4482	0.0593095
TMUB2|41816|AD	1.88563	3.20192	0.955159	10.7336	0.059345
GJA9|1857|AT	1.8854	5.34819	0.935839	30.5642	0.0593757
CCL20|57831|AA	1.88532	3.37168	0.953021	11.9286	0.0593861
SSH3|17163|ES	-1.88509	0.0166383	0.000235265	1.17668	0.0594182
SEC24C|12180|ES	1.88498	3.65657	0.949729	14.0783	0.0594332
MOK|29385|ES	1.8844	29.1584	0.873499	973.341	0.0595111
TOM1|61952|AD	1.88401	18.8824	0.888291	401.385	0.0595637
TSGA10|54665|AA	-1.88399	0.394158	0.149636	1.03826	0.0595661
EMC3|63298|AT	1.88347	5785.98	0.703386	4.75948e+07	0.059637
TEX264|65105|ES	-1.88326	0.385312	0.142809	1.03961	0.0596651
CSPP1|84078|ES	1.88282	5.41601	0.933122	31.4355	0.0597251
SLC36A2|74164|AT	-1.88277	0.00643329	3.36519e-05	1.22986	0.0597318
HIRIP3|36001|ES	-1.88273	0.351531	0.118386	1.04382	0.0597375
YME1L1|11059|ES	1.88265	120.748	0.821308	17752.3	0.0597476
REPIN1|82248|ES	-1.88253	0.281635	0.0752896	1.05351	0.0597645
LYPLA2|1072|RI	-1.88232	0.014738	0.000182524	1.19002	0.0597932
SUV39H2|10832|AD	-1.88197	0.0153951	0.000199362	1.18883	0.0598401
ANGPTL4|47223|RI	-1.88188	0.0166839	0.000234873	1.18511	0.0598521
MTO1|76752|AD	1.88176	4.52964	0.939149	21.8471	0.0598686
HMCN1|9219|ES	-1.8817	0.427187	0.176146	1.03601	0.0598763
RDM1|40351|ES	-1.88156	0.407418	0.159894	1.03813	0.0598959
SERPINE2|57771|AA	1.88143	10.6262	0.906055	124.623	0.0599141
MX2|60663|ES	-1.88139	0.0143514	0.000172508	1.19393	0.0599192
STXBP2|47125|ES	-1.88115	0.0917571	0.00761756	1.10526	0.059952
ANKRD13D|17158|ES	1.88088	4.52788	0.938473	21.8458	0.0599883
SETDB1|7522|ES	-1.88047	0.0079889	5.20365e-05	1.2265	0.0600437
ZNF10|25339|RI	-1.87995	0.017396	0.000254689	1.1882	0.0601147
TCF12|30785|AP	1.87983	29.429	0.865735	1000.38	0.0601319
RABL5|97661|ES	-1.8792	0.000474856	1.62289e-07	1.38943	0.0602173
GPS1|44276|RI	1.8785	7.07984	0.918619	54.5647	0.0603134
HSPB1|117107|ES	1.8783	2.99018	0.953496	9.37724	0.0603395
ZNF544|52426|AT	1.87808	2.70635	0.957522	7.64924	0.06037
ZNF280B|61274|RI	1.87751	12.9417	0.893649	187.419	0.0604478
ZNF277|81442|AT	1.87751	1031.68	0.737324	1.44354e+06	0.060448
YTHDF2|1395|RI	-1.87732	0.000229801	3.65201e-08	1.44602	0.0604737
ZNF821|37507|ES	1.87656	3.04678	0.951687	9.75414	0.0605791
PHF21A|15536|AA	-1.87635	0.0938551	0.00792728	1.1112	0.0606079
PPAPDC1A|13284|ES	1.87566	18.2619	0.877601	380.01	0.0607022
ARHGEF5|82131|AP	1.87562	561.69	0.752245	419405	0.0607074
KLHL36|37854|ES	-1.87521	0.0174507	0.000253605	1.2008	0.0607644
KIN|10723|ES	1.87505	67.6849	0.826226	5544.78	0.0607865
C11orf30|17895|AA	1.8749	5.17387	0.928137	28.8416	0.0608072
TIMM50|49835|ES	1.87487	1287.81	0.722539	2.29532e+06	0.0608101
ZFYVE27|12744|ES	-1.87474	0.0064079	3.26386e-05	1.25806	0.060828
NCF4|62065|RI	-1.87435	0.366413	0.12824	1.04693	0.0608825
ING1|26269|AD	-1.87423	0.0178306	0.000264444	1.20225	0.0608985
CCDC33|31695|AP	1.87359	1.85619	0.971888	3.54511	0.060987
C14orf2|29528|ME	1.87308	4.66598	0.931047	23.3838	0.0610571
TBC1D19|68990|ES	-1.8727	0.0759589	0.00511673	1.12763	0.0611103
PRX|49900|RI	-1.87212	0.495208	0.237276	1.03352	0.0611896
POLR1B|55003|AA	-1.87187	0.0512173	0.00228085	1.1501	0.0612242
OCIAD1|69229|AP	-1.87159	0.000887536	5.65277e-07	1.39351	0.061264
PML|31664|ES	-1.87136	0.124866	0.014129	1.10352	0.0612947
RCOR3|9709|ES	1.87122	4.26634	0.933508	19.4981	0.0613151
MGLL|66625|ES	-1.87094	0.0665132	0.00388873	1.13765	0.0613534
ARMCX5|89699|ES	-1.87092	0.432509	0.179748	1.0407	0.0613568
ATXN2L|35860|AD	-1.87069	0.206751	0.0396485	1.07813	0.0613886
GULP1|56496|AP	1.87068	2.91802	0.950173	8.96135	0.0613893
TRAK1|64264|AP	-1.87053	0.164259	0.0247486	1.0902	0.0614101
APTX|86082|ES	-1.87042	0.365222	0.127108	1.0494	0.0614251
ZNF786|82165|ES	-1.86998	0.542956	0.286264	1.02982	0.0614859
PIGL|39430|ES	-1.8699	0.0789382	0.00551392	1.13009	0.0614979
RUNX2|76401|AT	-1.86984	0.0919011	0.00752788	1.12194	0.0615066
RUNX2|76402|AT	1.86973	10.8802	0.891191	132.832	0.0615215
NBPF10|4446|ES	-1.8696	0.0951651	0.0080832	1.1204	0.061539
CANT1|43973|RI	1.86956	3.33912	0.943367	11.8191	0.0615444
SMCO4|18300|AP	-1.86955	0.307431	0.0892732	1.0587	0.0615467
GPR107|87892|AT	1.86922	2140.9	0.689144	6.65092e+06	0.0615923
TRPC4AP|59060|AA	-1.86912	0.237598	0.0526441	1.07235	0.0616065
CCDC25|83177|ES	-1.86872	0.000390935	1.04184e-07	1.46692	0.0616624
PCM1|82834|AT	-1.86859	0.00222411	3.6694e-06	1.34809	0.0616794
TMEM205|47661|ES	-1.86843	0.0541182	0.00253883	1.15359	0.0617021
WFDC1|37848|AA	-1.8684	0.234342	0.051147	1.07369	0.0617059
ANKLE2|25298|AT	1.86832	164.226	0.778631	34637.8	0.0617172
ATP5J|60267|AD	-1.86813	0.0850262	0.0064045	1.12881	0.0617436
MEIS2|29906|AP	1.86807	3.44955	0.940906	12.6468	0.0617523
WBP2NL|62481|AT	-1.86749	0.459247	0.202936	1.03928	0.0618328
ETV3|8340|AT	1.86685	36.428	0.83583	1587.64	0.0619228
ETV3|8341|AT	-1.86675	0.0274574	0.000630019	1.19664	0.0619367
TMEM234|1570|RI	-1.8667	0.342932	0.111479	1.05492	0.0619428
ECSIT|47722|ES	-1.86632	0.0222856	0.000410359	1.21028	0.0619959
PLXDC1|40621|ES	-1.86601	0.287202	0.0774632	1.06483	0.06204
FLNB|65418|ES	-1.86596	0.440988	0.186612	1.04211	0.0620464
LIN54|69761|AD	-1.86594	0.107043	0.010238	1.11918	0.0620501
LSMD1|39062|AD	-1.86554	0.00966195	7.38141e-05	1.26471	0.0621064
CCDC61|50537|AA	-1.86512	0.017045	0.000236197	1.23004	0.0621639
GRAPL|39690|AT	-1.86503	0.416862	0.166204	1.04555	0.0621776
COL1A1|265522|ES	1.86502	2.9735	0.946035	9.34607	0.0621785
TES|81522|AP	-1.8649	0.0173114	0.000243705	1.22971	0.0621956
ING4|19918|ES	-1.86442	0.431529	0.178368	1.04401	0.0622625
KRIT1|80429|AD	-1.8644	0.486052	0.22767	1.03767	0.0622649
TAZ|90593|ES	-1.86411	0.408627	0.159466	1.0471	0.0623068
ZSCAN18|52400|AP	1.86369	3.47704	0.937651	12.8937	0.0623657
ZSCAN18|52399|AP	-1.86351	0.287632	0.0775647	1.06662	0.0623902
SSX2IP|3619|AD	-1.86316	0.0829345	0.00604356	1.13809	0.0624395
CMC2|37714|ES	1.86265	5.85859	0.911776	37.6442	0.062511
LYRM9|39867|RI	-1.86252	0.107791	0.0103408	1.1236	0.0625294
RPS6KB1|42839|ES	-1.86251	0.00282313	5.86241e-06	1.35952	0.062531
ZNF544|52423|AP	-1.86227	0.410445	0.160776	1.04782	0.0625651
ENTPD1|12652|AP	1.86215	2.216	0.959066	5.12027	0.0625815
PAQR3|69651|AT	-1.86174	0.104625	0.00971737	1.12648	0.0626394
PAQR3|69649|AT	1.86173	9.55759	0.887712	102.902	0.0626411
TMEM107|39114|ES	1.86142	2.15282	0.960221	4.82663	0.0626845
C17orf62|44387|ES	-1.86132	0.0722768	0.00454496	1.14939	0.0626987
TMEM91|50059|AA	-1.86117	0.546556	0.289296	1.03259	0.0627201
GALK1|43494|AT	-1.86112	0.385952	0.141615	1.05186	0.0627276
GALK1|43493|AT	1.86112	2.59099	0.950693	7.06142	0.0627276
RASGRP4|49648|RI	1.86104	24.3109	0.843986	700.274	0.0627389
APC2|46498|ES	-1.86044	0.000392186	1.01101e-07	1.52135	0.0628231
RMND1|78158|AD	-1.85983	0.199361	0.0364398	1.0907	0.062909
DYNLL1|24766|ES	-1.85982	0.489353	0.230427	1.03923	0.0629105
MRPS22|67026|AP	-1.85976	7.29964e-05	3.1895e-09	1.67063	0.0629192
NDRG2|26501|AD	1.85975	27.0837	0.837136	876.236	0.0629212
SPTAN1|87770|ES	1.85911	1183.32	0.681231	2.05546e+06	0.0630111
TRAPPC9|85281|AP	-1.85884	0.00409779	1.24514e-05	1.3486	0.0630499
SUN1|78548|ES	-1.85881	0.448573	0.192628	1.04459	0.0630543
EVC2|68693|AT	-1.85852	8.74613e-06	4.05076e-11	1.88841	0.0630954
TANK|55745|AD	-1.85847	0.177489	0.0286641	1.09902	0.0631025
C11orf73|18187|ES	1.85842	1.80353	0.96829	3.35924	0.0631095
HNF1A|24784|AT	-1.85796	0.276354	0.0711647	1.07316	0.0631753
HNF1A|24782|AT	1.85786	3.61832	0.931763	14.0511	0.063189
CDK5RAP3|42150|AD	-1.85736	0.0517668	0.00227541	1.17772	0.0632606
KHNYN|27000|AP	-1.85722	0.0826875	0.00595651	1.14786	0.0632797
SMCO4|18299|AP	1.85695	3.22532	0.937104	11.1009	0.0633179
HYAL2|65006|AA	1.85694	3.27812	0.936255	11.4777	0.063319
MAGED2|89245|AP	1.85666	4.37466	0.921168	20.7754	0.0633593
MCM8|58659|ES	1.85583	453.604	0.709452	290022	0.0634784
SMOX|58622|RI	-1.85569	0.222797	0.0456224	1.08803	0.0634974
MT1E|36481|ES	1.85553	240761	0.497877	1.16426e+11	0.06352
KIAA0513|37878|AT	1.85514	3.32886	0.934304	11.8605	0.0635761
KIAA0513|37877|AT	-1.85514	0.300403	0.0843137	1.07032	0.0635761
TMEM241|44808|ES	1.85508	2.63185	0.946759	7.31616	0.0635846
ACSM3|34389|ES	-1.85494	0.237742	0.052106	1.08473	0.0636047
EIF4G1|67880|AA	-1.85492	0.0282571	0.00065244	1.22381	0.0636077
ZNF544|52420|AP	1.85487	2.42768	0.950989	6.19737	0.063615
GJA9|1858|AT	-1.85483	0.191301	0.0333212	1.09828	0.063621
POMGNT1|2788|ES	-1.85466	0.000234447	3.41978e-08	1.60728	0.0636442
MFSD11|43684|RI	1.85419	4.22734	0.921056	19.4021	0.0637117
C1orf43|7799|AT	1.85411	6897.11	0.603722	7.87948e+07	0.0637239
LIMCH1|69111|AP	1.85384	2.65315	0.945673	7.44361	0.0637623
PPHLN1|21228|ES	-1.85321	0.191999	0.0335205	1.09973	0.0638529
TRA2B|68039|ES	-1.85252	0.383768	0.13932	1.05712	0.0639517
GRB10|79726|ES	1.85248	2.95872	0.939	9.32272	0.0639571
MAPK7|39718|AP	-1.85218	0.389102	0.143308	1.05646	0.0639997
STAG1|66932|ES	1.85183	214624	0.488279	9.43386e+10	0.0640502
PARD6A|37094|AA	1.85144	3.79133	0.924858	15.5421	0.0641057
RNF220|2559|AD	-1.85144	0.179789	0.0292309	1.10581	0.064106
ANKMY1|58252|AT	1.85132	2.77982	0.941765	8.20526	0.0641238
HS1BP3|52782|ES	-1.85117	0.00478928	1.67575e-05	1.36878	0.0641452
NDUFAF7|53224|AD	-1.8511	0.0336399	0.000926993	1.22077	0.0641548
CDK2|22323|AD	-1.85062	0.260817	0.0628325	1.08265	0.0642247
APBA2|29759|AD	-1.85055	0.23143	0.0491201	1.09038	0.064234
PLSCR4|67151|ES	1.85016	2.5534	0.945885	6.89288	0.0642903
PHF15|73399|AP	1.84985	6.55408	0.894117	48.0428	0.0643357
COL23A1|74866|ES	1.84973	4.52177	0.914001	22.3702	0.0643527
PRDM2|728|ES	-1.8494	0.170703	0.0262169	1.11147	0.0643999
PKP4|55684|ES	-1.84932	0.038806	0.00123986	1.21458	0.0644119
CDKN2A|86004|AP	1.84931	2.7988	0.940274	8.33085	0.0644135
NRF1|81755|AA	-1.84923	0.311219	0.090319	1.07239	0.0644241
DPM3|7947|AA	-1.84826	0.0761786	0.00496693	1.16836	0.0645644
HPS4|61506|AD	-1.84825	0.186646	0.0314759	1.10678	0.0645656
ZNF268|25382|ES	-1.8482	0.0153648	0.000183396	1.28726	0.0645738
PARK2|78381|AT	1.84804	23382.8	0.543742	1.00554e+09	0.0645972
HAGHL|32973|RI	-1.84797	0.338691	0.107427	1.06781	0.0646063
VEZF1|42626|AP	-1.84789	0.181451	0.029687	1.10906	0.0646179
TCEAL8|89723|ES	-1.84773	0.10701	0.00999762	1.14539	0.0646409
SDHAF2|16226|ES	-1.84764	0.490887	0.230769	1.0442	0.0646538
XKR6|82614|AT	-1.84748	0.394023	0.146695	1.05834	0.0646775
PEX14|620|ES	1.84735	45165.2	0.520299	3.92063e+09	0.064696
SLC22A18|13935|AP	1.84734	2.5004	0.945661	6.61123	0.0646977
ARSA|62901|AD	-1.84725	0.164972	0.024382	1.11623	0.0647113
COX4I1|156373|AA	-1.84719	0.462165	0.203765	1.04825	0.0647192
RUFY3|69444|AP	1.84706	2.78156	0.93938	8.23634	0.0647389
PHF8|89236|ES	1.84692	3.64851	0.923833	14.4091	0.0647593
ARMC10|81158|ES	1.84692	13.5949	0.852367	216.834	0.0647595
FAM134C|41083|AP	1.84686	1116.54	0.650632	1.91608e+06	0.0647682
VSNL1|52728|AP	1.84666	3.66852	0.923346	14.5753	0.0647967
CEP85L|77350|AP	1.8465	1.76934	0.965546	3.24228	0.0648192
TCEB1|84211|AD	-1.84625	0.238419	0.0520393	1.09232	0.0648553
MUC16|252250|ES	1.84578	4.46024	0.911652	21.8216	0.0649241
PQLC1|46263|ES	-1.84574	0.224461	0.0459333	1.09686	0.0649293
DLG1|68294|ES	-1.84555	0.240211	0.0528187	1.09244	0.0649574
GAPVD1|87565|ES	1.84506	10.6365	0.863089	131.082	0.0650286
CEACAM8|50174|AT	-1.84503	0.356041	0.118867	1.06645	0.0650337
CD55|122651|ES	-1.84489	3.40322e-06	5.28097e-12	2.19315	0.0650534
TMEM91|50045|AP	1.84475	2.36409	0.947684	5.89747	0.0650732
MUC16|121784|ES	-1.84474	0.102815	0.00917071	1.15268	0.0650759
TLE3|31424|ES	-1.84466	0.0174495	0.000236409	1.28795	0.0650869
CENPM|62467|AP	-1.84453	0.333356	0.103743	1.07117	0.0651066
LZTS3|58573|AP	1.8445	2.07903	0.955219	4.52499	0.0651097
LZTS3|58572|AP	-1.84447	0.481	0.220998	1.04689	0.0651146
[truncated: 29,287 more rows]

## Sheet: table 2
id	z	HR	HR.95L	HR.95H	pvalue
TSEN54|43456|AA	-4.61698	3.44754e-14	6.6453e-20	1.78856e-08	3.89371e-06
MYB|77867|ES	-4.36554	1.37759e-12	6.5168e-18	2.9121e-07	1.26807e-05
SERF1B|72406|RI	-4.25633	0.00103683	4.38018e-05	0.0245427	2.07813e-05
ZNF630|88949|AP	-4.17182	0.0307918	0.00600187	0.157973	3.02176e-05
AGO2|85285|ES	-4.15972	2.89283e-05	2.10282e-07	0.00397964	3.18642e-05
ATRIP|64664|AD	-4.136	0.00613374	0.000548749	0.0685609	3.53414e-05
EDNRA|70785|ES	-4.10683	0.0167302	0.00237508	0.117849	4.01122e-05
FLT3LG|50941|AP	-4.08158	0.0659459	0.0178717	0.243339	4.47309e-05
FLT3LG|50942|AP	4.00287	14.0714	3.85536	51.3579	6.25787e-05
PIGV|1300|AP	-3.99735	0.172668	0.0729804	0.408526	6.40555e-05
PIGV|1299|AP	3.98309	5.75554	2.43259	13.6177	6.80247e-05
CCT7|53965|ES	-3.98216	0.0905216	0.0277511	0.295273	6.82915e-05
GAS7|39266|ES	-3.93526	0.000222708	3.37848e-06	0.0146809	8.31051e-05
CYTIP|55643|AP	-3.9212	3.56046e-05	2.12806e-07	0.00595703	8.81077e-05
HS2ST1|3689|AP	-3.82242	4.41098e-06	7.91587e-09	0.00245794	0.000132146
ZDHHC6|13114|AA	-3.8041	0.00155629	5.56402e-05	0.0435307	0.000142323
RSRC1|67425|ES	-3.70509	0.000275824	3.61206e-06	0.0210624	0.000211312
MDM2|22978|ES	-3.69107	1.51921e-101	4.43449e-155	5.20465e-48	0.000223316
MFAP5|20193|ES	-3.67645	0.293592	0.152753	0.564283	0.000236503
METTL21A|57195|ES	-3.66125	0.00377239	0.000190247	0.0748026	0.000250984
ZNF630|88950|AP	3.63629	24.7802	4.39219	139.807	0.000276594
TRO|89261|ES	-3.61879	0.000289182	3.5036e-06	0.0238687	0.000295985
SLC7A7|26622|ES	-3.61302	0.000291484	3.5218e-06	0.0241249	0.000302654
SLC37A3|81990|ES	-3.61017	6.16181e-06	9.1419e-09	0.00415318	0.000305998
MAPKAP1|87581|ES	-3.60306	1.23169e-07	2.1475e-11	0.000706434	0.000314487
CASP1|18523|ES	-3.59446	0.000294204	3.49218e-06	0.0247856	0.000325063
FAM57A|38254|ES	-3.5827	0.0357609	0.00578138	0.2212	0.000340061
PLAU|12253|ES	-3.57845	0.000299897	3.52665e-06	0.0255024	0.000345641
LEF1|70287|AP	-3.57231	0.00408464	0.000199757	0.0835228	0.000353846
LEF1|70286|AP	3.5579	238.66	11.6928	4871.27	0.000373825
OFD1|88522|ES	3.52025	9.72331	2.74051	34.4983	0.000431134
NR2C2|63538|ES	3.51169	6.89399	2.34692	20.2509	0.000445275
CD53|4125|ES	-3.50526	0.000329065	3.71466e-06	0.0291503	0.000456167
DEF8|38185|AA	-3.48982	6.07158e-06	7.1364e-09	0.00516564	0.000483353
COL1A1|402549|ES	-3.4889	0.00258581	9.10056e-05	0.0734727	0.000485014
PNMAL1|50560|AD	-3.48607	0.000333386	3.69871e-06	0.0300499	0.000490179
CASP1|18526|ES	-3.47443	0.000347313	3.8842e-06	0.0310557	0.000511949
RFTN1|63647|AP	-3.44194	2.91314e-06	2.05198e-09	0.0041357	0.000577551
KBTBD3|18560|ES	3.40957	7.45401	2.34912	23.6524	0.000650644
LIMCH1|69114|AT	-3.39652	9.00576e-06	1.10413e-08	0.00734547	0.000682492
HSPA12B|58595|ES	-3.39048	0.000548664	7.15101e-06	0.0420965	0.000697712
BTAF1|12524|ES	3.38804	16.6681	3.27364	84.8673	0.000703941
TRIT1|1971|ES	-3.37488	1.65049e-07	1.8999e-11	0.00143381	0.000738487
DDX19B|37347|AT	3.35397	259828	178.034	3.79201e+08	0.000796596
KCNIP1|74491|AT	-3.34353	0.00875197	0.00054422	0.140746	0.000827211
KLHL9|85994|RI	-3.34002	2.73176e-06	1.48484e-09	0.0050258	0.000837724
EXD2|28134|ES	-3.32212	0.0106263	0.000727784	0.155155	0.000893356
ZNF98|48807|AT	3.31416	2.97348	1.56092	5.66435	0.000919203
DMKN|49198|ES	3.28948	7.67441	2.27882	25.8452	0.00100374
DNAH14|9984|ES	3.2879	112.904	6.74622	1889.55	0.00100937
LEMD1|91352|ES	3.28653	5.12085	1.93338	13.5634	0.00101428
NSG1|68679|ES	-3.27411	4.91012e-05	1.29322e-07	0.0186429	0.00105995
SERF1A|72418|RI	-3.26178	1.28843e-06	3.72277e-10	0.00445919	0.00110716
HK2|54143|AP	-3.25306	0.00137495	2.59483e-05	0.0728555	0.00114168
FCGR3A|8675|AA	-3.24833	0.0812473	0.0178654	0.369491	0.00116086
FTO|36427|AP	-3.24742	9.60964e-06	9.00625e-09	0.0102535	0.00116457
COL1A1|402553|ES	-3.24681	0.0247382	0.00265163	0.230793	0.00116704
INPP5K|38319|AA	-3.24398	0.0420462	0.00619729	0.285267	0.00117874
TMEM64|84417|ES	-3.23844	0.0576358	0.010248	0.324149	0.00120187
RPS9|211196|ES	3.23739	178.236	7.73054	4109.42	0.00120628
BCLAF1|77906|ES	3.23619	19.0274	3.19548	113.298	0.00121137
GSTM4|4054|ES	-3.23482	0.00453658	0.000172564	0.119263	0.0012172
ARHGEF1|50101|ES	-3.23144	0.108126	0.0280529	0.416755	0.0012317
GAS7|39265|ES	-3.23113	0.000507486	5.093e-06	0.0505679	0.00123303
ZNF98|48808|AT	-3.2303	0.345827	0.181578	0.658648	0.00123662
OASL|24820|ES	-3.22366	0.0139276	0.00103601	0.187235	0.00126564
PAM|72903|ES	3.20257	10.1085	2.4537	41.6441	0.00136207
TMEM5|22852|ES	3.20066	6.31583	2.04304	19.5246	0.00137112
PIGT|59559|ES	-3.19296	0.0124915	0.000847692	0.184072	0.00140825
GSS|59054|ES	-3.1865	0.0167944	0.00135986	0.207413	0.00144003
COL1A1|402552|ES	-3.17447	1.49581e-08	2.20562e-13	0.00101443	0.00150111
TUSC3|82771|ES	3.17212	8.00486	2.2141	28.9408	0.00151328
EBF4|58552|AA	-3.16744	0.00723606	0.000342762	0.152761	0.0015379
SLC25A40|80344|ES	3.16548	5.07359	1.85612	13.8683	0.00154828
ZFP64|59811|AT	3.13564	88.5559	5.37143	1459.97	0.00171478
RPS27A|53606|RI	-3.13455	0.00232963	5.26147e-05	0.103149	0.0017212
PLRG1|70898|AD	3.13123	1.06555e+06	179.75	6.3165e+09	0.00174077
PBXIP1|91153|ES	-3.122	0.001515	2.57219e-05	0.0892322	0.00179624
U2AF1L4|49273|ES	-3.1057	0.343228	0.174781	0.674016	0.0018983
PTAR1|86548|ES	-3.10234	0.000611144	5.69802e-06	0.0655485	0.00192
ANKRD17|69482|ES	3.10025	8.13274	2.16167	30.5974	0.00193359
CEP68|53777|AT	3.10021	413.771	9.17134	18667.6	0.00193386
CEP68|53779|AT	-3.09961	0.00241978	5.36378e-05	0.109164	0.00193773
ABLIM3|74020|AA	-3.09369	0.00602819	0.000236514	0.153645	0.00197682
IRF9|26880|ES	-3.09338	0.14411	0.0422323	0.491752	0.00197892
TNFRSF25|461|ES	-3.08463	0.0055178	0.000202718	0.150189	0.00203802
OGG1|63164|RI	-3.08002	0.154762	0.0472074	0.507363	0.00206985
CAPN1|16802|AP	3.07895	17.5311	2.83165	108.538	0.00207729
IKBKB|83608|ES	-3.07801	4.77262e-05	8.45571e-08	0.0269378	0.00208385
SMIM7|48185|AT	3.07789	11.2259	2.40687	52.359	0.00208472
RAB11FIP1|83367|AD	-3.07617	1.01199e-09	1.88009e-15	0.000544721	0.00209677
WBP2NL|62484|RI	-3.07527	0.181938	0.0614116	0.539011	0.00210315
TCF7|73350|ES	-3.07506	0.135204	0.0377661	0.484032	0.00210462
NDUFA3|51782|ES	3.07151	69.9982	4.65284	1053.07	0.00212977
ERG|60595|ES	-3.06312	0.00502568	0.000169936	0.148629	0.00219039
IGFBP2|57425|AP	-3.06089	0.000129727	4.20837e-07	0.0399899	0.00220676
SIDT2|18890|AA	-3.05403	0.000477621	3.53052e-06	0.0646142	0.00225792
ZNF530|52302|AT	-3.05282	0.278594	0.12264	0.632863	0.00226704
ZNF530|52303|AT	3.05282	3.58945	1.58012	8.15392	0.00226704
ZNF846|47403|ES	-3.04865	0.133643	0.0366455	0.487384	0.0022987
LYPD6B|55552|ES	3.04465	58.2102	4.25402	796.525	0.00232949
NCAPH2|62842|AA	3.04178	360.882	8.1196	16039.7	0.00235181
CCNB1IP1|26417|ES	3.04161	67.8175	4.47977	1026.66	0.00235316
ROMO1|59223|RI	-3.03599	0.0146654	0.000960498	0.223918	0.00239744
CDK5RAP2|87382|ES	3.03545	11.2309	2.35598	53.5378	0.00240175
ALDH3B1|17274|ES	-3.02799	0.10443	0.0241953	0.450737	0.00246188
NPRL3|32811|ES	-3.02718	2.04046e-06	4.22212e-10	0.00986107	0.00246846
SLC12A9|81007|ES	-3.02383	0.00154664	2.33144e-05	0.102601	0.00249599
SLC9A6|90182|AD	3.01978	98.2002	5.00205	1927.87	0.00252958
RAB40A|89734|AP	3.01919	3.67355	1.57852	8.54912	0.00253451
SMUG1|22129|ES	3.01852	20.4391	2.88113	144.998	0.00254009
TNPO1|72480|ES	-3.01724	0.00787616	0.000338677	0.183165	0.00255086
RNF7|67076|ES	3.01502	2568.74	15.6018	422929	0.00256964
C9orf64|86705|AP	-3.01093	0.000131796	3.92786e-07	0.044223	0.00260446
TMEM209|81772|ES	2.99454	367.736	7.69771	17567.5	0.00274857
MAGIX|89091|ES	-2.99271	0.292632	0.13086	0.654387	0.00276515
DMKN|49202|ES	2.98964	7.5016	2.00178	28.112	0.00279307
RHOT1|40180|ES	2.98658	3.55808	1.54695	8.18378	0.00282113
NME6|64595|AD	-2.98654	0.181697	0.0593315	0.556432	0.00282151
SOX15|39008|AT	-2.98607	0.307314	0.14166	0.666681	0.00282591
SLC36A4|18283|AP	-2.98567	0.0422148	0.00528618	0.337122	0.00282956
CTAGE5|27373|AP	2.98314	3.13003	1.479	6.62416	0.00285303
RBM4B|17110|ES	2.98013	1.45449e+06	128.719	1.64354e+10	0.00288122
YPEL3|36072|ES	-2.97888	0.00263392	5.29027e-05	0.131138	0.00289306
SOX15|39009|AT	2.97664	3.24033	1.49415	7.02724	0.00291422
TACR2|11994|AP	-2.97102	0.128062	0.0330057	0.496879	0.00296817
ENPP2|85002|AP	-2.96645	0.216997	0.0790758	0.595478	0.00301258
ZFP64|59813|AT	-2.96285	0.0164271	0.00108426	0.24888	0.00304804
TMEM106C|21399|ES	-2.96144	0.000796901	7.09028e-06	0.0895664	0.00306209
FTH1|16335|ES	-2.95952	0.0650931	0.0106608	0.397448	0.00308121
NR1H3|114105|ES	-2.9585	0.0370983	0.0041838	0.328956	0.00309142
FAM49B|85160|ES	-2.95354	0.179428	0.0573816	0.561058	0.00314153
UEVLD|14672|ES	-2.95327	0.00148425	1.96948e-05	0.111857	0.00314431
RAB40A|89735|AP	-2.94343	0.280355	0.120213	0.653832	0.00324593
C9orf85|86580|ES	-2.94337	0.060416	0.00932249	0.391537	0.00324661
ZNF341|59016|ES	-2.93538	1.74715e-05	1.16311e-08	0.0262447	0.00333137
MDH2|117319|ES	2.93473	6.54025	1.86594	22.924	0.0033384
TXNRD2|61090|AT	-2.93002	0.000788313	6.61949e-06	0.09388	0.00338937
TXNRD2|61089|AT	2.92991	1268.33	10.6493	151057	0.00339063
ENPP2|85000|AP	2.92921	4.37863	1.63009	11.7616	0.0033983
WDR92|53826|AD	2.92148	79.7355	4.22541	1504.65	0.00348376
SEPT4|42700|AD	-2.91839	0.088678	0.0174253	0.451286	0.0035184
JMJD4|107544|ES	2.91657	3.8359	1.55419	9.46742	0.003539
PRKCSH|47709|AA	-2.91142	0.0379096	0.00418759	0.343189	0.00359789
ITGB7|21974|ES	-2.91108	0.00283152	5.45156e-05	0.147068	0.00360182
PPIG|55874|ES	2.90993	1.57721e+09	1006.26	2.47213e+15	0.00361511
MYO10|71601|AP	-2.90518	0.04369	0.00528596	0.361111	0.0036704
TMPRSS4|18961|ES	-2.89659	4.31594e-06	1.01141e-09	0.0184171	0.00377238
DMKN|49176|ES	2.89223	8.43946	1.98877	35.8134	0.00382513
COL1A1|406079|ES	2.88988	15.3379	2.40746	97.718	0.00385392
NMRK1|86628|ES	-2.88834	0.139821	0.0367939	0.531334	0.00387277
NRF1|81754|ES	-2.88674	0.000200641	6.19353e-07	0.0649985	0.0038925
PGS1|43877|AA	2.88499	7292.1	17.3207	3.07001e+06	0.00391421
SRSF11|3370|AP	2.88003	14.5511	2.35236	90.0092	0.00397636
TRABD|62790|AP	2.87286	7.57638	1.9031	30.1621	0.0040678
APCDD1|44626|ES	-2.87075	4.23284e-09	8.12502e-15	0.00220515	0.00409504
IFI27L1|29062|ES	-2.86889	0.0626326	0.00943627	0.41572	0.00411915
PABPC4|1896|AD	-2.86519	0.0735306	0.0123328	0.438403	0.00416765
ARHGAP5|27128|AP	-2.86468	0.281382	0.118172	0.670004	0.00417425
CP|67216|ES	-2.86252	0.0338438	0.0033313	0.343831	0.00420292
EEF1B2|57137|AA	-2.85658	0.178043	0.0544869	0.581778	0.00428235
ROMO1|59225|RI	-2.85562	0.105937	0.0226927	0.49455	0.00429531
SRSF11|3373|AP	-2.85396	0.0760897	0.012974	0.44625	0.00431781
TTC23|32626|ES	-2.85366	0.25029	0.0966675	0.648048	0.00432183
GJA9|1856|AP	-2.85281	0.304331	0.134397	0.689132	0.00433341
RPS6KA1|1281|AP	-2.85075	0.0970583	0.019525	0.482475	0.00436169
PPA2|70212|ES	-2.84473	0.0276719	0.00233687	0.327675	0.00444488
RMI2|34008|AP	-2.84374	0.102156	0.0212044	0.492151	0.00445872
DPP3|17040|AA	-2.84342	0.0416922	0.00466512	0.372603	0.00446316
ZSCAN25|80705|ES	-2.83848	9.45131e-08	1.33379e-12	0.00669726	0.00453288
ERRFI1|531|AT	-2.83751	3.4556e-06	5.83574e-10	0.0204622	0.00454671
ING4|19919|ES	-2.83712	1.41436e-07	2.62282e-12	0.00762696	0.00455226
ANO1|17389|ES	-2.83594	0.0225795	0.00164414	0.310092	0.00456914
PRR19|50150|RI	-2.83479	0.263982	0.105112	0.662973	0.00458562
RBM39|59235|AT	-2.83214	0.00389177	8.36422e-05	0.181079	0.00462373
COL1A1|402696|ES	2.83137	136.935	4.54517	4125.52	0.00463495
ATOX1|96970|ES	-2.83007	6.24492e-08	6.39828e-13	0.00609524	0.00465385
NPIPB9|94100|AP	-2.82876	0.0144404	0.000766317	0.272114	0.00467283
ZNF680|79826|AT	-2.82839	0.0419248	0.00465475	0.377612	0.0046783
ZNF680|79827|AT	2.82836	23.8495	2.64806	214.798	0.00467878
TMX3|45761|ES	-2.82357	0.0988461	0.0198298	0.492721	0.00474915
KIFC3|36605|AP	2.81977	4.21688	1.55086	11.4659	0.00480583
HYOU1|19090|AD	-2.81955	0.116785	0.026248	0.51961	0.00480911
PAM|72904|ES	2.81838	14.3651	2.25159	91.6484	0.00482669
CORO2A|87035|AP	-2.8181	0.0155925	0.000863186	0.28166	0.00483082
BTBD3|58696|ES	2.81476	21.6057	2.54265	183.591	0.00488138
ZNF821|37496|AP	-2.81347	0.18235	0.0557217	0.59674	0.00490101
PLD3|114259|AD	2.81296	17.6251	2.38711	130.133	0.00490882
POLM|79460|ES	-2.81215	0.158167	0.0437449	0.571877	0.00492119
COQ2|69778|ES	-2.81024	1.68821e-06	1.59008e-10	0.0179239	0.00495049
TFCP2|21802|ES	-2.80984	1.11795e-05	3.93113e-09	0.0317925	0.00495662
TMEM176B|82256|AP	2.80823	5.0011	1.62616	15.3804	0.00498146
MAP3K3|42943|AD	2.80426	7.83376	1.85846	33.0208	0.00504325
RBM4|17098|ES	-2.80191	0.0747639	0.0121851	0.458727	0.00508005
ACIN1|26704|AA	2.79944	143.464	4.43349	4642.37	0.0051192
MRPL55|117445|ES	-2.79649	0.310278	0.136627	0.704637	0.00516615
MUTYH|2671|AA	2.79315	9.02331	1.92745	42.2424	0.00521972
NDUFAF6|84598|ES	-2.78995	0.232942	0.083702	0.648278	0.00527158
AUP1|137302|ES	-2.7887	0.254032	0.096968	0.665498	0.00529205
IL17RC|63261|AD	2.78667	4.83083	1.5956	14.6258	0.00532533
DMKN|49184|ES	2.78315	2.39795	1.29523	4.4395	0.00538337
ETNK2|9469|ES	-2.78224	0.00203353	2.58247e-05	0.160128	0.00539848
SMIM7|48188|RI	-2.78186	0.00156675	1.65474e-05	0.148344	0.00540488
TAPT1|68832|ES	-2.78163	0.0084981	0.000295325	0.244537	0.00540872
EMC9|26858|AD	-2.78017	0.000282749	8.9065e-07	0.0897626	0.0054331
TMEM68|83875|ES	-2.77859	3.62216e-06	5.25984e-10	0.0249438	0.00545949
HELLS|12589|ES	-2.77853	0.0190045	0.00116083	0.311133	0.00546061
FBXL12|47421|ES	-2.77593	0.0425659	0.00458248	0.395387	0.00550443
POC1B|23629|ES	-2.77438	0.15939	0.043555	0.583287	0.00553065
PTCH1|86957|AT	-2.77403	0.00976858	0.000371167	0.257095	0.00553658
RAD51B|28109|AT	2.77308	8.34436	1.86281	37.3782	0.00555293
MBD1|45515|ES	2.7711	4.21663	1.52383	11.668	0.0055867
MTMR12|71645|ES	2.76956	6.88382e+08	383.243	1.23647e+15	0.00561316
ZNF623|85470|AP	-2.76306	0.0733672	0.0115014	0.468009	0.00572631
DDX11|20965|ES	-2.76112	0.040708	0.00419536	0.394994	0.00576036
DNASE1|33613|ES	-2.75971	0.378177	0.189571	0.754431	0.00578535
TLE4|86664|ES	-2.75867	0.000102983	1.51335e-07	0.0700799	0.00580371
TACC2|13333|AP	-2.75809	0.218606	0.0742008	0.644042	0.00581407
RPL10|90572|RI	-2.75662	0.317433	0.140386	0.71776	0.00584026
SDHC|8660|ES	-2.75534	9.66847e-08	9.89935e-13	0.00944298	0.00586317
PQLC1|46257|ES	-2.75502	0.252091	0.0945833	0.671892	0.00586894
CRTC1|95073|ES	2.7432	54.4217	3.13038	946.122	0.0060843
STX16|59988|RI	-2.74294	0.000135302	2.32773e-07	0.0786455	0.00608916
RILPL1|25077|AP	2.74185	216.534	4.63464	10116.6	0.0061094
METTL23|43648|AD	-2.7414	0.38257	0.192473	0.760416	0.00611773
C19orf25|46506|AD	-2.74106	0.0517644	0.00623035	0.430081	0.00612422
G2E3|27055|AP	2.74024	5.52637	1.62708	18.7703	0.00613938
SMPD4|55300|ES	-2.73824	0.206906	0.0669916	0.639038	0.00617698
EYA2|59706|ES	-2.73273	1.76562e-05	6.88477e-09	0.0452798	0.0062811
ZNF383|49474|ES	2.73216	22.2948	2.40462	206.709	0.00629204
PTCH1|86951|AP	2.73093	7.21883	1.74724	29.825	0.00631561
LCORL|68863|AP	-2.73045	0.028951	0.0022773	0.368051	0.00632477
PSRC1|4007|AD	-2.72689	0.243411	0.08816	0.672064	0.00639336
IQCE|78627|ES	-2.72639	0.131747	0.0306856	0.565648	0.00640308
PRPS2|88491|AD	-2.72293	0.00933785	0.00032302	0.269938	0.00647064
C2orf74|95530|ES	-2.72291	0.0479489	0.00538511	0.426935	0.00647104
CTAGE5|27371|AP	-2.72046	0.3656	0.177081	0.754815	0.0065192
WRB|60627|AP	-2.71937	0.0950285	0.0174241	0.518272	0.00654063
WRB|60626|AP	2.71937	10.5232	1.92949	57.3922	0.00654069
SH3PXD2A|13022|AP	-2.71903	0.42438	0.228786	0.787193	0.00654736
UQCRC1|64718|ES	-2.71835	0.00208848	2.44004e-05	0.178758	0.0065608
ARHGAP5|27127|AP	2.71582	3.39387	1.40508	8.19767	0.00661127
REPIN1|82247|ES	-2.71532	0.206362	0.0660567	0.644677	0.00662122
ATF7IP2|33977|ES	2.71491	255.897	4.67328	14012.3	0.00662933
GEMIN6|53289|ES	2.71428	15.8986	2.15707	117.18	0.00664208
FYN|77276|ES	-2.71104	4.26239e-06	5.58625e-10	0.0325226	0.00670732
KLK8|117215|ES	-2.7099	0.118908	0.0254888	0.55472	0.00673027
SCMH1|2058|ES	2.70889	3.42279	1.40521	8.3372	0.00675079
FOXRED1|19375|ES	2.70859	111.299	3.67814	3367.83	0.00675697
MICAL2|14414|AP	-2.70778	0.0934296	0.0167994	0.519607	0.00677345
COL1A1|267697|ES	2.70729	4.53012	1.51745	13.524	0.00678351
RPP38|10862|AD	-2.70703	0.164602	0.0445772	0.607794	0.00678872
ZNF333|48014|AP	-2.70693	0.0169114	0.000881623	0.324395	0.00679087
CARKD|26258|ES	-2.70168	0.0173899	0.000919817	0.32877	0.00689897
TTC14|67731|AD	-2.70059	0.303755	0.127927	0.721247	0.00692167
ADPGK|31586|ES	-2.70054	0.000828189	4.80187e-06	0.142839	0.00692263
MTO1|76754|AD	-2.69648	0.0973468	0.017905	0.529261	0.00700764
DMKN|101856|ES	2.69131	3.95753	1.45327	10.7771	0.00711713
ZNF608|73151|ES	2.68594	2.77332	1.31746	5.838	0.00723267
IFT122|66736|ES	2.68467	3.69695	1.42326	9.6029	0.00726025
CSNK1D|44308|ES	-2.6841	0.0123207	0.000497043	0.305405	0.00727249
TIA1|53873|ES	2.684	6.44895	1.65336	25.1542	0.00727474
IL8|69488|AT	2.68387	1314.09	6.93694	248934	0.0072776
HLCS|60539|ES	-2.68042	0.0396251	0.00373926	0.419909	0.00735295
ZNF821|37494|AP	2.67905	10.1274	1.86161	55.0947	0.00738303
PBX4|48661|AD	-2.67886	0.209662	0.0668519	0.657542	0.00738734
SERAC1|78255|AT	2.67825	5.4533	1.57604	18.8691	0.00740082
MYL6B|22373|AA	-2.67759	0.00165772	1.52836e-05	0.179804	0.00741547
ATE1|13319|AP	-2.67694	0.295906	0.121325	0.721701	0.00742986
GPR135|27737|RI	-2.67651	1.40301e-09	4.61532e-16	0.00426499	0.0074393
OPA1|68143|ES	2.67539	5.6905	1.59197	20.3407	0.00746425
KDM6A|88880|ES	2.67479	5.20429	1.55397	17.4293	0.0074777
FAM73B|87818|AD	-2.67445	0.3668	0.175883	0.764957	0.00748531
SRRM1|1128|ES	2.6731	5.16157	1.54938	17.1951	0.0075153
ZNF738|48763|AT	2.67299	193.602	4.07419	9199.79	0.00751774
TMEM176B|82255|AP	-2.67191	0.2169	0.070693	0.665492	0.00754211
DLGAP5|27620|ES	2.67095	4.55657	1.49735	13.866	0.00756375
RHBDF1|32791|AA	-2.67027	0.00351907	5.56565e-05	0.222505	0.0075791
PHF14|78800|AT	-2.66485	0.113806	0.0230137	0.562788	0.00770236
PHF14|78801|AT	2.66482	8.78659	1.77682	43.4508	0.00770305
GRAMD3|73159|AA	-2.66453	1.82219e-15	2.62199e-26	0.000126636	0.00770967
ATE1|13320|AP	2.66426	3.35917	1.37756	8.19134	0.00771568
PRSS16|75687|ES	-2.6641	4.6692e-05	3.04175e-08	0.0716739	0.00771953
TMEM106C|21397|ES	-2.66153	9.89518e-05	1.11284e-07	0.0879864	0.00777868
RTKN2|11871|AT	-2.66016	0.0411144	0.00391569	0.431698	0.00781025
HDGF|8323|AD	2.65962	4.22146	1.46062	12.2008	0.00782297
CXorf40A|90309|RI	-2.65661	0.0296541	0.00221225	0.397497	0.00789312
CCDC41|23731|RI	-2.65288	9.66639e-05	1.04508e-07	0.0894087	0.00798092
DMKN|49159|ES	2.65061	2.0315	1.20283	3.43107	0.00803458
TACC2|13336|AP	2.64962	4.46602	1.47627	13.5107	0.00805824
TNFAIP8|73067|AP	2.64933	6.32327	1.61588	24.7443	0.00806517
MUTYH|2669|AA	2.64915	2.57807	1.27938	5.19506	0.00806939
FAM57A|38255|ES	-2.64907	0.0553298	0.00650002	0.47098	0.00807127
GAA|44021|ES	2.64884	4.98753	1.51879	16.3785	0.00807676
PDE9A|60739|ES	-2.64812	2.25266e-05	8.18583e-09	0.0619908	0.00809413
TTC14|67729|RI	2.64786	8.51815	1.74461	41.5904	0.00810025
C21orf58|60934|ES	-2.64418	0.0256341	0.0016958	0.387491	0.00818896
PRUNE|7548|ES	-2.6437	0.000543025	2.06115e-06	0.143064	0.00820048
COL1A1|265297|ES	2.6434	23.9356	2.27272	252.083	0.0082077
FGD4|21029|AP	-2.6434	0.131354	0.0291614	0.591668	0.00820776
PLD3|117707|ES	-2.64215	0.336698	0.150157	0.754982	0.00823813
MRPS18C|69794|ES	-2.64151	0.239289	0.0828117	0.69144	0.00825385
CADM1|18856|ES	-2.6402	0.0129439	0.000513513	0.326272	0.00828559
SNCA|69931|ES	-2.64014	4.57814e-17	3.39503e-29	6.17353e-05	0.00828723
BICC1|11817|AT	-2.63866	0.0305453	0.00228864	0.407672	0.00832354
GPATCH2L|28546|AD	-2.63855	0.0180423	0.000914181	0.356082	0.00832612
PEX10|268|AD	-2.63754	0.000738395	3.4762e-06	0.156845	0.00835095
C6orf52|75301|AP	-2.63745	0.00328388	4.68535e-05	0.230162	0.0083533
CMC2|37724|ES	-2.63579	0.299181	0.121967	0.733884	0.00839408
ANKRD17|69481|AP	2.6356	20.1419	2.15927	187.886	0.00839883
ANKRD17|69480|AP	-2.63559	0.0496488	0.00532252	0.463128	0.00839916
FOXRED1|19378|ES	-2.6354	0.0148754	0.000650614	0.340105	0.00840371
NPRL2|65038|ES	2.63496	5.93239	1.57789	22.3039	0.00841475
GJA9|1855|AP	2.62856	2.97098	1.31912	6.69135	0.00857474
GLIPR1|23464|RI	2.62825	4.48657	1.46475	13.7425	0.00858242
RPS6KA3|88670|AP	2.62451	3.88386	1.40996	10.6985	0.0086774
ATF7IP2|33981|ES	-2.62356	0.12632	0.0269285	0.592556	0.00870169
KLHL5|69039|AP	-2.62114	0.000272892	5.90193e-07	0.126179	0.0087636
ANKRD54|62164|ES	-2.61818	0.00813056	0.000221635	0.298265	0.00884011
PAX8|55053|ES	-2.61804	0.00364808	5.45674e-05	0.243891	0.00884367
TP53I11|15505|AD	-2.61482	0.0225273	0.0013121	0.386769	0.00892743
PMS1|56546|ES	-2.61395	0.000396292	1.11475e-06	0.140882	0.00895023
GGT1|61426|AP	2.61146	6.3063	1.58316	25.1202	0.00901554
DPH5|3897|ES	2.61111	236.239	3.9071	14284	0.00902492
NDRG3|59308|ES	-2.61079	0.000431677	1.28564e-06	0.144943	0.0090332
TMSB4X|88496|RI	2.60751	3378.61	7.52188	1.51758e+06	0.00912025
SYVN1|16791|AP	-2.60726	3.91994e-05	1.90808e-08	0.0805306	0.00912708
CNN3|3822|AP	2.60658	450074	25.259	8.0196e+09	0.00914511
TRIP4|31123|ES	-2.60633	7.66441e-05	6.16023e-08	0.0953589	0.00915192
PAIP1|71959|AP	2.6058	29.4543	2.31272	375.124	0.00916598
PAIP1|71958|AP	-2.60577	0.0339541	0.00266615	0.432415	0.00916679
C12orf76|24403|AT	2.60472	5.63153	1.53393	20.6751	0.00919495
RPL27|41171|AP	-2.60292	0.033215	0.00255811	0.43127	0.00924331
BRF1|29612|AT	2.60211	2888.66	7.14535	1.1678e+06	0.00926531
SNRNP200|563710|ES	-2.60204	0.251134	0.088693	0.711084	0.00926705
PGS1|43875|ES	-2.60176	0.0543443	0.00605782	0.487519	0.00927471
ERG|60596|ES	-2.59982	0.0578825	0.00675536	0.495959	0.0093274
STK17B|56632|AP	2.59876	3.5198e+07	71.614	1.72996e+13	0.00935607
CBLN3|26997|AP	2.59821	6.88763	1.60646	29.5303	0.00937103
CBLN3|26998|AP	-2.59821	0.145188	0.0338635	0.622485	0.00937103
IFT74|86038|AP	2.59791	11.2208	1.81069	69.5348	0.00937944
PRMT7|37225|ES	-2.59389	0.155167	0.0379632	0.634217	0.00948964
PAM|72886|ES	2.59286	11.8409	1.82813	76.695	0.00951806
HEATR6|42846|ES	-2.59217	1.08522e-06	3.35527e-11	0.0351003	0.00953713
LILRB5|51850|AA	2.59178	3.19707	1.32754	7.6994	0.00954805
LETMD1|21792|ES	-2.58902	0.00946316	0.000277867	0.322281	0.00962489
OSBPL2|60054|AA	-2.58665	0.00426812	6.83304e-05	0.2666	0.00969134
TMEM164|89874|AD	-2.58606	0.177548	0.0479044	0.658046	0.00970799
SERGEF|14562|AD	-2.58413	0.267371	0.0983112	0.727153	0.00976241
GALK2|30535|ES	2.58223	3.48033	1.35058	8.96854	0.00981649
CAMLG|96929|ES	2.5812	2797.27	6.75387	1.15855e+06	0.00984569
ZNF177|47292|AP	2.58091	3.98418	1.39456	11.3826	0.00985398
PACRGL|68902|ES	-2.58086	0.0259174	0.00161747	0.415285	0.00985546
CNKSR1|1239|AA	-2.58014	0.0041943	6.55763e-05	0.268269	0.00987607
PHF8|89233|AT	-2.57985	5.09984e-06	4.86166e-10	0.0534969	0.00988425
PIGS|39924|ES	-2.57786	0.000396967	1.02982e-06	0.153019	0.0099415
RERE|547|ES	-2.57698	0.057848	0.00662107	0.505416	0.00996667
TXNDC11|34030|ES	-2.57425	0.0868957	0.0135264	0.558234	0.0100458
MBD1|45524|ES	-2.57412	0.00596477	0.000120754	0.294635	0.0100497
MBNL3|90133|AA	-2.57341	0.0283626	0.00188072	0.427726	0.0100701
DCLRE1C|10838|AT	-2.5725	0.0381822	0.00317245	0.459543	0.0100966
DCLRE1C|10837|AT	2.5725	26.1902	2.17607	315.213	0.0100966
MFSD10|68618|AA	-2.57157	5.25838e-08	1.48912e-13	0.0185683	0.0101239
LYPD1|55396|AD	2.56796	647.534	4.63018	90557.9	0.01023
PMF1|8194|AT	2.56593	373.36	4.04975	34421.4	0.01029
PMF1|8195|AT	-2.56548	0.00268074	2.90737e-05	0.247177	0.0103034
NPRL3|32810|ES	-2.56501	0.10996	0.0203531	0.594076	0.0103172
SLC6A9|2544|ES	-2.56489	0.0443442	0.00410031	0.479577	0.0103208
PLCD4|57502|AT	-2.56467	0.00048886	1.44213e-06	0.165716	0.0103274
TATDN1|85093|ES	-2.55994	0.164728	0.04141	0.655288	0.0104689
ENDOV|44060|ES	2.55692	45.7154	2.44101	856.164	0.0105604
FOPNL|34209|ES	2.55686	703257	23.1737	2.13419e+10	0.0105623
CARS|13943|AD	-2.55009	0.0370288	0.00293993	0.466381	0.0107696
DSCR3|60552|RI	-2.54981	0.160886	0.0394996	0.655306	0.0107781
ADAMTSL1|85946|AT	-2.54905	0.356845	0.161578	0.788093	0.0108016
ALOX5|11359|ES	-2.5487	0.0477335	0.00460078	0.495238	0.0108125
SCMH1|2056|ES	2.54816	3.0467	1.29325	7.17754	0.0108291
CMTM8|63813|ES	-2.54773	0.00145862	9.59771e-06	0.221675	0.0108427
ATE1|91855|ME	2.54646	3.74091	1.35509	10.3273	0.0108822
ARF1|10064|AD	-2.54568	0.000545637	1.67719e-06	0.17751	0.0109067
RPS7|52572|AA	-2.54498	0.0746751	0.0101245	0.550777	0.0109284
ZNF185|90409|ES	2.54268	3.15835	1.30156	7.66401	0.0110005
FAM86C1|17439|ES	-2.54143	0.271236	0.0991608	0.741914	0.0110401
B4GALT4|66290|ES	2.54141	13.4482	1.81229	99.7938	0.0110405
TMEM185A|90324|ES	-2.54094	0.0106617	0.000321056	0.354055	0.0110555
FHL2|54831|AD	-2.53818	0.142749	0.0317499	0.641807	0.011143
C4orf33|70595|AP	2.53707	5.2967	1.46113	19.2009	0.0111785
DNAJC25|87223|AT	2.53584	292.159	3.63016	23513.3	0.0112179
DNAJC25|87224|AT	-2.53583	0.00342279	4.25292e-05	0.27547	0.011218
PER1|39097|ES	2.53523	205.398	3.3477	12602.1	0.0112374
OSBPL5|13954|ES	2.53516	204.237	3.34303	12477.6	0.0112396
C11orf57|18722|AA	-2.53465	0.0289914	0.00187582	0.448071	0.0112559
C4orf33|70594|AP	-2.53446	0.18935	0.0522824	0.685763	0.011262
AMT|64868|ES	2.53442	1962.14	5.57616	690440	0.0112634
FAM134A|57615|AA	-2.53227	1.58409e-05	3.05098e-09	0.082247	0.0113326
PHKG2|36180|AD	-2.53186	9.75654e-05	7.66523e-08	0.124184	0.011346
GPR56|36589|ES	-2.53156	0.200135	0.0575969	0.695421	0.0113558
ELP3|83206|ES	2.53132	98.9344	2.82085	3469.88	0.0113634
NKIRAS2|40987|ES	2.53125	4.66575	1.4157	15.3771	0.0113658
OPA1|68145|ES	2.53101	42.9374	2.3356	789.355	0.0113735
DGCR2|61038|ES	-2.52959	1.64407e-05	3.22956e-09	0.0836949	0.0114196
KDM6A|88878|ES	2.52642	4.04287	1.36782	11.9496	0.0115231
APOBEC3G|62277|AP	2.52543	32.0058	2.17287	471.436	0.0115557
APOBEC3G|62278|AP	-2.52543	0.0312443	0.00212118	0.460221	0.0115557
KLK8|117214|ES	-2.5249	0.247717	0.0838515	0.731813	0.0115731
PLXNB2|96240|ES	-2.52437	0.198168	0.0563946	0.696351	0.0115906
DCAF8|8449|ES	2.5233	4.10757	1.37084	12.3079	0.0116258
COL1A1|386559|ES	2.52249	41.2732	2.29246	743.078	0.0116527
AP2B1|40325|AD	2.52248	4.47752	1.39696	14.3514	0.011653
ING4|19913|AD	-2.52234	0.019644	0.000926823	0.416354	0.0116578
IFI27L1|29060|ES	-2.52096	0.335562	0.143574	0.784276	0.0117035
RASL12|31160|ES	-2.51952	0.0376575	0.00293757	0.48274	0.0117515
HN1L|33120|ES	-2.51813	8.83682e-07	1.71574e-11	0.0455136	0.011798
RIN1|17019|ES	-2.51795	1.86163e-06	6.45059e-11	0.0537263	0.011804
HSD11B1L|46881|AA	-2.5173	0.115165	0.0214028	0.619689	0.0118257
SLAMF7|8490|ES	-2.51709	3.44038e-05	1.15114e-08	0.102822	0.0118329
UBXN11|1255|ES	-2.5168	0.376723	0.176136	0.805741	0.0118425
HPS1|91779|ES	-2.51563	0.16766	0.0417035	0.674043	0.011882
BAI2|1500|AA	-2.51417	0.169112	0.0423142	0.675872	0.0119313
COL1A1|430548|ES	2.51042	246.338	3.34492	18141.7	0.0120589
NDUFA12|23737|ES	-2.50924	6.36563e-05	3.35911e-08	0.120631	0.0120992
PPP2R4|87850|ES	2.50868	78.3867	2.5961	2366.81	0.0121183
CASK|88865|ES	2.50593	2.89671	1.26077	6.65544	0.0122131
GUK1|10185|ES	2.50568	172.173	3.06885	9659.47	0.0122216
MEN1|16702|AD	-2.50484	3.19979e-08	4.37117e-14	0.0234232	0.0122507
BCS1L|57545|ES	-2.50462	0.274333	0.0997031	0.754826	0.0122582
HTATIP2|14712|AD	2.50384	11.42	1.69723	76.8408	0.0122855
ACOX1|43538|ES	-2.50363	0.043604	0.00375387	0.506493	0.0122928
FANCD2|63308|ES	2.50348	2.69709e+08	67.6672	1.07501e+15	0.0122979
FBXL12|47429|AD	-2.50064	0.34112	0.146827	0.792515	0.012397
ZNRF3|61567|AP	2.49917	45258.2	10.104	2.02723e+08	0.0124483
EPS8L2|13729|AP	2.49761	13.7779	1.75883	107.93	0.0125035
LILRB1|51915|AP	2.49694	3.31351	1.29387	8.48569	0.012527
PIGT|59560|ES	-2.49628	0.0784088	0.0106236	0.578705	0.0125502
DNASE1|33607|AT	2.49603	3.34785	1.29629	8.64628	0.012559
REPIN1|82245|ES	-2.49543	0.0751831	0.00984918	0.573906	0.0125806
TYSND1|12031|ES	-2.4939	0.0173231	0.000715088	0.419657	0.0126347
HEATR5A|27111|AT	-2.49362	0.16244	0.0389319	0.677767	0.0126446
PNPLA6|47109|AP	-2.48967	0.134406	0.0276871	0.652473	0.0127863
MAP2K4|39300|ES	-2.4893	0.00911029	0.000225402	0.36822	0.0127996
EFEMP2|16933|ES	-2.48868	2.74046e-05	6.99637e-09	0.107343	0.0128219
HIVEP1|75357|AT	2.48812	4159.32	5.86426	2.95007e+06	0.0128421
KIAA1958|87249|AT	-2.48719	0.160514	0.0379699	0.678561	0.0128758
KIAA1958|87250|AT	2.48713	6.2297	1.47365	26.3354	0.0128778
RPS3A|96809|ES	2.48676	3.94852	1.33767	11.6552	0.0128913
TRABD|62789|AP	-2.48667	0.137705	0.0288588	0.657083	0.0128947
FANCC|86949|AP	-2.48619	0.0299929	0.00188968	0.476045	0.012912
ZNF235|50304|AT	2.48583	7.54909	1.53361	37.16	0.0129251
PDE4DIP|4417|AT	-2.48502	0.00337634	3.79407e-05	0.300461	0.0129543
RIF1|55576|RI	-2.48483	0.305226	0.119703	0.778283	0.0129613
HEATR5A|27113|AT	2.48457	6.09964	1.46492	25.3977	0.0129707
TSSC1|52552|ES	-2.48422	1.993e-05	3.89928e-09	0.101866	0.0129835
NAPEPLD|81167|AP	-2.48229	0.280997	0.103136	0.765589	0.0130541
SNX11|42184|ES	-2.48094	0.102975	0.0170916	0.620416	0.0131037
CDCA7|56008|ES	2.47933	4.02255	1.33854	12.0885	0.0131629
STAT2|22431|AA	-2.47925	0.00115295	5.48316e-06	0.242433	0.013166
SLC39A6|45209|ES	-2.47763	0.0186779	0.000801381	0.43533	0.0132258
DAPK2|31077|ES	-2.4752	0.346817	0.149945	0.802173	0.0133163
TFPT|51790|ES	2.47429	1319.97	4.45318	391253	0.01335
HTATIP2|14711|RI	2.47407	2.65163	1.22463	5.74143	0.0133582
MRPS25|63541|AA	-2.47395	0.323512	0.132314	0.790997	0.0133628
FGFR1|83420|ME	-2.47222	4.59083e-06	2.69069e-10	0.0783286	0.0134277
EEF1D|85447|ES	2.47103	282.437	3.21299	24827.5	0.0134724
NPRL3|32813|ES	2.4706	6.0693	1.45165	25.3756	0.0134888
LRTOMT|17526|AT	-2.46895	0.118768	0.0218855	0.644531	0.0135509
LRTOMT|17527|AT	2.46895	8.41976	1.55152	45.6923	0.0135509
DBNDD1|38197|AP	2.46862	5.55719	1.42389	21.6887	0.0135634
PLCB2|29965|ES	-2.46692	0.228657	0.0708039	0.738433	0.013628
CADPS2|81608|ES	2.46468	7.95491	1.52909	41.3846	0.0137136
SLC38A6|27787|AA	-2.4641	0.261171	0.0897728	0.759813	0.0137356
TM7SF2|16763|ES	2.4626	141209	11.2493	1.77255e+09	0.0137934
ARMC8|66970|ES	2.46175	3.69639	1.30537	10.467	0.0138259
GIPC1|47983|ES	-2.46032	0.000371101	6.86509e-07	0.200603	0.0138814
GPR64|88619|ES	2.45929	3.38613	1.281	8.95069	0.0139211
BCL2L14|20494|AP	-2.45888	0.194081	0.0525337	0.717018	0.0139372
ABCC6|34219|AT	-2.45835	0.349813	0.151409	0.808204	0.0139576
ABCC6|34220|AT	2.45835	2.85867	1.23731	6.60464	0.0139576
MYRF|16277|AA	2.4566	9.92144	1.59027	61.8982	0.0140259
CSE1L|59734|ES	-2.45653	2.00039e-07	9.04397e-13	0.0442457	0.0140285
CLN3|35745|ES	-2.45565	0.001397	7.35609e-06	0.265304	0.014063
KLHL7|78957|ES	-2.45565	0.0163408	0.000612638	0.435853	0.0140631
NT5C3A|79211|AT	2.45529	5446.21	5.67165	5.22973e+06	0.0140772
PIGS|39923|AD	-2.45442	0.0589563	0.00614813	0.565349	0.0141112
WISP1|85224|ES	-2.45442	0.0539871	0.00524766	0.555411	0.0141113
C3orf17|66167|ES	2.45337	3.51601	1.28771	9.60025	0.0141524
RPS6KA3|88667|AP	-2.45258	0.307858	0.120079	0.789281	0.0141835
ING3|81588|RI	-2.45153	0.365088	0.163132	0.81706	0.0142249
NPL|9168|ES	-2.45084	0.0545819	0.00533398	0.558529	0.0142524
THAP6|69539|AD	-2.44886	0.0669889	0.00769814	0.582934	0.0143308
MYO5B|45496|ES	2.44875	4.43215	1.34607	14.5935	0.0143353
WDR90|32931|AA	2.44773	12.1459	1.64474	89.6929	0.0143758
ZSCAN32|33558|ES	-2.44761	0.022313	0.00106204	0.468789	0.0143807
CCND3|76156|AP	2.4476	2.52251	1.20242	5.29186	0.014381
CD99L2|90362|ES	-2.44747	0.00110832	4.76427e-06	0.257832	0.0143864
EPS8L2|13727|AP	-2.44617	0.0768389	0.00983256	0.600475	0.0144382
PLD3|117708|ES	-2.4456	0.180306	0.0456836	0.711641	0.0144609
CEP70|67008|AA	2.44533	9.63364	1.56772	59.1987	0.0144721
CCND3|76154|AP	-2.44407	0.401584	0.193212	0.834676	0.0145225
ABHD3|44781|AA	-2.43996	1.72511e-06	4.04924e-11	0.0734949	0.0146891
RAD51AP1|19789|ES	-2.43912	0.285156	0.104043	0.781543	0.0147231
RSAD1|42403|ES	-2.43748	4.35399e-09	8.23666e-16	0.0230157	0.0147902
SOD2|78304|RI	2.43687	5.10405	1.37575	18.936	0.0148152
NUPL2|78963|ES	-2.43664	1.72052e-06	3.97172e-11	0.0745314	0.0148246
WTAP|78312|AT	-2.43655	0.168455	0.0402039	0.705832	0.0148281
WTAP|78313|AT	2.43655	5.93629	1.41677	24.8732	0.0148281
FMNL3|21604|AA	-2.43493	0.00449363	5.79541e-05	0.348426	0.0148948
PER1|39098|ES	-2.43319	0.00450721	5.80905e-05	0.349711	0.0149663
C12orf52|24622|ES	2.43301	2.78439	1.2203	6.35317	0.0149739
EFCAB4A|13776|ES	-2.433	0.304469	0.116815	0.793574	0.0149743
DMKN|49179|ES	2.43109	6.35329	1.43091	28.2088	0.0150537
GABPB1|30576|ES	-2.43079	0.0795448	0.0103316	0.612429	0.0150658
C4orf47|71354|ES	2.42984	2.67922	1.20995	5.93266	0.0151055
CDK10|38114|AA	2.42969	1223.05	3.95269	378440	0.0151115
TTC8|28742|ES	2.4274	5.00388	1.36353	18.3632	0.0152073
SYT17|34290|AP	2.42653	7.72296	1.4815	40.2593	0.0152439
FUZ|51085|AA	2.42572	2.94534e+06	17.4635	4.96752e+11	0.0152779
CAMKK2|24849|AT	-2.42485	0.0229708	0.00108778	0.485078	0.0153149
CAMKK2|24851|AT	2.42478	43.5282	2.06132	919.173	0.0153175
ABCG1|60705|AD	2.42369	3.94658	1.3004	11.9775	0.0153636
ENTPD1|12654|ES	-2.42367	0.00251404	1.98662e-05	0.318148	0.0153646
EIF2B5|67832|AT	-2.42244	0.0136675	0.000423939	0.440633	0.0154166
EIF2B5|67831|AT	2.4222	72.2455	2.26319	2306.22	0.015427
ARPC4-TTLL3|63195|ES	-2.42216	0.135156	0.0267624	0.682566	0.0154283
TUBA1A|21538|AP	-2.42155	0.0207947	0.000904755	0.477941	0.0154544
NR1H3|15699|RI	2.42109	14.4545	1.66317	125.623	0.0154741
COL1A1|265562|ES	2.42085	437.788	3.18309	60211.4	0.0154843
DAB1|3195|AT	-2.41984	0.1473	0.0312235	0.694901	0.0155275
ARTN|2486|AP	2.41922	5.04943	1.35988	18.7493	0.0155539
MPST|62078|AD	-2.41907	0.227988	0.0688154	0.755336	0.0155601
ZNF664|25129|ES	-2.41682	0.35758	0.1553	0.823329	0.0156568
APBB2|69096|AP	2.41668	4.09849	1.3055	12.8668	0.0156629
TSPAN4|13799|ES	2.41639	162.361	2.61539	10079.3	0.0156751
MMP11|61322|AA	-2.41599	1.44371e-05	1.70856e-09	0.121992	0.0156924
GPR161|8889|AP	-2.41482	0.34436	0.144955	0.818073	0.0157431
FAM175A|69801|ES	2.41453	66.1341	2.20149	1986.71	0.0157557
ANGPT2|82578|AT	-2.41178	0.000892047	2.96539e-06	0.268345	0.0158748
ABCB8|82310|ES	-2.40842	0.000217858	2.28136e-07	0.208042	0.0160216
CD274|85790|ES	-2.40806	0.0120454	0.000330194	0.439416	0.0160375
TSPAN4|13800|ES	2.40375	23.4078	1.78983	306.132	0.016228
RAD51C|42720|AD	2.40353	11.9815	1.58138	90.7796	0.0162378
NFKB2|12949|AD	2.40148	4.56524	1.32204	15.7646	0.0163288
AR|89346|AP	2.40049	1398.28	3.77803	517516	0.0163731
TBXAS1|81969|ES	-2.39979	0.0475626	0.00395328	0.572234	0.0164045
PHRF1|13697|AA	2.39961	17.4227	1.68807	179.821	0.0164128
TMEM134|17234|AA	2.39956	8.80176	1.48951	52.0109	0.0164147
DPF3|28225|AT	-2.39903	0.099375	0.0150685	0.655366	0.0164386
SH3D19|70833|AP	2.39785	2.83035	1.20924	6.62472	0.0164916
LDB3|12421|AT	2.39669	2.79893	1.20629	6.49432	0.016544
MASP2|636|AT	-2.39668	0.108612	0.017678	0.667301	0.0165445
COL1A1|266638|ES	-2.39604	0.154491	0.0335295	0.711838	0.0165732
NRP1|11201|ES	-2.3952	0.0443811	0.0034691	0.567779	0.0166112
PCM1|82837|AD	-2.39501	0.136849	0.0268769	0.69679	0.0166201
LDB3|12422|AT	-2.39178	0.358033	0.154306	0.830739	0.016767
PTK2|85311|ES	-2.39176	0.00982564	0.000222417	0.434063	0.0167679
UBXN11|1256|ES	-2.3917	0.461009	0.244413	0.869551	0.0167706
ETV4|41711|AP	-2.39123	0.260602	0.0865538	0.78464	0.0167921
RWDD3|91022|ES	2.3911	3.23388	1.23569	8.46331	0.0167979
CREM|11250|ES	-2.39073	0.0624095	0.00642062	0.606631	0.0168147
GAB2|18023|AP	2.3907	32.3894	1.87124	560.628	0.0168165
PLEKHA5|20646|AT	2.38995	16.1795	1.6501	158.642	0.0168506
TENC1|21926|AD	-2.38874	5.32287e-06	2.5058e-10	0.113069	0.0169061
PHRF1|13699|ES	2.38637	17.7429	1.67178	188.309	0.0170157
MARCH7|55702|ES	2.38588	48.9222	2.00264	1195.12	0.0170384
ZNF527|49507|AT	-2.38546	0.38123	0.172615	0.84197	0.017058
DDX49|48529|ES	2.38393	87.3371	2.21427	3444.82	0.0171288
SERAC1|78254|AT	-2.3837	0.196349	0.051491	0.748731	0.0171396
ZNF527|49506|AT	2.38216	2.61917	1.18608	5.78384	0.0172112
GPR89A|7317|ES	-2.3801	0.073037	0.00846632	0.630073	0.0173078
RBM6|64949|ES	-2.37906	0.170173	0.0395608	0.732004	0.0173569
NAPEPLD|81166|AP	2.37716	3.34737	1.23619	9.06404	0.0174467
TMEM107|39130|ES	-2.37529	0.436011	0.219801	0.864898	0.0175351
DCAF11|26847|ES	2.37359	4.47291	1.29829	15.4102	0.017616
ODF2L|3679|AA	-2.37341	0.00318206	2.75703e-05	0.367261	0.0176247
OBFC1|13028|AP	2.37333	7.76878	1.42913	42.2312	0.0176287
CCDC163P|2685|AT	2.37115	872.22	3.23549	235133	0.0177329
TSPO|62571|AP	2.37002	48470.4	6.46657	3.63311e+08	0.017787
FBXL20|40638|AP	-2.36978	0.229637	0.0680117	0.775358	0.0177986
C17orf70|44129|AD	-2.3681	0.279287	0.0971791	0.802652	0.0178795
COL1A1|306211|ES	2.36633	12.4484	1.54192	100.499	0.0179653
EPB41L2|77578|ES	-2.36505	0.216859	0.0611021	0.769661	0.0180274
VEGFA|76325|AD	2.36367	2.61694	1.17858	5.81073	0.018095
TMEM175|68434|ES	-2.36284	0.183639	0.0450222	0.749034	0.0181354
MROH6|85427|ES	-2.36244	0.201143	0.0531699	0.760927	0.0181553
SULT1A3|94136|AP	2.36136	5.17208	1.32224	20.2311	0.0182082
TFDP2|67089|AP	-2.36122	0.273514	0.0932472	0.802273	0.0182148
TFDP2|67088|AP	2.36115	3.65599	1.24641	10.7238	0.0182183
FBXL20|40639|AP	2.36098	4.33594	1.28295	14.654	0.0182265
OAZ3|7652|AP	2.36025	3.22066	1.2194	8.50641	0.0182627
SLC10A7|70775|ES	-2.35897	0.386705	0.175611	0.851545	0.0183257
SPATS2|21584|ES	-2.35876	0.0564732	0.00518456	0.615138	0.018336
MRPL4|47482|AT	-2.3584	0.00177461	9.18226e-06	0.34297	0.018354
NFIA|3227|ES	-2.35834	2.29132e-31	7.86932e-57	6.67164e-06	0.0183568
MRPL4|47481|AT	2.3579	562.709	2.91178	108745	0.0183786
NNT|71965|ES	-2.35785	0.0062913	9.30987e-05	0.425145	0.018381
NAGLU|41057|ES	-2.35773	0.00456778	5.17891e-05	0.402877	0.0183869
TMEM101|41753|AT	2.3575	438773	8.94175	2.15306e+10	0.0183986
OBFC1|13029|AP	-2.35686	0.130323	0.0239372	0.709529	0.0184304
C8orf44|84026|AP	-2.35662	0.000173263	1.28974e-07	0.232762	0.018442
CLN3|35718|ME	2.35438	13.1151	1.53905	111.76	0.0185537
ZNF613|51384|ES	-2.35426	0.128543	0.0232977	0.70922	0.0185596
KIFC3|36604|AP	-2.35416	0.207748	0.0561501	0.768641	0.0185646
TRPV4|24354|ES	-2.35377	0.209291	0.0569044	0.769758	0.0185839
CECR5|60967|AP	2.35092	5108.72	4.13708	6.30855e+06	0.0187269
FAM115A|82127|AD	-2.35039	0.264889	0.0874907	0.801982	0.0187538
WDR48|64126|AA	-2.3494	4.13369e-07	1.95358e-12	0.0874667	0.0188036
POLR1A|54393|ES	-2.34625	0.0149653	0.000447323	0.500667	0.0189636
PTOV1|51098|AA	-2.34538	0.0249893	0.00114499	0.545387	0.0190079
STRA6|31689|RI	-2.34536	0.192108	0.0483969	0.762555	0.0190089
CDC27|42057|ES	2.34421	28.2409	1.7291	461.25	0.0190672
COPS7A|19954|AD	2.33892	17.1582	1.58494	185.751	0.0193395
CYP51A1|80416|AP	2.33822	10.624	1.46563	77.011	0.0193757
CYP51A1|80417|AP	-2.33817	0.0941299	0.0129855	0.682333	0.0193783
DCTD|71234|ES	-2.33716	4.74842e-06	1.63022e-10	0.138309	0.019431
FIP1L1|69315|ES	2.33678	4.18833	1.25982	13.9244	0.0194505
PDE9A|60736|ES	-2.33674	0.000220968	1.89716e-07	0.257367	0.0194525
ITGA7|22209|AP	2.33649	4.36102	1.26786	15.0005	0.0194657
CTBP2|13410|AP	2.33554	5.3899	1.31113	22.1573	0.0195151
VPS53|38235|ES	2.3355	17.452	1.58374	192.312	0.0195171
SLC47A1|39736|RI	-2.33529	0.000192629	1.46744e-07	0.252863	0.0195283
DNAJC1|10978|ES	2.33509	31688.5	5.28508	1.89999e+08	0.0195389
CCDC122|25773|AT	-2.3342	0.185066	0.0448869	0.763016	0.0195854
CCDC122|25772|AT	2.33404	5.40282	1.31044	22.2753	0.0195937
URI1|48867|ES	2.33391	5.66396	1.32028	24.2981	0.0196005
PPP2R5C|29319|AT	-2.33294	0.0558518	0.00494756	0.630497	0.0196512
TMEM98|40217|ES	-2.33204	0.0268371	0.00128281	0.561445	0.0196987
RAD51D|40254|ES	-2.33182	0.0195774	0.000717671	0.534052	0.01971
TTC21A|64161|AD	-2.32803	0.185896	0.0450889	0.766426	0.0199105
GAPVD1|87569|AD	-2.32764	0.0169733	0.000548477	0.525258	0.0199313
TMC6|43758|AT	2.32742	5.4958	1.30869	23.0794	0.0199428
TMC6|43757|AT	-2.32737	0.181964	0.0433304	0.764151	0.0199456
IL17RE|63239|AP	-2.32732	0.0978901	0.0138288	0.692934	0.0199481
MAP2K6|43188|AD	-2.32724	0.00178781	8.67496e-06	0.368446	0.0199526
SCMH1|2047|ES	2.32721	5.84131	1.32117	25.8262	0.0199541
MFAP5|20197|ES	-2.32622	0.0534998	0.00453861	0.630639	0.0200066
PPIA|97445|ES	2.3259	2.35317	1.14412	4.83988	0.020024
CTCFL|59921|ES	-2.32585	0.00360401	3.1472e-05	0.412713	0.0200264
HIVEP1|75358|ES	-2.32501	0.00154166	6.56888e-06	0.361816	0.0200713
AGTPBP1|86736|ES	-2.32496	0.0163577	0.000510356	0.524287	0.0200739
OGFOD1|36470|AD	-2.32483	0.000127715	6.66169e-08	0.24485	0.020081
NDUFA12|23740|ES	2.32444	6.16044	1.32988	28.5372	0.0201021
APCDD1|44629|ES	-2.32402	0.000569377	1.04487e-06	0.310267	0.0201244
COL1A1|386425|ES	2.32347	10.9592	1.45437	82.5815	0.0201537
LDHA|14633|ES	2.32315	2.4963	1.15375	5.40111	0.0201711
CIRBP|46427|AA	-2.32199	0.197466	0.0502141	0.77653	0.0202334
CACNA1C|19693|AT	-2.32098	0.00751275	0.000120782	0.467297	0.020288
RABL2B|62931|AA	2.32062	10.0101	1.43048	70.0483	0.0203072
KIAA1324L|80287|ES	2.32001	6.85573	1.34819	34.8624	0.0203401
APBB2|69095|AP	-2.31965	0.262745	0.0849329	0.812818	0.02036
TCF7L2|13140|ES	2.3188	3.75049	1.22699	11.464	0.0204061
ITGAL|36124|ES	-2.31822	0.0106537	0.000228998	0.495642	0.0204371
TP53I11|15502|ES	-2.318	0.380899	0.16841	0.861495	0.0204494
VPS41|79292|ES	-2.31792	0.000277767	2.7325e-07	0.282359	0.0204538
ZNF263|33506|AP	-2.31776	0.0317834	0.00172036	0.587194	0.0204623
BCL2L14|20493|AP	2.3173	4.20347	1.24785	14.1596	0.0204871
C11orf80|17128|ES	2.31459	5.93651	1.31376	26.8255	0.0206354
FER|72933|ES	-2.31456	0.00680657	9.9507e-05	0.465589	0.0206372
SMG8|42767|AT	2.31412	119578	5.98547	2.38893e+09	0.0206609
SLC25A19|43433|ES	-2.31259	0.288782	0.100785	0.82746	0.0207451
WSB2|24688|AP	2.3108	281.906	2.35496	33746.1	0.020844
DDX41|74797|AA	-2.30976	0.00174631	7.97809e-06	0.382246	0.0209016
WBP1L|12981|AP	-2.30912	0.0873897	0.0110403	0.691738	0.020937
DMKN|49188|ES	2.30814	2.12578	1.12048	4.03301	0.0209913
SPAG8|86314|AD	-2.30787	0.228925	0.0654502	0.800711	0.0210065
NAA30|27655|ES	2.3072	8070.41	3.87247	1.68191e+07	0.0210438
GIGYF2|58023|ES	-2.30704	0.420758	0.201663	0.877887	0.0210526
ZNF235|50303|AT	-2.30697	0.191817	0.0471671	0.780073	0.0210567
PDGFC|70957|ES	-2.30641	0.0363206	0.00217063	0.607742	0.0210876
HSD17B4|73083|AD	-2.30618	0.00576457	7.20614e-05	0.461138	0.0211004
PCBP4|65137|ES	-2.30602	0.145695	0.0283418	0.748964	0.0211094
NGLY1|63755|ES	2.30595	12.6694	1.46372	109.662	0.0211134
AIF1L|87922|AA	-2.30582	0.0393373	0.00251407	0.615503	0.0211206
REC8|26881|RI	-2.30193	0.293107	0.103093	0.833342	0.0213391
SLC6A6|63526|AT	-2.30069	0.104554	0.0152725	0.715761	0.0214093
IL32|33393|AD	-2.30037	0.026558	0.00120663	0.584543	0.0214275
PPM1B|53413|AT	2.29885	6.26811	1.31072	29.9752	0.0215133
FAM83A|85047|RI	-2.29804	3.0628e-06	6.07326e-11	0.15446	0.0215592
BIRC5|43859|ES	-2.29766	0.0231748	0.000933976	0.57504	0.0215809
GABARAPL1|20413|RI	-2.29586	0.00512591	5.68354e-05	0.4623	0.0216836
MAP4K2|16693|AA	-2.29548	3.30997e-06	6.92877e-11	0.158122	0.0217055
NDUFV3|114063|ES	-2.29544	0.0181138	0.000589664	0.556433	0.0217082
CDC25C|73524|AP	2.29345	86.9963	1.91433	3953.53	0.0218223
CBLB|66001|ES	2.29324	7.09033	1.32931	37.8187	0.0218343
SLBP|68501|ES	-2.29296	0.000132579	6.42786e-08	0.273453	0.0218502
CAST|72850|AT	-2.29224	1.82158e-06	2.25363e-11	0.147236	0.0218919
KRT222|40884|AT	-2.29184	1.12844e-05	6.62821e-10	0.192116	0.0219149
ATF3|9736|RI	-2.29115	0.0393242	0.00246865	0.626411	0.0219549
PQLC1|46259|ES	-2.29102	0.211237	0.0558613	0.798783	0.0219624
C17orf80|43223|ES	-2.29044	0.013487	0.000338575	0.537252	0.021996
DCUN1D4|69262|AP	2.29042	46.4037	1.7396	1237.82	0.0219968
DMKN|49163|ES	2.2898	1.77589	1.08624	2.90339	0.0220328
SLC25A26|65548|ES	-2.28972	0.00511006	5.5831e-05	0.467711	0.0220376
RPP40|75237|ES	2.28967	416.463	2.38346	72768.6	0.0220406
PTOV1|51095|AP	2.28919	8.0878e+06	9.85046	6.64056e+12	0.0220686
TUSC3|82772|ES	2.28827	64.274	1.81721	2273.34	0.0221218
APBB3|73674|AA	2.28768	2.77795	1.15762	6.6663	0.022156
SIPA1|16889|AP	-2.28732	0.124623	0.0209235	0.742273	0.0221771
TIRAP|19386|ES	2.28722	4.50978	1.2405	16.3951	0.0221832
NPIPB3|93938|ES	2.2871	62.6975	1.80747	2174.85	0.0221898
UEVLD|14668|ES	2.28705	7.63229	1.33731	43.5589	0.0221931
ZNF582|52168|AD	2.287	3.83451	1.2119	12.1325	0.0221961
ATP13A2|840|ES	2.28676	270.841	2.22664	32944.2	0.0222101
UPK1B|66280|ES	-2.28639	0.00542421	6.19646e-05	0.47482	0.0222312
GYG1|96554|AD	2.28618	981287	7.16081	1.34472e+11	0.022244
WDR37|10614|AT	2.28583	197.365	2.1243	18336.9	0.022264
CFLAR|56783|AP	2.28442	5.42929	1.27161	23.181	0.022347
SLC3A2|16473|ES	-2.28435	0.28965	0.100038	0.838656	0.0223509
RAP1GAP|984|AA	2.28389	45.5772	1.71896	1208.45	0.0223777
ABCC4|26113|ES	-2.28376	0.222971	0.0615038	0.808341	0.0223859
ATP5A1|300060|ES	-2.28313	0.34493	0.138323	0.860138	0.0224227
HSH2D|48133|AT	-2.28302	0.0313532	0.00160453	0.612655	0.0224289
GGT1|61438|AA	-2.28198	0.150977	0.0297637	0.765836	0.0224908
PFDN5|22010|ES	2.28196	987.203	2.6456	368374	0.0224918
CDC7|3737|AP	-2.28168	0.342314	0.1363	0.859713	0.022508
TVP23C|39353|AP	2.28153	41.4124	1.69014	1014.71	0.0225173
C12orf76|24406|AT	-2.28035	0.271212	0.0883564	0.832494	0.022587
CYFIP2|74370|ES	-2.27971	2.6579e-07	5.90653e-13	0.119604	0.0226249
EIF3M|14855|ES	2.27932	6.47624	1.29919	32.2828	0.0226481
TIMM17B|89017|AA	2.27695	18.3989	1.49996	225.687	0.0227891
EFNA3|7938|ES	2.27678	7.56283	1.32517	43.1617	0.0227993
KIAA0430|34180|AA	-2.27661	0.0242863	0.000989236	0.596244	0.0228094
BCL2L11|54968|RI	2.27635	4.62419	1.23718	17.2837	0.0228249
WNK2|86910|AA	-2.27596	0.190069	0.0454922	0.794117	0.0228486
DUSP28|58266|RI	-2.27487	0.27046	0.0876635	0.834424	0.0229137
MBD1|45513|ES	2.2743	3.11801	1.1702	8.30796	0.022948
RPP25L|86179|AD	-2.27405	0.0781071	0.008676	0.703171	0.0229629
ANKMY1|58250|AT	-2.27296	0.280453	0.0937024	0.8394	0.0230288
FUOM|13553|AA	2.27267	9.61929	1.36544	67.7661	0.0230463
COL1A1|456170|ES	-2.27194	0.181984	0.0418481	0.791387	0.0230899
KIF24|86157|ES	-2.27143	0.157987	0.0321462	0.776447	0.0231209
SH3BP2|68590|AP	-2.27103	0.127478	0.0215475	0.754173	0.0231453
MYLK|66480|AA	-2.26988	0.0939355	0.0121872	0.724028	0.0232148
MADD|15722|ES	2.26867	8.72911	1.34289	56.7414	0.0232886
PDXK|60788|AT	2.26799	261.608	2.12988	32132.7	0.0233296
PDXK|60789|AT	-2.26793	0.00382302	3.11247e-05	0.469578	0.0233333
MUC16|252109|ES	-2.26791	0.163966	0.0343663	0.782305	0.0233347
PSMD10|89845|AD	-2.26784	0.00729014	0.000103662	0.512685	0.023339
PPM1B|53414|AT	-2.26754	0.16151	0.0334041	0.780905	0.0233574
CLK3|31726|AP	2.26713	2.74741	1.14675	6.5823	0.023382
CLK3|31725|AP	-2.2671	0.363988	0.151927	0.872044	0.0233841
SEPT2|58366|ES	-2.26707	0.431215	0.208388	0.892308	0.0233862
ICA1|78781|AP	-2.26678	0.293053	0.101401	0.846935	0.0234038
TMEM139|82089|RI	-2.26672	0.204147	0.051674	0.806516	0.0234071
WBP1L|12980|AP	2.26645	10.9682	1.38247	87.0191	0.0234239
SPOP|42315|ES	2.26427	6.10095	1.27513	29.1904	0.0235574
CDK2|22324|ES	-2.26401	4.01631e-06	8.55722e-11	0.188505	0.0235736
LRTOMT|17551|ES	-2.26363	0.359503	0.148255	0.87176	0.0235966
ZC3H11A|9458|RI	2.26259	9.61547	1.35355	68.307	0.0236608
CHEK2|61528|ES	2.26157	205.622	2.03459	20780.8	0.0237239
SBNO2|898553|ES	2.26137	23459.2	3.82387	1.43921e+08	0.0237361
PSRC1|4004|AA	-2.26028	0.348658	0.139829	0.869362	0.0238041
PHC3|67606|ES	2.25915	97.2842	1.83351	5161.8	0.023874
SHROOM1|73309|ES	2.25744	329940	5.33565	2.04025e+10	0.0239809
MUTYH|2670|AA	2.25707	2.44748	1.12504	5.32438	0.0240037
RANBP3|102651|ES	-2.25656	0.256092	0.0784425	0.836068	0.0240357
OAS2|24611|ES	2.25554	9.3085e+07	11.0735	782481371535129	0.0240993
ITGB2|60847|AT	-2.25507	0.0503885	0.00375386	0.67637	0.0241291
RNF14|73853|ES	-2.25416	0.408373	0.187446	0.889689	0.0241863
MTHFD2|54030|ES	-2.25388	0.00824786	0.000127174	0.534913	0.0242038
NFAM1|62504|AT	-2.25371	0.00569782	6.36699e-05	0.509898	0.0242145
CTAGE5|27380|AD	2.25366	15.0199	1.42345	158.488	0.0242179
RAI2|88594|RI	-2.2534	0.0081499	0.000124254	0.534557	0.0242341
TMCO6|73693|AA	-2.25335	0.0426775	0.00274628	0.663215	0.0242374
DNAJC21|71747|AA	2.2532	11.1789	1.36912	91.2759	0.0242463
MUC16|252265|ES	-2.25301	0.0833419	0.00959595	0.723835	0.0242587
TBCB|49357|RI	2.25285	3.15334	1.16103	8.56444	0.0242686
GPS1|44280|AA	-2.25273	0.185145	0.0426792	0.803169	0.0242765
UBE2C|59605|ES	-2.25271	0.535276	0.310761	0.921993	0.0242774
C11orf30|17892|ES	-2.25258	0.00026529	2.0512e-07	0.343109	0.0242856
PAM|72887|ES	2.25203	37.96	1.60259	899.147	0.0243206
MYB|77846|ES	-2.25041	0.0126436	0.000281009	0.568884	0.0244232
ARMC5|36263|RI	-2.24976	0.00402549	3.29739e-05	0.491437	0.0244639
ZNF394|80653|ES	2.24897	68.0296	1.71995	2690.8	0.0245142
RBM42|49226|ES	2.24894	293818	5.04217	1.71214e+10	0.0245163
SHF|30407|AP	-2.24794	0.26036	0.0805409	0.841648	0.0245799
SMUG1|22128|ES	2.24705	2.54259	1.12662	5.73818	0.0246367
C3orf17|66158|ES	2.24566	97.2211	1.79013	5280.03	0.0247259
PPM1K|69885|AT	-2.24442	0.0232328	0.000869526	0.620753	0.0248052
ARTN|2483|AP	-2.24331	0.378131	0.161671	0.884408	0.0248766
CDK10|38119|ES	-2.24291	0.299713	0.104575	0.858984	0.0249025
WDR20|29353|ES	-2.24243	0.0649808	0.0059582	0.708688	0.0249338
KLHL5|69042|AT	2.2423	90.0969	1.76249	4605.66	0.0249417
SCP2|3046|ES	-2.24186	0.00358912	2.61468e-05	0.492673	0.0249704
ABCD4|28377|ES	-2.24112	0.411398	0.189198	0.894558	0.0250186
KIAA0895|79246|AT	2.24048	15.8861	1.41374	178.512	0.0250601
KIAA0895|79247|AT	-2.24041	0.0629523	0.0056022	0.707398	0.0250642
MRPL19|54157|AT	-2.2397	0.0493405	0.00354507	0.686725	0.0251105
FAM179B|27390|ES	-2.23967	0.0347958	0.00184162	0.657435	0.0251121
CPSF4|80635|AA	-2.23953	0.187494	0.0433242	0.811418	0.0251213
RBPMS2|31132|AP	2.23937	29.549	1.52575	572.272	0.0251315
NFIB|85885|AD	-2.23874	0.293155	0.100127	0.858303	0.0251728
NDUFA3|95375|ES	2.23874	3.87739	1.18382	12.6997	0.025173
COL1A1|265511|ES	2.23801	3.91819	1.18491	12.9565	0.0252201
PTPN6|20022|AP	2.23775	3.3992	1.16403	9.92636	0.0252373
PTPN6|20023|AP	-2.23771	0.294194	0.100744	0.859105	0.0252399
LRRC37A|42023|ES	-2.23697	0.0248579	0.000976376	0.632865	0.0252885
BRAP|24530|ES	-2.2368	0.0115185	0.000230528	0.575531	0.0252993
MMP19|22278|ES	-2.23665	0.000954227	2.15249e-06	0.423022	0.0253091
ZSCAN18|52408|AD	-2.23448	0.138614	0.0244934	0.784454	0.0254515
SKA2|42735|ES	2.23337	6.86134	1.26588	37.19	0.0255245
APH1A|7444|RI	-2.23306	0.0679159	0.00640895	0.719706	0.0255452
GFOD2|37098|AT	2.2326	4.91092	1.21452	19.8574	0.0255751
GFOD2|37099|AT	-2.23252	0.203642	0.0503626	0.823426	0.0255809
CD44|15112|ES	2.23243	3.16397	1.15094	8.69783	0.0255863
NONO|89416|ES	2.23237	6453.11	2.91672	1.42772e+07	0.0255903
RBM42|49234|ES	-2.23237	6.34692e-05	1.31016e-08	0.307468	0.0255903
FAM160B2|82935|RI	-2.23177	0.0186414	0.000564409	0.615692	0.0256302
FAM49B|85161|ES	-2.23158	0.22583	0.0611248	0.834348	0.025643
KIAA1328|45290|ES	2.23074	2.68948	1.1276	6.41478	0.0256981
XPNPEP1|13074|ES	-2.22985	0.016265	0.000435514	0.607441	0.0257576
AFMID|94697|ES	-2.22837	0.0420694	0.00259223	0.682745	0.025856
RHPN2|48923|ES	-2.228	4.4916e-05	6.72717e-09	0.299895	0.0258806
SEPT6|89969|ES	-2.22775	0.293303	0.0996929	0.862918	0.0258973
DAGLB|78731|ES	2.22754	7248.84	2.9087	1.8065e+07	0.0259114
FPGS|87671|ES	2.22732	5.0628e+07	8.40971	304789339344895	0.0259262
CLCN6|688|AT	-2.2271	0.0933349	0.0115779	0.752419	0.0259407
C1RL|20076|ES	-2.22653	0.000603797	8.85476e-07	0.411723	0.025979
SOX15|39010|RI	-2.22627	0.0101813	0.000179437	0.577689	0.0259961
SAA2|14577|AT	2.22531	5.04747	1.21293	21.0045	0.0260602
STYXL1|80156|AA	-2.22517	0.0550583	0.00428272	0.707825	0.0260699
METTL23|43650|AD	-2.22467	0.200747	0.0487835	0.826087	0.0261037
GABARAPL1|20345|AP	-2.22357	0.0379457	0.0021221	0.678516	0.0261776
ALG3|67851|AP	2.22355	340.122	1.99576	57964.6	0.0261787
ALG3|67850|AP	-2.22355	0.00294015	1.72521e-05	0.501068	0.026179
RABL3|66382|AA	-2.22219	0.0011531	2.95426e-06	0.450076	0.0262702
NIP7|37283|ES	-2.22174	0.000425193	4.51246e-07	0.400644	0.0263006
PDE2A|17615|AT	-2.2217	0.0452446	0.00294794	0.694409	0.0263038
LRRC28|32640|AA	-2.22118	0.0607361	0.00512818	0.719334	0.0263388
ASPHD1|35986|RI	-2.22064	0.389431	0.16941	0.895203	0.0263753
DNAJC4|16596|RI	-2.22057	0.171632	0.0362263	0.813156	0.0263804
F2R|72559|AT	-2.2204	0.00225275	1.03737e-05	0.489206	0.0263915
MUC1|121768|ES	-2.21994	0.395919	0.174718	0.897174	0.0264231
PEG10|80510|AD	-2.21952	0.1237	0.0195379	0.783178	0.0264516
MBD1|45511|ES	2.21946	4.10408	1.17949	14.2802	0.0264556
SPATA33|38104|AP	2.21905	4.40549	1.18902	16.3229	0.0264832
PBRM1|65236|ES	-2.21837	0.261788	0.0801125	0.855462	0.0265297
C21orf58|60935|ES	-2.21776	0.00358757	2.47646e-05	0.51972	0.0265714
FHOD1|36993|AA	-2.21774	1.18468e-08	1.17086e-15	0.119867	0.0265728
C11orf74|15442|AD	-2.21745	0.24222	0.0691712	0.848194	0.0265922
DMKN|101859|ES	2.21655	3.47458	1.15509	10.4518	0.0266538
LIMCH1|69126|ES	-2.21645	0.0167036	0.000448	0.622795	0.0266607
LYPLA2|1075|RI	-2.2162	0.0052705	5.09448e-05	0.54526	0.026678
FANCI|32419|ES	2.21618	2.35916	1.10432	5.03985	0.0266791
LDB2|68845|ES	-2.21519	0.348992	0.137501	0.885779	0.0267473
CLEC7A|20310|AT	2.21504	7.14357	1.25411	40.6908	0.0267572
NUBP1|33989|ES	-2.21379	0.000407305	4.06003e-07	0.408612	0.0268435
TEX30|26213|AP	2.21371	5.83973	1.22419	27.8572	0.0268485
STAM|10936|ES	-2.21313	0.00163193	5.54936e-06	0.479908	0.026889
MPDZ|85873|ES	2.2127	11.9788	1.32793	108.057	0.0269185
KDM6A|88881|ES	2.21215	3.92272	1.16861	13.1675	0.0269561
SLC39A1|7767|RI	2.21153	2.22194	1.09507	4.50841	0.0269994
RWDD4|71280|ES	-2.21037	0.341956	0.132049	0.885533	0.0270794
TOP2B|63749|ES	2.21001	21518.7	3.09196	1.49761e+08	0.0271041
PHF20L1|85194|ES	2.20995	19.4206	1.3987	269.65	0.0271088
POLL|12903|ES	-2.20991	0.43914	0.211656	0.911123	0.0271111
ST3GAL3|2273|ES	-2.20979	0.0470592	0.00312862	0.707842	0.0271196
CDC7|3738|ES	2.20941	4.96898e+07	7.39469	333898114826016	0.0271462
SEPT6|89975|ES	-2.20898	0.377429	0.158992	0.895977	0.0271759
ZFAND6|32172|ES	2.2083	3.01387	1.13209	8.02358	0.0272232
ANKRD50|70530|ES	-2.20822	0.0693945	0.00649995	0.740866	0.0272293
TREM1|76108|AT	-2.20821	0.170917	0.0356304	0.819877	0.0272293
RHOT1|40186|ES	2.2078	2.92413	1.128	7.58021	0.027258
ST3GAL2|37384|AP	2.20616	5.95908	1.22041	29.0973	0.0273726
ASGR1|38839|AT	2.20612	4.61479	1.18606	17.9555	0.0273754
TAOK1|40043|ES	-2.20574	0.0122246	0.000244118	0.612167	0.0274023
CAMKMT|53453|AT	-2.20551	0.0405119	0.00234524	0.699805	0.0274182
STIP1|150670|ES	-2.20459	0.246472	0.0709619	0.856069	0.0274828
TUBA1A|21537|AP	2.20394	49.571	1.54049	1595.13	0.0275287
ARHGAP32|19452|RI	-2.20261	0.138857	0.0239661	0.804528	0.0276219
SSR2|8151|ES	2.20248	203.522	1.79556	23068.6	0.0276315
CDC7|3736|AP	2.20242	2.73562	1.11716	6.69882	0.0276358
RHOT1|40178|ES	2.20241	2.59012	1.11045	6.04146	0.0276363
YTHDF1|60097|AP	2.20219	85586.8	3.48764	2.1003e+09	0.0276519
ZNF585B|49462|RI	-2.20123	0.271296	0.0849148	0.866767	0.0277197
STAU2|84153|AP	2.20049	19.2997	1.38204	269.513	0.027772
STAU2|84152|AP	-2.20041	0.0518214	0.00371097	0.723654	0.0277779
DCAF8|8447|ES	2.20015	3.5203	1.14728	10.8016	0.0277962
THNSL2|54469|ME	-2.19947	0.150249	0.0277499	0.813509	0.0278448
PHF15|73403|ES	-2.19916	0.213637	0.053984	0.845454	0.0278663
MBD1|45508|RI	-2.19865	0.233329	0.0637601	0.85386	0.0279029
UBAP2L|7811|AP	2.19863	55.1747	1.5455	1969.76	0.0279044
UBAP2L|7810|AP	-2.19847	0.0181291	0.000507802	0.647228	0.0279158
VPS16|58563|ES	2.1982	281271	3.89554	2.03087e+10	0.0279347
C3orf17|66157|ES	2.19753	1.18512e+06	4.53546	3.09671e+11	0.0279823
MUC16|252236|ES	-2.19739	0.228959	0.0614744	0.852753	0.0279928
IGSF9B|19532|AT	-2.19622	0.16344	0.0324592	0.822957	0.0280761
OGFOD2|25011|ES	2.19621	7.17675	1.23616	41.666	0.0280767
PDPR|37334|ES	2.19599	15.9476	1.34669	188.853	0.0280927
DMKN|49161|ES	2.19597	1.7832	1.06414	2.98816	0.028094
MED24|40828|AP	-2.19589	0.0611673	0.00505142	0.74067	0.0281
PARD3B|57100|ES	-2.19448	0.0059502	6.12199e-05	0.578322	0.0282007
PEX5|20089|ES	-2.1944	0.264784	0.080805	0.86765	0.0282064
PLAGL1|78000|RI	-2.1942	0.0583507	0.00461129	0.738364	0.0282208
PCDHA5|73777|AT	-2.19409	0.270982	0.0844094	0.869941	0.0282288
TRA2B|68037|ES	-2.19402	0.0913596	0.0107739	0.774702	0.028234
FDFT1|82653|ES	-2.19362	0.491341	0.260399	0.927101	0.0282627
CEBPG|48937|AP	2.19284	7.48712	1.23838	45.2665	0.0283186
CEBPG|48938|AP	-2.19284	0.133563	0.0220914	0.80751	0.0283187
WARS|29291|ES	2.19284	2.08698	1.08126	4.02816	0.0283192
ISOC2|52104|AA	-2.1927	0.00179624	6.31183e-06	0.511182	0.028329
PIAS2|45422|AT	2.19177	7.49509	1.23742	45.3981	0.0283965
PIAS2|45421|AT	-2.19157	0.133442	0.0220305	0.808279	0.0284107
EP400|25235|AA	-2.19142	0.304805	0.105327	0.882071	0.0284216
TUFT1|7639|ES	2.19081	6.77574	1.22337	37.5281	0.0284656
GZF1|58842|ES	-2.19	0.0128641	0.000261424	0.633013	0.0285244
RPLP0|93348|AD	-2.18839	0.354799	0.140262	0.897482	0.0286409
CANT1|43976|ES	-2.18776	0.414702	0.188484	0.912426	0.028687
COA1|79345|ES	-2.18706	0.23827	0.0658904	0.861623	0.0287382
FAM49B|85136|AP	2.18697	39.237	1.46361	1051.88	0.0287446
RBM6|64948|ES	-2.18612	0.420856	0.19371	0.914357	0.0288065
SEMA3C|80237|AP	2.18571	258.489	1.77484	37646.4	0.0288371
C16orf58|36280|ES	2.1852	3.75281e+07	6.03541	233348756364367	0.0288744
DYX1C1|30735|AT	2.18464	3.12672	1.12439	8.6948	0.028915
TFDP1|26393|ES	-2.18402	0.012896	0.000259868	0.639963	0.0289609
RFX5|7612|AD	-2.18316	0.0659512	0.00574333	0.757323	0.0290237
SDC1|52759|AP	-2.18149	0.305614	0.105348	0.886583	0.0291469
CCR10|41105|AP	-2.18106	0.520506	0.289466	0.935953	0.0291791
PCDH1|73834|ES	-2.18091	9.54826e-08	4.68862e-14	0.194448	0.0291901
SPIRE2|38153|AT	2.17914	12.601	1.29027	123.064	0.0293211
PACRG|78398|AP	-2.17911	0.526501	0.295676	0.937524	0.0293237
SPIRE2|38152|AT	-2.1791	0.0793616	0.00812608	0.775068	0.0293239
MKI67|13470|ES	2.17884	3.74759	1.14192	12.2989	0.0293436
INPP5K|38318|ES	2.17776	2.56088	1.09861	5.96947	0.0294236
RBM6|64950|ES	-2.17774	0.334762	0.125026	0.896342	0.0294255
NVL|9948|ES	-2.17769	0.0136591	0.000286592	0.650995	0.029429
C1S|20067|AP	-2.17767	0.287665	0.0937282	0.882887	0.029431
C1S|20068|AP	2.17754	3.47606	1.13257	10.6687	0.0294404
NBPF12|7359|ES	2.17733	5.44365	1.18431	25.0216	0.029456
SEC11A|32321|ES	2.1766	22.7918	1.36501	380.557	0.0295107
GTF2H1|14601|AP	-2.17652	0.119328	0.0175932	0.809356	0.0295164
PPP1R21|53528|AA	-2.1763	0.134803	0.0221775	0.819383	0.0295327
H2AFV|79576|ES	-2.17534	4.10054e-06	5.74187e-11	0.292839	0.0296047
AP2B1|40319|ES	-2.17531	0.168487	0.0338609	0.838367	0.0296071
PICALM|92796|ES	-2.1752	0.346931	0.133654	0.900547	0.0296148
PRKACB|3590|ES	-2.17509	3.72038e-06	4.76604e-11	0.290414	0.0296237
BROX|9897|ES	-2.1743	0.00560267	5.23297e-05	0.599849	0.0296825
TMEM62|30215|ES	-2.17386	0.129351	0.0204614	0.817715	0.0297155
CCDC171|85926|AT	2.17374	20.6158	1.34662	315.614	0.0297246
B4GALT4|66287|ES	2.17301	2.03864	1.07233	3.87574	0.0297799
CCNL2|158|AA	-2.1728	0.205326	0.0492305	0.856351	0.0297957
TTC12|18777|ES	-2.17237	0.01268	0.00024644	0.652419	0.0298274
NKIRAS2|40979|RI	-2.17183	3.44389e-07	5.06502e-13	0.234162	0.0298682
COL1A1|308913|ES	-2.17166	0.187416	0.0413523	0.849403	0.0298817
RAD51B|28110|AT	-2.17164	0.377208	0.156471	0.909345	0.029883
NME4|32874|AP	-2.17149	0.00917499	0.000132946	0.633191	0.029894
SLC38A1|21326|ES	-2.17104	0.272217	0.0840949	0.881172	0.0299282
LEPRE1|2108|AD	-2.17073	0.0425733	0.0024625	0.736036	0.0299519
CFLAR|56784|AP	-2.1705	0.0123538	0.000233721	0.652987	0.0299687
BTBD10|14448|AP	2.17026	6.68744e+09	8.95477	4.9942e+18	0.0299872
TMUB2|41803|AA	-2.16991	0.224119	0.05805	0.86528	0.0300136
CRHR1|41979|AP	-2.16945	0.31309	0.109657	0.893923	0.0300483
EXTL3|83222|AP	-2.16803	0.372053	0.152201	0.909474	0.0301563
EEF1D|85458|AA	-2.16768	1.26359e-06	5.8672e-12	0.272135	0.0301828
DAPK2|31080|AD	-2.16702	0.0649216	0.00547332	0.770064	0.0302336
FLAD1|7872|AD	-2.16691	0.27588	0.0860705	0.884273	0.0302414
ZNF177|47289|AP	-2.16687	0.377878	0.156697	0.91126	0.0302444
PTPN3|87168|ES	-2.16609	0.141324	0.02406	0.830108	0.0303044
B3GALNT2|10355|ES	2.16595	3.27127	1.11931	9.56055	0.0303148
RBM42|49233|ES	-2.16537	0.509801	0.277049	0.938089	0.0303594
RBMXL1|3705|ES	-2.16447	0.268791	0.0817975	0.883262	0.0304284
EXOC5|27647|ES	2.16312	543.87	1.80682	163711	0.0305318
ASGR1|38840|AT	-2.16252	0.222601	0.0570389	0.868729	0.0305778
PAM|72900|AA	-2.16236	0.117443	0.0168546	0.818344	0.0305904
TRIM25|42597|RI	-2.16208	7.67859e-07	2.19872e-12	0.26816	0.0306123
RNH1|13664|AP	-2.16159	0.172829	0.0351842	0.848958	0.0306495
AKT1S1|51112|AD	-2.16145	0.181962	0.0388103	0.853133	0.0306605
LMNA|8177|AP	-2.16125	0.445305	0.213815	0.927422	0.0306758
ZSCAN18|52404|ES	-2.16064	0.0979088	0.0118953	0.805877	0.0307231
TBC1D3|40569|ES	2.16062	4.35568	1.14644	16.5486	0.0307244
DDX42|42992|ES	-2.16046	0.00665242	7.04686e-05	0.628007	0.0307368
KLF6|10632|ES	-2.15705	0.014358	0.000303788	0.678603	0.0310017
VTCN1|4376|ES	-2.15588	0.00142426	3.67999e-06	0.551226	0.0310929
RPAIN|38687|ES	-2.15587	0.156672	0.0290493	0.844984	0.0310939
CP|67215|ES	2.15503	44.0679	1.4087	1378.56	0.0311598
FAM227B|30549|AD	2.15495	2.82408	1.09849	7.26035	0.0311658
SSFA2|56444|ES	-2.15459	0.0129166	0.000247128	0.675115	0.0311939
PER3|514|AT	2.15442	5.51919e+06	4.05978	7.50323e+12	0.0312076
CCDC148|55662|AT	2.15409	2.09093	1.06873	4.09083	0.0312334
HUWE1|89229|AA	2.15379	1.97409e+17	36.0158	1.08204e+33	0.0312563
MS4A4A|16083|ES	-2.15262	0.185714	0.0400984	0.860129	0.0313488
ERLEC1|53559|ES	2.15108	32.7922	1.36354	788.628	0.0314702
IRF7|13713|ES	-2.15057	0.207371	0.0494374	0.869845	0.0315098
ABL2|9105|RI	-2.14991	0.390485	0.165687	0.920277	0.0315627
CPSF3L|132|ES	-2.14957	0.20264	0.0472715	0.868659	0.0315894
VPS4B|45715|ES	2.14934	4740.36	2.10803	1.06597e+07	0.0316072
UBXN11|1262|ES	-2.14886	0.178099	0.0369144	0.85927	0.0316456
NUMA1|17517|ES	-2.14871	4.29107e-06	5.45273e-11	0.337689	0.0316574
PISD|61883|AD	-2.14753	0.0125059	0.000229312	0.682025	0.031751
SHF|30409|AP	2.14734	3.56328	1.11726	11.3643	0.031766
PDCD2|78503|RI	2.14724	704496	3.23624	1.53361e+11	0.031774
ETFA|31941|ES	-2.1472	0.133165	0.0211413	0.838779	0.0317775
VPS13C|30972|AT	2.14643	38.2138	1.3723	1064.12	0.0318391
VPS13C|30971|AT	-2.14635	0.0261719	0.000939861	0.728795	0.0318449
TCF7|73348|AA	2.14596	5.28775	1.15528	24.2022	0.0318765
CRHR1|41978|AP	2.14528	3.16038	1.10451	9.04295	0.0319308
TRAF2|88233|AP	2.14527	8.46276	1.20259	59.5534	0.0319313
APMAP|58855|ES	2.14446	9090.81	2.19064	3.77254e+07	0.0319961
TNFAIP8|73070|AP	-2.14367	0.216547	0.053462	0.877122	0.0320596
PNPLA6|47108|AP	2.14348	2.45671	1.07999	5.5884	0.0320742
ALS2CL|64459|AP	-2.14247	0.164984	0.0317354	0.857706	0.0321558
CTDSPL|101757|ES	2.14168	8.93436	1.20419	66.2876	0.0322194
C11orf48|16388|RI	-2.1415	0.427854	0.196719	0.93056	0.0322335
ABHD11|80028|ES	-2.14142	0.312263	0.107615	0.906083	0.0322404
USP3|31035|ES	-2.14024	0.0133065	0.000254767	0.694999	0.0323351
RNH1|13662|AP	2.13909	5.91523	1.1605	30.1509	0.0324286
FAHD1|33151|AT	-2.13887	0.0178899	0.000448106	0.714226	0.0324458
COL1A2|1669855|ES	-2.13879	0.147865	0.025653	0.852296	0.0324524
FAHD1|33150|AT	2.1387	55.8811	1.39965	2231.05	0.0324602
RIPK4|60674|AP	-2.13761	0.00022415	1.0101e-07	0.497408	0.0325485
ATL3|16518|AP	2.13751	10.0419	1.21119	83.2568	0.0325565
MCAT|62569|ES	-2.13663	0.0985313	0.0117589	0.825626	0.0326279
LRRTM1|54180|AT	-2.13588	0.199509	0.0454551	0.875673	0.0326889
ANO6|21304|ES	-2.13563	0.222512	0.0560262	0.883725	0.0327098
ZNF185|90401|ES	2.1356	4.89593	1.13955	21.0347	0.032712
GDPD5|17865|ES	-2.13554	0.399206	0.171863	0.927281	0.0327167
BROX|9896|ES	2.13531	931438	3.09143	2.80639e+11	0.0327361
SLC12A4|37162|ES	-2.13526	1.66098e-06	8.22673e-12	0.335354	0.0327394
GCHFR|30031|AP	2.1347	3.31454	1.10306	9.95971	0.0327854
PLEKHB2|55371|ES	-2.13433	0.0224907	0.000689666	0.733444	0.032816
UCHL5|9237|AP	2.13431	19.5552	1.27491	299.947	0.0328176
UCHL5|9238|AP	-2.13431	0.0511374	0.00333392	0.784371	0.0328176
SLC25A17|62379|ES	-2.13289	0.00470688	3.42102e-05	0.647604	0.0329333
CDADC1|25882|AA	2.13099	6.73943	1.16548	38.9711	0.0330896
RIC8B|24169|ES	-2.12971	0.312435	0.1071	0.911445	0.0331955
C1orf109|1818|AA	-2.12803	0.193199	0.042501	0.878233	0.0333343
BPTF|101580|ES	2.12781	2.29051	1.06756	4.91444	0.0333532
ETS1|19409|AP	-2.12758	0.279272	0.0862379	0.90439	0.0333715
RBBP6|35644|ES	2.12751	3.4726	1.10301	10.9328	0.0333778
HNRNPM|47235|ES	-2.12702	5.75078e-06	8.53127e-11	0.38765	0.0334188
TNFRSF25|409|RI	-2.12577	0.000174253	5.96412e-08	0.509112	0.0335221
GALNT10|74212|AT	2.12427	21531	2.16345	2.14279e+08	0.0336477
C21orf58|60924|AP	2.12419	4.39131	1.12119	17.1992	0.0336541
TM9SF1|26892|AP	2.12417	3.31339	1.09703	10.0075	0.0336558
TM9SF1|26891|AP	-2.12414	0.301812	0.0999271	0.911568	0.0336586
C2orf43|52787|RI	-2.12402	0.00380445	2.22575e-05	0.65029	0.0336686
SPOP|114798|ME	-2.12392	0.496124	0.259824	0.94733	0.033677
RPL7L1|76193|AT	2.12354	6.19692e+06	3.3357	1.15124e+13	0.033709
MDH1|53738|ES	-2.12351	0.524961	0.289607	0.951578	0.0337107
SETMAR|62997|ES	2.12316	2.36107	1.06826	5.21841	0.0337408
CTBP2|13412|AP	-2.12306	0.218953	0.0538736	0.889869	0.0337491
TRMT6|58658|ES	2.12304	7846.59	1.99143	3.0917e+07	0.0337503
APH1A|7450|ES	-2.12288	0.398691	0.170577	0.931861	0.0337636
AKT3|10465|AT	2.12185	4.51394	1.12186	18.1624	0.0338503
POLR1B|55000|AD	-2.12182	0.0128802	0.00023122	0.717493	0.0338524
LAIR1|51878|ES	-2.1218	0.402235	0.173432	0.932893	0.0338541
FLAD1|91159|ES	2.12139	13.1485	1.21658	142.105	0.0338888
U2AF1L4|49274|ES	-2.12126	0.413163	0.182571	0.935	0.0339003
CSTF3|14884|AT	-2.12119	0.363472	0.142676	0.925961	0.033906
CAMK2D|70406|AD	-2.12074	0.407307	0.177589	0.934174	0.0339436
PCED1A|58558|AA	-2.12045	0.00847017	0.000102946	0.696905	0.0339682
DRAM2|4133|ME	2.12029	3550.07	1.85544	6.79245e+06	0.0339818
PRR5L|15426|ES	-2.11997	0.12671	0.0187645	0.855628	0.0340088
STAT3|41034|AA	-2.11986	0.00204453	6.66866e-06	0.626827	0.0340181
CD7|44320|RI	2.11974	2.62265	1.07538	6.39613	0.0340278
ATL3|16519|AP	-2.11955	0.101143	0.012156	0.841553	0.0340444
EXOSC9|70500|RI	-2.11883	0.445151	0.210557	0.941122	0.0341049
EPHB6|99887|ES	2.11807	3.28354	1.09281	9.86604	0.0341693
SCNN1A|19837|AP	-2.11785	0.0959805	0.0109709	0.839697	0.034188
CSTF3|14883|AT	2.11782	2.74711	1.07823	6.99906	0.0341901
TMEM91|50058|RI	-2.1167	0.496393	0.259523	0.949459	0.034285
MYLIP|75422|ES	-2.11648	3.50212e-05	2.61912e-09	0.468281	0.0343043
GPR35|58296|AP	2.11637	2.01138	1.053	3.84201	0.034313
IFI27L1|29056|AD	2.11606	5.9258	1.14026	30.7958	0.0343399
POLE2|27433|AT	-2.11501	0.309508	0.104395	0.917618	0.034429
TBC1D20|58457|RI	-2.11418	0.0186545	0.000465265	0.747941	0.0345002
NDUFS1|57126|ES	2.1141	11764.9	1.98056	6.98853e+07	0.0345063
SLC25A26|65544|RI	2.1139	2.71594e+06	2.94115	2.50797e+12	0.034524
MARCH7|55700|AP	2.11332	6.0543	1.1396	32.1644	0.0345733
TIE1|2160|ES	-2.11325	0.018467	0.000455556	0.748605	0.0345795
CC2D2A|68808|ES	-2.11272	0.112728	0.01488	0.854006	0.0346251
ADAM15|7907|ES	2.11244	5.48072	1.13065	26.5673	0.0346491
NFIA|3226|ES	-2.11236	9.35597e-08	2.81376e-14	0.311093	0.0346553
UBAP2|86142|ES	-2.11181	0.00980045	0.000133946	0.717073	0.0347027
ATHL1|91895|AA	-2.11118	0.0167866	0.00037763	0.746208	0.0347567
SLC2A5|556|RI	2.11078	2.20185	1.05802	4.58228	0.034791
TMEM205|47660|ES	-2.11035	0.43626	0.201913	0.942602	0.0348285
ELMOD3|54250|ES	2.10927	2.27334	1.05986	4.87619	0.0349212
PRPF3|7465|AA	2.10897	395.068	1.52569	102300	0.0349469
ETS1|19408|AP	2.10874	3.54417	1.09338	11.4884	0.0349667
SLC6A6|63525|AT	2.10839	7.72173	1.15476	51.6342	0.0349975
SLC25A14|90101|ES	2.10755	3.6991	1.09593	12.4856	0.0350696
TAF6|80900|AD	-2.10739	0.388955	0.161617	0.936074	0.0350835
ECE1|964|AP	-2.1064	0.224412	0.0558736	0.901333	0.0351696
TDRKH|7666|AD	2.10556	199.875	1.44242	27696.7	0.0352428
WDR66|24919|AT	-2.10524	0.494963	0.257171	0.952627	0.03527
GSTT1|61371|ES	2.1052	30.3226	1.26539	726.62	0.0352739
AAMDC|17982|AD	2.10492	35.6317	1.279	992.661	0.0352978
SLC26A7|84435|AT	2.1043	3.7732	1.09536	12.9976	0.035352
PHF8|89232|AP	2.10397	4.47661	1.10803	18.0861	0.0353814
SUPT20H|25658|AP	2.1038	115.144	1.38332	9584.31	0.0353963
EML4|53355|ES	-2.10297	0.00882578	0.000107448	0.724949	0.0354684
MED24|40830|AP	2.10275	14.0795	1.19672	165.646	0.0354879
PDCD2|78501|RI	-2.10234	0.32734	0.11557	0.927161	0.0355237
TMPO|23850|ES	2.10232	2.37703	1.06038	5.32851	0.0355253
NFKB2|12946|AP	2.10228	3.12494	1.08019	9.04035	0.035529
ZNF692|10558|AD	-2.10123	0.0327765	0.00135183	0.794702	0.0356212
RELT|17694|ES	2.10115	5.47697e+07	3.31116	905943929247943	0.035628
UBXN11|1259|ES	-2.10058	0.294119	0.0938912	0.921344	0.0356777
CDC25B|58603|ES	2.10054	264.334	1.45246	48106.3	0.035681
SEC31A|69740|AA	2.09967	15.8931	1.20206	210.131	0.0357576
GCHFR|30029|AP	-2.09918	0.307798	0.10244	0.924832	0.0358012
HIVEP2|77969|ES	-2.09792	0.0862245	0.00873479	0.851155	0.0359122
TMEM161B|72736|RI	-2.09705	0.0879442	0.00906638	0.853062	0.035989
SP140|57870|AT	-2.09691	0.332506	0.118803	0.930615	0.0360017
ACP5|47749|AA	2.09656	2.97713	1.07367	8.25517	0.0360325
FOXO3|77152|AP	-2.09646	0.318024	0.108971	0.928126	0.0360418
ATRIP|64660|ES	2.0962	852.029	1.55044	468226	0.0360646
DDX11|20966|ES	-2.09601	0.42519	0.191106	0.946003	0.0360814
IL15|70676|ES	-2.09588	0.406906	0.175514	0.943356	0.0360927
ATR|67117|ES	-2.09486	0.104412	0.0126092	0.864595	0.0361832
C20orf196|58657|AT	2.0944	2.87014	1.07002	7.69863	0.0362246
C20orf196|58656|AT	-2.0944	0.348415	0.129893	0.934563	0.0362246
FAM86C1|17441|ES	-2.09422	0.304549	0.100096	0.926613	0.0362405
IGSF9B|19531|AT	2.09388	5.60647	1.11656	28.1512	0.036271
GABPB1|30577|ES	-2.09382	0.000179998	5.62252e-08	0.576238	0.036276
KCNQ1|13924|AP	2.0937	772.122	1.52915	389871	0.0362868
MAP3K12|22065|RI	-2.09331	0.298067	0.0959658	0.92579	0.0363212
CNKSR1|1231|AP	2.0933	43.937	1.27246	1517.11	0.0363223
CAPN1|16801|AP	-2.09318	0.00228452	7.68573e-06	0.679053	0.0363329
BBS5|55866|ES	-2.09315	0.386751	0.158896	0.941343	0.0363356
FDX1L|47499|AA	-2.09279	0.00279247	1.13261e-05	0.68849	0.0363676
MAP3K7CL|60309|AP	2.0922	3.6875	1.08597	12.5212	0.0364207
ATG4A|89853|ES	-2.09161	0.0141968	0.000263444	0.765059	0.036473
HGSNAT|83765|ES	-2.08998	1.24497e-05	3.12931e-10	0.495301	0.0366194
SMIM7|48187|RI	-2.08931	0.0502598	0.00303983	0.830982	0.0366794
MXI1|13082|ES	-2.08758	0.0630223	0.00470301	0.844526	0.0368359
NAE1|36877|ES	-2.08755	0.056771	0.00384059	0.839178	0.0368383
POMT1|87937|AD	-2.08753	0.202596	0.0452514	0.907048	0.0368406
DHRS13|40019|RI	2.08747	3.89498	1.08659	13.9618	0.0368461
TLE2|46652|ES	-2.08712	0.114131	0.0148672	0.87614	0.0368774
ZNF773|52279|AT	-2.08705	0.138575	0.0216589	0.886613	0.0368834
ZNF773|52278|AT	2.08693	7.21561	1.12776	46.1669	0.0368945
COX4I1|156375|ES	-2.0869	0.372831	0.1476	0.941752	0.0368969
DAZAP1|46478|AA	-2.08634	0.0201954	0.000516607	0.78949	0.0369481
RBM6|64947|ES	2.08553	154.376	1.35447	17594.9	0.0370212
CNKSR3|78222|AP	-2.08529	0.081552	0.00773201	0.860156	0.037043
RNF146|77453|ES	2.08485	2.95935	1.06715	8.20668	0.0370832
PCMT1|78107|AT	-2.08461	0.147392	0.0243593	0.89183	0.0371051
PCMT1|78104|AT	2.0846	6.78462	1.12129	41.0519	0.0371054
YIPF3|76295|AA	-2.08455	0.219049	0.0525406	0.913245	0.0371104
GORASP1|64153|ES	-2.0845	0.473611	0.23455	0.95633	0.0371144
PCDHA5|73776|AT	2.08396	3.41541	1.07582	10.8429	0.0371639
HMBS|19099|AA	2.08331	64.6615	1.27998	3266.55	0.0372229
ANKRD44|56672|AT	-2.08303	0.295152	0.0936271	0.930442	0.0372481
DCAF4|28236|ES	-2.08298	0.00684803	6.29448e-05	0.745025	0.0372528
CSRNP1|64171|AP	2.08213	102.777	1.31232	8049.16	0.037331
MARCH7|55701|AP	-2.08182	0.17038	0.0321977	0.901596	0.0373588
VAV1|47089|ES	-2.08162	0.00482671	3.18183e-05	0.732192	0.0373772
RPL15|63732|AD	-2.08129	0.0792816	0.00728644	0.862641	0.0374076
KLHDC4|37968|ES	-2.081	8.13157e-08	1.70885e-14	0.386941	0.0374341
TBC1D10C|17190|ES	-2.08056	0.00141855	2.94291e-06	0.683776	0.0374743
CNOT4|81886|AT	2.08034	91.5029	1.29866	6447.22	0.0374942
SEC16A|88169|AP	-2.07974	0.000636187	6.18388e-07	0.654499	0.0375492
AKT3|10463|AT	-2.07907	0.226752	0.0559786	0.918501	0.0376106
ZC3HC1|81766|ES	2.07836	2067.49	1.54478	2.76708e+06	0.0376763
NPHP4|359|ES	-2.07824	0.0727759	0.00614813	0.861453	0.0376869
UBN1|33867|AP	2.07765	42.2944	1.23628	1446.93	0.0377419
SDCCAG8|10459|ES	2.07734	76613.4	1.88787	3.10913e+09	0.0377705
NFKB2|12947|AP	-2.07708	0.324707	0.112338	0.938545	0.037794
APBB3|73684|ES	-2.07645	0.00808088	8.55662e-05	0.763159	0.0378527
TBC1D25|88991|ES	-2.07516	0.00914819	0.000108604	0.770594	0.0379713
SEC31A|69729|AD	-2.07496	0.082548	0.00782439	0.87089	0.0379903
CCDC64|24712|AP	-2.07453	0.414383	0.180274	0.952512	0.0380298
UBP1|63866|ES	2.0744	14.0832	1.15709	171.41	0.0380423
CLEC4A|20180|ES	-2.07407	0.0913699	0.0095231	0.876654	0.0380728
C20orf96|58439|ES	-2.07399	0.207904	0.0471224	0.917271	0.0380806
NLE1|40282|ES	2.07365	190.571	1.33352	27234.2	0.0381121
LIMCH1|69120|ES	2.07331	381.478	1.38396	105151	0.0381436
TEX30|26216|ES	2.07226	4.63517	1.08666	19.7715	0.0382416
ZNF618|87297|ES	2.07178	2.52707	1.05131	6.0744	0.038286
FAM185A|81133|AD	-2.07176	0.297748	0.0946435	0.936713	0.0382874
SRSF2|43665|AD	-2.0715	0.105344	0.012527	0.88588	0.0383122
MSRB3|22876|ES	2.07112	2.47984	1.04995	5.85705	0.0383473
FAM86A|33889|ES	2.07109	4.51652	1.08426	18.8136	0.0383501
MYL6B|22371|RI	-2.07096	0.0257948	0.00080947	0.821983	0.0383624
IL6ST|72068|AP	2.07075	116699	1.86676	7.29541e+09	0.0383823
PLEKHA5|20645|AT	-2.07073	0.078424	0.00704749	0.872698	0.0383843
TRAPPC2L|38047|ES	-2.07059	0.173564	0.0330791	0.910679	0.0383968
EGR3|83054|AP	-2.07023	0.202933	0.0448331	0.918559	0.0384306
TMED4|79539|AT	-2.0696	0.187585	0.0384504	0.915161	0.0384897
TMED4|79538|AT	2.06954	5.33064	1.09265	26.0062	0.0384952
KHDRBS1|1542|ES	2.06919	563.967	1.3971	227656	0.0385284
FBXL12|47424|ES	-2.06914	0.447329	0.208779	0.958442	0.038533
TCF4|45610|AP	-2.0689	0.45874	0.219257	0.959797	0.0385552
SH2B1|35872|RI	-2.06862	0.115223	0.0148722	0.892698	0.0385813
CRYZL1|60459|AA	-2.06805	0.0997697	0.0112282	0.886513	0.0386358
RWDD4|71275|ES	-2.06777	0.287359	0.088122	0.937055	0.038662
YY1AP1|8101|RI	-2.06748	0.0954886	0.0103027	0.885018	0.0386886
ZNF415|51661|AP	2.0674	240.483	1.32964	43494.6	0.0386968
GLS2|22443|AA	-2.06704	0.0918501	0.00954713	0.883662	0.0387305
WDR66|24918|AT	2.06668	1.99266	1.03624	3.83181	0.0387639
BCKDHB|76828|RI	-2.06644	0.328718	0.114431	0.944284	0.0387865
ECM2|86877|AT	-2.06523	0.0484707	0.00274132	0.857036	0.0389014
STAT3|41037|ES	-2.0651	0.00377347	1.89171e-05	0.752708	0.0389133
CRLF3|40126|ES	-2.06434	0.0139409	0.000241219	0.805692	0.0389851
ANAPC10|70752|AD	-2.06415	0.18705	0.0380771	0.918868	0.0390035
SLC26A7|84436|AT	-2.06344	0.270958	0.0783866	0.936618	0.0390712
RNF7|67078|ES	2.0634	3.13506	1.05895	9.28144	0.0390747
UCHL5|9247|AA	-2.06328	0.125924	0.0175904	0.901443	0.0390858
IGSF9|8424|AA	2.06289	16.8803	1.15144	247.468	0.0391228
CCDC121|53030|AP	-2.06266	0.357237	0.13433	0.95004	0.0391446
TRIP4|31122|ES	2.06233	335.804	1.3347	84486.7	0.0391763
DNM1L|21047|ES	2.06163	2.77794	1.05168	7.33776	0.0392427
RSRC1|67420|AP	-2.06158	0.00963643	0.000116736	0.795475	0.0392478
LGMN|29006|ES	-2.0614	0.339776	0.121746	0.948269	0.0392651
SNTB2|37278|ES	-2.06117	0.00156182	3.35014e-06	0.728112	0.0392864
REPIN1|97785|ES	-2.05857	0.431339	0.1937	0.960522	0.0395353
KIDINS220|52604|ES	2.05828	13.409	1.13201	158.832	0.0395633
ZNF248|11304|RI	-2.05781	0.34454	0.124877	0.950598	0.0396085
TREM1|76106|AT	2.05778	6.02458	1.08912	33.3257	0.0396109
ZNF124|10517|AA	-2.05778	0.318489	0.107105	0.947065	0.0396113
PTPRD|85840|AT	-2.05719	0.00103009	1.46866e-06	0.722482	0.0396682
ECE1|961|AP	2.05668	2.84086	1.05032	7.68381	0.0397174
APOBR|35749|ES	-2.05643	2.78882e-05	1.27203e-09	0.611424	0.0397409
ZNF544|52425|AT	-2.05522	0.332763	0.116525	0.950278	0.0398573
DHRS7B|39805|AT	2.05501	536.059	1.33728	214882	0.0398784
RUSC1|8077|AP	2.05424	2.36059	1.04021	5.35698	0.0399521
RPP38|10863|ES	-2.05412	0.245539	0.0642982	0.937655	0.0399636
LETMD1|21786|ES	-2.05406	0.232952	0.0580123	0.935436	0.0399697
GPRC5C|43247|AD	-2.05403	0.00289986	1.09891e-05	0.765231	0.0399732
PLEKHA5|20663|ES	-2.05395	1.17475e-05	2.3199e-10	0.594864	0.039981
NDUFAF6|84597|ES	-2.05376	0.344083	0.124304	0.952445	0.0399993
ARPP19|30672|ES	2.05367	29.0966	1.16625	725.926	0.0400078
SEC14L2|61740|AA	-2.05349	0.00645686	5.24551e-05	0.794795	0.0400248
EHBP1|53718|ES	2.05333	2.65453	1.04539	6.74057	0.0400403
KIAA0391|27217|ES	2.05291	7.76425	1.09723	54.9415	0.0400815
CEP128|28657|AT	-2.05231	0.104038	0.011984	0.903188	0.0401397
ECT2|67658|AA	-2.05231	0.0509612	0.00296925	0.874648	0.04014
PHF6|90150|AA	2.05188	4.37922	1.0684	17.9498	0.0401808
POSTN|25673|ES	2.05097	62.9707	1.20179	3299.51	0.0402703
PUS10|53672|AP	-2.05078	0.489866	0.247673	0.968893	0.0402886
RUSC1|8078|AP	-2.05058	0.424227	0.186919	0.962816	0.0403078
NR4A1|21891|ES	2.05049	5.1897	1.0754	25.0445	0.0403169
B4GALT4|66286|AD	-2.0504	0.0632073	0.00451259	0.885337	0.0403259
CNGB1|36617|AT	2.05036	1.86196	1.02778	3.37318	0.0403297
TCEB1|84216|AD	-2.05005	0.205319	0.0451932	0.932792	0.0403592
C20orf96|58440|ES	-2.0494	0.0279283	0.000911807	0.855431	0.040423
CPT1C|51053|ES	-2.04901	0.0138892	0.000232312	0.830393	0.0404611
RPS24|12296|ES	2.0486	2.73793	1.04454	7.17657	0.040501
LDHA|14627|ES	-2.04842	0.0291224	0.00098804	0.858378	0.0405185
DENND5A|91964|ES	-2.0483	0.0290624	0.000983867	0.858471	0.0405302
COMTD1|186612|ES	-2.04824	0.0595342	0.00400256	0.885511	0.0405364
AP3D1|46579|ES	-2.04807	0.0151891	0.000276241	0.835168	0.0405535
HMOX2|33749|ES	2.04792	7.02641	1.08735	45.4046	0.0405676
ZDHHC20|25456|ES	-2.0479	0.0179935	0.000384733	0.841535	0.0405694
UBL5|47437|AD	-2.04709	0.00130325	2.2534e-06	0.753733	0.0406496
FOXP1|65607|ES	-2.04703	0.00018791	5.08596e-08	0.694268	0.0406555
WDR74|16458|RI	-2.04701	0.00218981	6.22159e-06	0.770744	0.0406575
OAZ3|7651|AP	-2.04671	0.373969	0.145806	0.959171	0.040687
PIGV|1302|AD	-2.0462	0.425263	0.187485	0.964605	0.0407364
ZFYVE27|12739|ES	-2.04596	0.014624	0.000255422	0.837288	0.0407604
MRE11A|18333|AT	-2.04545	0.00135943	2.43512e-06	0.75891	0.0408103
ERRFI1|535|AA	-2.04479	0.498838	0.256123	0.971562	0.0408758
TNK2|68203|AP	-2.04306	0.0275805	0.000880296	0.86412	0.0410463
TRAF3IP2|77268|ES	2.04303	10.2361	1.09918	95.3227	0.0410497
PRTG|30742|AT	2.04239	1.89717	1.02618	3.50741	0.0411127
NKIRAS2|40986|ES	2.04157	2.38871	1.03542	5.51073	0.041194
SDR39U1|27013|ES	-2.04117	0.0200635	0.000470271	0.855985	0.0412343
TNFRSF25|414|ES	-2.04083	0.0112714	0.000151754	0.837167	0.0412678
TMUB2|41811|AD	-2.0406	0.360348	0.135195	0.960471	0.0412909
TMEM67|84532|AT	-2.04041	0.0776198	0.00666358	0.904145	0.0413099
TMEM67|84535|AT	2.04039	12.8829	1.10599	150.065	0.0413118
PDLIM7|74784|ES	2.03981	2.18719	1.03111	4.63946	0.0413688
TSNARE1|85343|AT	2.03811	45.1221	1.15727	1759.33	0.041539
SEPT3|62474|ES	2.0379	292.9	1.24262	69040.1	0.0415598
BIRC5|43862|ES	-2.03738	0.239221	0.060423	0.947098	0.0416117
ADAMTSL4|7486|AT	2.03735	11.0325	1.09548	111.108	0.0416154
ADAMTSL4|7487|AT	-2.03719	0.0906576	0.00900182	0.913015	0.0416312
ATP2B4|9451|ES	2.03673	966.375	1.29574	720731	0.0416767
CCDC64|24713|AP	2.03665	2.38017	1.03319	5.48322	0.041685
VPS26B|19543|RI	-2.0364	0.0154394	0.000278773	0.855081	0.0417099
REPIN1|97787|ES	-2.0361	0.398868	0.164659	0.966215	0.0417403
USE1|48241|ES	-2.03582	5.31525e-05	4.07677e-09	0.692995	0.0417684
RASA4|97681|ES	2.03574	5.08642	1.06242	24.3517	0.0417764
UBXN11|1252|ES	-2.03558	0.0887254	0.0086134	0.913948	0.0417922
ZNF512|53024|ES	2.03555	96230.6	1.53127	6.04747e+09	0.0417952
RBM6|64953|ES	-2.03511	0.204138	0.0441906	0.943014	0.0418395
LYRM9|39869|AD	2.03475	6.33641	1.07021	37.516	0.0418765
TANK|55743|ES	2.03474	2.6091	1.03587	6.57167	0.041877
SCAF11|21319|AT	2.03432	5.27567	1.06267	26.1912	0.0419192
POLL|12906|AD	2.03382	2.98135	1.04047	8.54277	0.0419697
PLEKHG1|78149|AP	2.03371	1.86668	1.02289	3.40652	0.0419812
SCYL1|16860|AA	-2.03259	0.151575	0.024577	0.93481	0.042094
OSGEP|26442|AD	-2.03258	0.2575	0.0695996	0.952684	0.0420948
COL1A2|484902|ES	2.03255	5.57636	1.06329	29.2447	0.042098
GGCX|54285|AD	2.0323	469.737	1.24481	177259	0.0421231
TRMU|62708|ES	2.03216	23.4833	1.11867	492.966	0.0421371
HAUS6|85959|AT	-2.03216	0.00833048	8.22645e-05	0.843583	0.0421374
HAUS6|85958|AT	2.03216	120.041	1.18542	12155.9	0.0421376
PARP8|71970|AP	2.03204	2919.51	1.32713	6.42254e+06	0.0421497
INO80C|45190|ES	2.03188	5.58895	1.0628	29.3907	0.0421661
TMEM91|50043|AP	-2.03175	0.242764	0.0619573	0.951213	0.0421791
SEPT2|58369|ES	-2.03129	0.400786	0.16587	0.968406	0.0422261
TMEM107|39134|ES	-2.03113	0.0763111	0.00637278	0.913791	0.0422415
TSGA10|54667|ES	2.03085	19.4959	1.10923	342.66	0.0422707
KLK11|51275|ES	-2.03078	0.0020485	5.20747e-06	0.805831	0.0422771
MAP3K13|68007|ES	2.0307	4.94878	1.05728	23.1636	0.0422857
HMOX2|33747|ES	-2.03038	0.000256174	8.74241e-08	0.750654	0.0423177
HDLBP|58345|AP	-2.03036	0.234118	0.057641	0.950908	0.0423205
DPP8|31171|ES	-2.03023	0.262965	0.0724224	0.954821	0.0423328
OAS2|24610|RI	-2.03011	0.0730919	0.00584786	0.91357	0.0423451
PQLC2|900|RI	-2.02933	0.306369	0.0977352	0.960373	0.0424251
TRIM35|83148|ES	-2.02923	0.0158439	0.000289178	0.868074	0.0424352
MC1R|38163|RI	-2.02918	0.00724328	6.20682e-05	0.845283	0.04244
PER1|39096|AD	-2.02904	0.014211	0.00023342	0.865187	0.0424544
EPS15L1|48158|AT	2.02794	4.16406	1.04898	16.5298	0.0425663
DCAF8|101791|ES	-2.02661	0.172091	0.0313795	0.943775	0.0427025
TEP1|26437|ES	2.02656	2.44026	1.02975	5.78285	0.0427079
VWA9|31206|ES	2.02653	3.16288	1.03854	9.63254	0.042711
REPIN1|117879|ES	-2.02646	0.389429	0.156422	0.969527	0.0427175
FOXP4|76112|AA	2.0259	14.5407	1.09104	193.79	0.0427747
ANKS3|33793|AP	-2.02585	0.00024014	7.5621e-08	0.762583	0.0427804
KIAA0895L|36960|ES	2.02526	2.08164	1.02392	4.232	0.0428402
TJAP1|76277|AA	2.0252	6.53429	1.06233	40.1917	0.0428465
ANK3|11848|ES	-2.02473	0.137615	0.0201784	0.938527	0.0428947
SYT17|34292|AP	-2.02343	0.153178	0.0248854	0.942855	0.0430293
ZNF135|52391|RI	-2.02222	0.00320986	1.22953e-05	0.83798	0.0431536
DNAH3|34425|ES	-2.0218	0.222794	0.0519695	0.955116	0.0431972
ATP6V0A1|41054|ES	2.0217	4770.99	1.29517	1.75747e+07	0.0432077
TNK1|38931|AA	-2.02158	0.123227	0.0161855	0.93818	0.0432199
COL1A1|408903|ES	2.02146	3.51307	1.03897	11.8788	0.0432318
PBX3|87588|AP	-2.02142	0.0519251	0.0029499	0.914	0.0432366
HELZ2|60135|AP	2.02142	4.915	1.0496	23.0157	0.0432366
RANBP3|102650|ES	-2.02139	0.365093	0.137438	0.969843	0.043239
PLSCR4|67147|ES	-2.02128	0.0392515	0.00169968	0.906454	0.043251
MTL5|92709|ES	-2.0205	0.510024	0.265425	0.980031	0.043332
ZNF185|90404|ES	-2.02023	0.309373	0.0991204	0.965609	0.0433599
SRC|59349|AP	2.02018	5.89065	1.05428	32.9133	0.0433652
PHF8|89231|AP	-2.01932	0.226691	0.0536804	0.95731	0.0434536
KRAS|20823|AD	-2.01878	0.124654	0.0165103	0.941142	0.0435104
CRAMP1L|33117|RI	-2.01812	0.0143591	0.000233003	0.8849	0.0435788
CAMKMT|53455|AT	2.01795	10.1802	1.06895	96.9519	0.0435967
WDHD1|27611|ES	-2.01744	0.0220688	0.000542929	0.897042	0.0436493
GAS8|38203|ES	2.0168	8.84279	1.06334	73.5368	0.0437169
SH3BP4|58080|AP	-2.0166	0.351042	0.126907	0.971028	0.0437374
BET1L|13575|RI	-2.01654	0.00718261	5.92532e-05	0.870669	0.0437433
REPIN1|82246|ES	-2.01643	0.284958	0.0841067	0.965454	0.0437547
TMEM254|12337|ES	2.01583	19.3952	1.08564	346.5	0.0438178
TMEM18|52521|AP	2.01505	15338.7	1.30145	1.8078e+08	0.0438995
LSR|49089|ES	-2.01464	0.0103508	0.000121288	0.883341	0.0439425
PBK|83190|ES	-2.01449	1.1703e-05	1.86242e-10	0.735388	0.0439582
TMPO|23846|ES	-2.01399	0.0296347	0.000965148	0.90993	0.0440109
IKBKB|83594|AA	-2.01282	0.000811771	7.94377e-07	0.829545	0.0441334
ZNF140|25333|ES	-2.01274	0.0146924	0.000241127	0.895247	0.0441424
ECM2|86876|AT	2.01263	18.8887	1.07994	330.375	0.0441531
ZSCAN18|52407|AD	-2.01243	0.0429346	0.00200104	0.921209	0.0441749
IGSF8|8426|AA	-2.0122	0.000320082	1.26253e-07	0.811488	0.0441991
NR1H3|15695|AP	-2.01149	0.270723	0.0757859	0.967081	0.0442733
LHX6|87460|ES	-2.01092	0.405594	0.168312	0.977393	0.044334
TMEM87A|30137|ES	2.00947	1000.62	1.18554	844535	0.0444873
NFS1|59214|AT	2.00938	6.41701	1.04678	39.3377	0.0444965
NFS1|59212|AT	-2.00931	0.155846	0.0254225	0.955378	0.0445047
APOBEC3D|62273|AP	-2.00906	0.0252045	0.000695058	0.91398	0.0445308
APOBEC3D|62272|AP	2.00906	39.6754	1.09412	1438.73	0.0445308
PPIL3|56764|ES	-2.00894	0.286776	0.0847829	0.97001	0.0445438
MAPK8|11477|ES	2.0082	4.57632e+22	3.50177	5.9806e+44	0.0446221
PRTG|30743|AT	-2.00812	0.533178	0.288598	0.985032	0.0446307
CES2|36902|AD	-2.00805	0.0470872	0.00238552	0.929444	0.0446385
MDH1B|57152|AA	-2.008	0.497757	0.251932	0.98345	0.0446434
ZNF514|54488|AD	-2.00773	0.440799	0.198128	0.980701	0.0446723
DUS4L|81345|ES	2.00772	4.58184	1.03687	20.2468	0.0446735
ANKS1B|23896|ES	-2.00765	0.00304832	1.06631e-05	0.871437	0.0446801
SDC1|52760|AP	2.00679	3.00377	1.02599	8.79401	0.0447724
EPB41|1412|ES	2.00679	3.3769	1.0288	11.0842	0.0447724
SEC11A|32313|ES	-2.00642	0.414361	0.175233	0.97981	0.0448119
PTPN2|44726|ES	-2.00613	5.02386e-05	3.16961e-09	0.796286	0.0448423
GTDC1|55494|AP	2.00584	8.35883	1.04976	66.5583	0.0448737
KLHL5|69040|AT	-2.00583	0.00999861	0.000111074	0.900046	0.0448743
NR1H3|15692|AP	2.00563	2.46473	1.02075	5.95139	0.044896
GCH1|27603|AA	-2.00517	0.0032155	1.17679e-05	0.87861	0.0449444
ACAP3|74|ES	2.00495	22.5593	1.07242	474.556	0.0449687
AMPD3|14350|AA	2.00461	8.80802	1.04965	73.9118	0.0450051
LEPR|3295|AT	2.00428	2.72159	1.02239	7.24484	0.0450396
GTF2H3|25107|ES	2.00381	58.3447	1.09306	3114.28	0.0450902
PCGF5|12509|AT	-2.00276	0.386944	0.152795	0.979914	0.0452028
PCGF5|12510|AT	2.00272	2.5843	1.02048	6.54459	0.0452074
DUSP6|23616|AP	2.00194	54.3143	1.08737	2713.01	0.0452911
DUSP6|23617|AP	-2.0019	0.0184143	0.000368681	0.919733	0.0452959
ZNF397|45149|AD	-2.001	0.371054	0.140509	0.979873	0.0453923
NAE1|36860|ES	-1.99997	0.0883607	0.00819589	0.952625	0.0455035
MLLT4|78448|AD	-1.99963	0.0273629	0.000804135	0.9311	0.0455399
VEPH1|67404|ES	-1.99946	0.150986	0.0236641	0.963344	0.0455587
TIMM9|27705|AP	1.99889	1.89769	1.01255	3.5566	0.0456205
GSTO2|13049|AP	-1.99855	0.24672	0.062538	0.973341	0.0456569
B4GALT3|8588|AA	-1.99848	0.268454	0.0739176	0.974974	0.0456648
PRRC2B|87934|ES	1.99815	4.71119	1.03006	21.5476	0.0457008
TIMMDC1|66316|ES	1.99809	2.47298	1.01743	6.01086	0.0457067
NABP2|22409|RI	-1.99789	0.297548	0.0905957	0.977252	0.0457285
CDK14|80402|AP	1.99716	8.97565e+08	1.46814	5.48737e+17	0.0458073
ZNF83|51484|RI	1.99653	1.76579	1.01047	3.0857	0.0458762
HIBCH|56560|ES	-1.99583	0.095532	0.00951971	0.958681	0.0459527
MOV10|4222|AP	-1.99571	0.324172	0.107229	0.980025	0.0459655
MOV10|4221|AP	1.99571	3.08478	1.02038	9.3258	0.0459655
COL1A1|444838|ES	-1.99555	0.172301	0.0306332	0.969128	0.045983
ARHGAP30|8539|ES	-1.99533	0.111363	0.0128936	0.961843	0.0460069
MUC1|121773|ES	-1.99458	0.476164	0.22967	0.987206	0.0460889
RPS25|117936|ES	-1.99452	0.453665	0.20865	0.986398	0.046095
FAM110A|58466|AP	-1.99428	0.144027	0.0214471	0.967208	0.0461217
COPS7B|57975|ES	-1.99401	0.000736511	6.13541e-07	0.884127	0.0461513
TNFSF13|38974|ES	1.9932	12.4594	1.04296	148.842	0.0462396
PIGV|1301|RI	-1.99307	0.000513682	2.99246e-07	0.881778	0.0462535
BBS7|70508|AT	-1.99272	0.308815	0.0972266	0.980868	0.0462917
QRICH1|64821|ES	-1.99268	0.0924989	0.00889708	0.961668	0.0462964
BBS7|70509|AT	1.99266	3.23804	1.01946	10.2847	0.0462992
URGCP|79367|ES	-1.9925	0.29761	0.0903423	0.980401	0.0463157
GGT1|61430|AP	-1.99199	0.589809	0.35084	0.991549	0.0463725
PACRGL|68892|ES	-1.99158	0.226712	0.0526235	0.976716	0.0464171
SLC12A6|29863|RI	-1.99092	0.0242922	0.000625222	0.943842	0.0464901
RPL13|392312|AD	-1.99009	0.282542	0.081372	0.981049	0.046581
HELZ2|60136|AP	-1.99002	0.208176	0.0443764	0.976578	0.0465891
TSPAN14|12366|AP	1.98899	29.3759	1.05057	821.402	0.0467018
URM1|87744|AA	1.98897	329.431	1.08822	99726.8	0.0467047
NEXN|3539|RI	-1.98888	0.0414547	0.0017999	0.954771	0.0467141
MST1|64899|RI	-1.98827	0.333102	0.112707	0.984471	0.0467817
DYM|45462|AP	-1.98795	0.0153443	0.000249707	0.942898	0.0468175
PLEKHA5|20652|AD	-1.98795	0.0352949	0.00130577	0.954022	0.0468177
PBRM1|65237|ES	-1.9877	0.15399	0.0243402	0.974234	0.0468451
DMKN|49174|ES	-1.98768	0.416544	0.175641	0.987861	0.0468467
SLC24A1|31234|ES	1.98639	3.36847	1.01629	11.1647	0.0469895
FBXL18|78666|AT	-1.98587	0.194566	0.038673	0.978868	0.0470473
ZNF223|50272|AT	1.98563	2.71541	1.013	7.27885	0.047074
NDUFC1|70623|AD	1.98544	37.4758	1.04759	1340.63	0.0470958
BEST1|16318|AD	-1.98531	0.398978	0.161061	0.988337	0.0471099
TCEB1|84198|AP	-1.98496	0.101376	0.0105776	0.971585	0.0471487
TCEB1|84196|AP	1.98483	9.86282	1.02909	94.5253	0.0471632
GULP1|56499|AT	-1.9843	0.0683713	0.00483102	0.967628	0.047222
GULP1|56500|AT	1.9843	14.6259	1.03345	206.994	0.0472224
KCNC3|51172|AT	1.98397	6.73618	1.02335	44.3407	0.0472589
KCNC3|51173|AT	-1.98397	0.148452	0.0225526	0.977181	0.0472589
SLC25A33|90800|ES	-1.98385	0.0238288	0.00059394	0.956007	0.0472727
GTPBP8|66133|ES	1.98325	12.6264	1.03022	154.75	0.0473398
ZNF562|47387|ES	1.9831	23.3067	1.03741	523.611	0.0473565
GPR110|76437|AT	-1.98301	0.492631	0.24469	0.991807	0.0473666
TTC31|54094|ES	-1.98233	0.0149448	0.000234193	0.953687	0.0474426
BSDC1|1600|ES	-1.98215	0.133623	0.018262	0.977727	0.0474628
RASSF4|11352|AA	-1.982	0.265865	0.071733	0.985379	0.0474792
CDK1|11856|ES	1.98197	277042	1.14932	6.67804e+10	0.0474821
CPT1B|62872|RI	-1.98197	0.308372	0.0963441	0.98702	0.0474821
TESC|24677|ES	-1.98189	0.0975255	0.00975938	0.974573	0.0474911
PCDP1|55134|ES	-1.98188	0.0940343	0.00907667	0.974195	0.0474926
NUDT13|12125|ES	-1.98086	0.273998	0.0761076	0.986434	0.0476067
NCOA3|59723|AD	1.97973	4.00938	1.01396	15.8537	0.0477337
KLHL24|67804|AT	-1.97946	0.00489529	2.52528e-05	0.948956	0.0477642
KLHL24|67805|AT	1.979	204.059	1.0525	39563.2	0.0478157
APOL3|61994|ES	-1.97898	0.281396	0.0801542	0.987892	0.0478186
KIAA0895L|36958|AD	-1.97881	0.373232	0.140616	0.990659	0.0478377
GNPDA2|69151|ES	-1.97877	2.41315e-05	6.44264e-10	0.903868	0.0478414
ATP8B2|7832|AT	1.97875	2072.17	1.0752	3.99357e+06	0.0478441
MTHFSD|102413|ME	-1.97841	0.131829	0.0177105	0.981284	0.0478823
C7orf43|80908|ES	-1.97813	0.00690799	4.99515e-05	0.955333	0.0479137
WIPF2|40852|AP	1.97797	286.437	1.05284	77928.3	0.0479323
CAMTA1|503|AT	1.97712	24.3575	1.0281	577.075	0.0480277
FAM90A1|20184|ES	-1.97702	0.26038	0.0685895	0.98846	0.0480396
SEPN1|1195|ES	1.97695	16.0354	1.02412	251.076	0.0480475
LEPR|3297|AT	-1.97685	0.37696	0.143288	0.991699	0.0480582
GPR97|36593|AT	-1.97678	0.0150893	0.000235957	0.964946	0.0480661
RBM39|59250|ES	1.97672	3.45886	1.01057	11.8385	0.0480732
TRERF1|76176|ES	1.97646	1.89218	1.00534	3.56136	0.0481031
NUP54|69584|ES	-1.97627	0.00762915	6.05934e-05	0.960566	0.0481241
SETD6|36664|AA	-1.97605	0.0150695	0.000234981	0.966421	0.0481488
TRIQK|84485|AP	-1.97584	0.000144508	2.24201e-08	0.931418	0.0481729
LCLAT1|53122|ES	-1.9754	0.36569	0.134785	0.99217	0.0482227
UBB|39434|RI	1.97531	23256.9	1.08125	5.00236e+08	0.0482328
CBR1|60523|AT	1.97527	89615.5	1.09235	7.35196e+09	0.0482381
DYSF|53935|AP	1.97469	2.03743	1.00532	4.12917	0.0483039
ZNF621|64243|AD	1.97452	3.49113	1.00926	12.0762	0.048323
REEP2|73546|AA	1.9744	7.01804	1.01435	48.556	0.0483361
RAD17|72362|ES	1.9744	4.33692	1.01078	18.6082	0.0483368
U2AF1L4|49275|ES	-1.97433	0.39174	0.154511	0.993204	0.0483441
SIRT3|13620|ES	-1.97387	0.0341594	0.00119496	0.976492	0.0483965
WARS|29288|ES	1.97386	1.46803	1.00271	2.14929	0.0483972
TCF4|45601|AP	1.97365	4.17871	1.00996	17.2893	0.0484218
STARD3|40658|ES	-1.97359	0.0173219	0.00030857	0.972379	0.048428
CSK|31749|RI	-1.97285	0.0104376	0.000112239	0.970643	0.0485128
SHOC2|13100|ES	-1.97273	0.00125909	1.65531e-06	0.957718	0.0485267
CANT1|43978|ES	-1.97261	0.178266	0.0321319	0.989003	0.0485397
RIC3|14220|AT	-1.97233	0.346571	0.120912	0.993379	0.048572
USP48|997|AT	1.97233	3.22592	1.00737	10.3305	0.0485723
USP48|996|AT	-1.97228	0.309998	0.096804	0.992714	0.0485777
RIC3|14221|AT	1.97198	2.88404	1.00647	8.26418	0.0486122
MED16|46333|RI	-1.97176	0.0113809	0.000133041	0.973573	0.0486367
SKA3|25444|ES	1.97149	24.2308	1.01882	576.288	0.0486673
CCR10|41106|AP	1.97107	1.7735	1.00323	3.13517	0.0487158
ZNF559|47274|AT	1.97102	1072.25	1.0399	1.1056e+06	0.0487221
ENTPD1|12653|AP	-1.97046	0.434123	0.189303	0.995565	0.0487857
BTN3A3|75664|ES	1.97033	8.60167	1.01139	73.1556	0.0488002
MCMBP|13277|AD	1.96976	8.89515	1.01093	78.2682	0.0488657
CCNE2|84580|AP	1.96966	2.33891	1.00419	5.44766	0.0488769
TMF1|65563|ES	1.96928	1503.21	1.03522	2.18275e+06	0.0489207
ZSCAN21|80873|RI	-1.96926	0.0800948	0.00649205	0.988158	0.0489237
PCBP4|65134|ME	-1.96848	0.498707	0.249458	0.996996	0.0490131
DNAH9|39292|AT	-1.9682	0.430712	0.186169	0.99648	0.0490447
UEVLD|14674|ES	1.96814	57.2789	1.01695	3226.18	0.0490522
MACF1|1870|AP	-1.96792	0.547319	0.30029	0.997565	0.0490768
C21orf58|60923|AP	-1.96785	0.0595847	0.00359068	0.988762	0.0490854
APOBEC3D|62274|ES	-1.96779	0.412257	0.170556	0.996482	0.0490922
ORC4|55531|ES	-1.96776	0.0158683	0.000255973	0.983716	0.0490955
HMGB3|90364|AP	-1.9677	0.0577956	0.00337801	0.988847	0.049102
HMGB3|90363|AP	1.9677	17.3023	1.01128	296.032	0.049102
RAB34|39958|AD	-1.96762	0.00869318	7.6979e-05	0.981714	0.0491122
CHAC1|30063|RI	-1.96761	0.0161648	0.000265523	0.984096	0.0491128
HSPBAP1|66451|ES	-1.96694	0.143179	0.0206421	0.993129	0.0491899
ADCY6|21466|ES	-1.96682	5.06429e-05	2.6547e-09	0.9661	0.0492037
ANKRD36C|99343|ES	-1.96667	0.403831	0.163584	0.996914	0.0492216
SERAC1|78268|ES	-1.96664	0.114614	0.0132333	0.992678	0.0492252
CCDC88C|28873|AP	-1.96643	0.499765	0.250335	0.997723	0.0492492
G2E3|27054|AP	-1.96606	0.232581	0.0543394	0.995485	0.0492912
IFT88|25429|ES	1.9659	3.314	1.00362	10.943	0.0493107
DTNBP1|75412|AP	-1.96531	0.0116861	0.000138227	0.987976	0.0493787
CYBRD1|55937|ES	-1.96494	0.00153256	2.38758e-06	0.983734	0.0494216
LSR|49090|ES	-1.96484	8.09305e-05	6.7048e-09	0.976873	0.0494324
LIMS2|55229|AP	-1.96463	0.235596	0.0556963	0.996576	0.0494576
SNX21|59619|RI	-1.96431	0.266089	0.071011	0.997078	0.0494946
CRELD1|63292|RI	-1.96401	0.318464	0.101659	0.997646	0.0495291
GPHN|28034|ES	-1.96322	0.0221455	0.000493533	0.993698	0.0496204
IRF2|71290|AP	1.96291	67.9412	1.00636	4586.85	0.0496564
STX4|36222|AD	1.96283	3750.94	1.0121	1.39013e+07	0.0496656
POLR2J3|81118|ES	-1.9627	0.306488	0.0940896	0.998353	0.0496811
BANP|37992|ES	-1.96266	0.312116	0.0975726	0.9984	0.0496853
C6orf203|77125|ES	-1.96242	0.385422	0.148728	0.998806	0.0497132
ATG4D|47532|AD	-1.96213	0.112334	0.0126494	0.997592	0.0497476
PLEKHG1|78148|AP	-1.96185	0.545731	0.297996	0.999417	0.0497796
AMOTL1|18368|ES	-1.96184	0.212918	0.0454009	0.998524	0.0497814
VSNL1|52727|AP	-1.96067	0.259885	0.0675728	0.999514	0.0499174
GNS|22865|ES	-1.96018	0.0144266	0.000208223	0.999535	0.0499748

## Sheet: table 3a1
id	futime	fustat	TSEN54|43456|AA	ZDHHC6|13114|AA	DEF8|38185|AA	FCGR3A|8675|AA	INPP5K|38319|AA	SIDT2|18890|AA	NCAPH2|62842|AA	PRKCSH|47709|AA	EEF1B2|57137|AA	DPP3|17040|AA	ACIN1|26704|AA	MUTYH|2671|AA	MYL6B|22373|AA	RHBDF1|32791|AA	GRAMD3|73159|AA	MUTYH|2669|AA	LILRB5|51850|AA	riskScore	risk
TCGA-24-0982	1.86027	1	1	0.9592	1	0.834237	0.861	1	0.0613	0.6678	0.2804	0.5475	0.799	0.7604	0.0818	0.9631	1	0.3791	0.8963	0.462841	low
TCGA-13-2060	0.717808	0	1	0.8844	1	0.8063	0.8517	0.9633	0.1671	0.5994	0.136	0.4183	0.8359	0.9542	0.0786	1	1	0.777	0.9293	9.60321	high
TCGA-24-1564	2.15616	1	1	0.9468	1	0.8168	0.8748	0.9645	0.0909	0.6199	0.24062	0.4904	0.8333	0.8369	0.0233	1	1	0.6346	0.9643	2.33253	high
TCGA-30-1860	3.74247	1	1	0.9535	1	0.8564	0.9005	0.9802	0.0824	0.6889	0.20547	0.5301	0.812	0.8595	0.0139	0.9542	1	0.2837	0.7095	0.669788	low
TCGA-04-1365	2.59452	0	0.9942	0.9828	1	0.8603	0.9597	0.9796	0.104	0.7911	0.1955	0.5321	0.7453	0.8332	0.0332	1	0.9924	0.1677	0.868	0.206608	low
TCGA-24-1842	0.693151	0	1	0.9533	0.9732	0.7976	1	0.9476	0.0911	0.7244	0.1923	0.4475	0.7755	0.9441	0.0504	1	0.979	0.44646	0.7793	1.73357	high
TCGA-29-1699	3.03014	1	1	0.9545	1	0.8343	0.9318	0.966	0.0978	0.4823	0.1339	0.5243	0.8111	0.8403	0.0421	1	1	0.3435	0.9509	2.39593	high
TCGA-29-1703	4.9726	1	1	1	0.9746	0.8847	0.9402	0.9482	0.1309	0.6574	0.1848	0.5235	0.8044	0.7498	0.0478	1	1	0.3875	1	0.759017	low
TCGA-20-0987	1.92055	1	1	1	1	0.71	0.9782	0.9508	0.11	0.6736	0.21505	0.389	0.8787	0.932	0.0211	1	1	0.7244	0.7245	2.70406	high
TCGA-61-2012	2.55342	0	1	0.8579	1	0.8335	0.8339	0.9772	0.0692	0.6643	0.1882	0.5482	0.7676	0.9451	0.0793	1	1	0.7451	0.9772	1.73423	high
TCGA-13-1506	0.367123	0	0.988	0.7918	1	0.8686	0.9216	0.9379	0.1435	0.5008	0.1848	0.5373	0.7749	0.9135	0.03	1	1	0.3241	0.7811	7.0478	high
TCGA-20-1682	2.29315	0	1	0.8971	1	0.7882	0.9091	0.9508	0.1115	0.564	0.21071	0.4927	0.7515	0.8705	0.051	1	1	0.3995	0.9361	2.00433	high
TCGA-13-1477	4.55342	1	1	0.9699	0.9532	0.824257	1	0.9478	0.0654	0.6564	0.4147	0.256	0.7594	0.75585	0.051	1	1	0.39732	1	0.870625	low
TCGA-13-1497	4.52603	0	1	0.9788	1	0.9717	0.8787	0.9811	0.148	0.7189	0.1184	0.4821	0.7484	0.9309	0.0081	1	1	0.681	0.8574	0.68595	low
TCGA-30-1861	2.89863	1	1	0.93	0.9827	0.7629	0.9138	0.9235	0.0814	0.6011	0.1589	0.5042	0.8415	0.8593	0.0464	1	1	0.6485	0.6804	3.07934	high
TCGA-OY-A56Q	1.57808	0	1	0.9314	1	1	0.9385	0.9776	0.073	0.5921	0.2208	0.3982	0.7461	0.8512	0.0386	1	1	0.3486	1	0.656473	low
TCGA-13-0797	0.726027	0	0.9859	1	1	0.4948	0.983	0.955	0.0687	0.6943	0.1241	0.3804	0.7283	0.7108	0	1	1	0.5483	1	1.70505	high
TCGA-23-1027	2.67397	1	1	0.9084	1	0.9514	0.9726	0.9624	0.0878	0.6513	0.3305	0.4971	0.8209	0.9444	0.0126	1	1	0.6508	1	1.294	high
TCGA-13-1408	0.493151	0	0.9971	0.9422	1	0.8629	0.9443	0.9623	0.0856	0.7495	0.4077	0.554	0.7737	0.691	0.069	1	1	0.4365	0.8825	0.167407	low
TCGA-29-2427	5.20548	0	1	1	1	0.8589	0.9303	0.9613	0.085	0.7947	0.24163	0.5612	0.7567	0.8834	0.0771	1	1	0.4983	0.81169	0.142639	low
TCGA-61-1919	3.18082	1	0.994	0.9456	1	0.8079	0.8924	0.9872	0.1375	0.6447	0.2308	0.4576	0.6956	0.9059	0.0392	1	1	0.4872	0.6088	0.680909	low
TCGA-09-2056	1.03836	0	1	1	0.9862	0.8694	0.8631	1	0.1025	0.6921	0.2775	0.4826	0.7199	0.9	0.0223	1	0.9904	0.5383	0.7337	0.556675	low
TCGA-20-1683	2.11507	0	0.9783	0.9663	0.996	0.8151	0.9164	0.9728	0.0967	0.5523	0.2162	0.5017	0.7345	0.8326	0.0318	1	1	0.5773	0.7898	2.12086	high
TCGA-61-1998	0.460274	0	1	0.8888	1	0.8676	0.9303	0.9273	0.0892	0.6677	0.0863	0.4691	0.8097	0.7513	0.0764	1	0.9698	0.1026	0.6698	2.27427	high
TCGA-61-1738	2.98356	1	0.9936	0.9725	0.9859	0.8642	0.9792	0.9548	0.0693	0.5965	0.0662	0.5741	0.8051	0.7283	0.0384	1	1	0.4973	0.6526	0.667307	low
TCGA-61-1724	1.74521	1	1	0.9679	0.9955	0.7749	0.9009	0.967	0.1164	0.5894	0.2538	0.5287	0.8158	0.8773	0.0959	1	1	0.4936	0.8712	1.46573	high
TCGA-13-1507	0.39726	0	0.9977	0.9332	1	0.8109	0.8669	0.8994	0.0837	0.6509	0.1083	0.5274	0.742	1	0.0303	1	1	0.467956	0.8052	1.76003	high
TCGA-10-0936	3.07671	1	0.9975	0.9765	0.991	0.831167	0.5884	1	0.1028	0.7195	0.1006	0.5045	0.785	0.7384	0.1384	1	1	0.4272	0.7245	0.777379	low
TCGA-24-1549	4.71507	1	1	0.9863	1	0.8304	0.9346	0.9598	0.1178	0.6844	0.2099	0.4958	0.7858	0.9265	0.0201	1	0.9977	0.7433	1	1.39962	high
TCGA-29-1762	7.21644	1	1	0.9602	1	0.8868	0.9213	0.918	0.0996	0.7242	0.0961	0.5543	0.7916	0.9351	0.0755	1	1	0.7509	0.3252	0.432058	low
TCGA-23-1118	7.16712	0	1	0.955	1	0.9514	0.9303	1	0.108	0.5752	0.4195	0.4948	0.7512	0.8326	0.0524	1	1	0.3074	0.7829	0.330492	low
TCGA-61-1900	0.482192	0	0.9958	0.9623	1	0.9363	0.9114	0.9731	0.1071	0.5695	0.2344	0.4402	0.8046	0.8726	0.0793	1	1	0.2952	0.7952	1.01714	high
TCGA-29-1774	1.44384	0	1	0.9416	1	0.6878	0.8819	0.9746	0.0727	0.6625	0.0645	0.5725	0.8249	0.8389	0.0698	1	1	0.312	0.9185	1.1639	high
TCGA-24-1413	0.526027	0	1	0.9609	1	0.9449	0.9091	0.9793	0.0666	0.5777	0.2636	0.4073	0.7863	0.7861	0.055	1	1	0.4324	0.5389	0.470937	low
TCGA-24-1928	0.920548	1	1	0.9302	1	0.835	0.9005	0.9539	0.1082	0.7175	0.4048	0.5293	0.8072	0.8323	0.0767	1	1	0.5674	0.902	0.607584	low
TCGA-13-1505	0.350685	0	1	0.9527	1	0.8672	0.852	0.9566	0.0892	0.6558	0.5818	0.4297	0.8218	0.7985	0.0365	1	0.9875	0.4658	0.8771	1.49393	high
TCGA-25-2409	2.24932	1	1	0.9043	0.9897	0.8089	0.9658	0.9789	0.0591	0.705	0.25805	0.4889	0.8198	0.8919	0.0666	1	1	0.4801	0.5902	0.508412	low
TCGA-23-2081	6.41644	1	1	0.9581	1	0.8868	0.9084	0.959	0.1114	0.6495	0.3153	0.4649	0.7804	0.8922	0.0613	1	1	0.6308	0.8434	0.872846	low
TCGA-61-1737	3.73699	0	1	0.9547	1	0.8902	0.9183	0.9703	0.0905	0.6696	0.3208	0.5196	0.7278	0.9027	0.0716	1	1	0.5234	0.4644	0.208205	low
TCGA-31-1950	1.56438	0	1	0.9651	1	0.8385	0.8991	0.8627	0.1163	0.5917	0.1305	0.4571	0.79	0.927	0.1202	1	1	0.5505	0.7978	2.46782	high
TCGA-25-1623	1.54795	1	0.9914	0.9686	1	0.8184	0.8686	0.9744	0.1611	0.5914	0.2282	0.435	0.8046	0.8747	0.0305	1	1	0.4347	0.8818	3.38491	high
TCGA-36-1575	0.712329	0	0.9967	0.9542	0.9927	0.7609	0.8565	0.9111	0.0966	0.6301	0.3435	0.4663	0.771	0.7251	0.0627	1	1	0.1729	0.9345	1.05789	high
TCGA-61-1725	2.61918	0	0.9953	0.9332	1	0.7527	0.7992	0.9643	0.1105	0.6715	0.0389	0.504	0.8441	0.7305	0.07	1	1	0.348	0.6368	1.61135	high
TCGA-20-1684	1.59178	0	1	0.966	1	0.8546	0.9385	0.9932	0.0953	0.6929	0.3018	0.4356	0.7784	0.9173	0.0317	1	1	0.5861	0.6739	0.486939	low
TCGA-24-1551	4.32603	1	0.9905	1	1	0.9051	0.8703	1	0.1403	0.6642	0.2208	0.4948	0.7609	0.9142	0.0528	1	1	0.5275	0.5701	0.56528	low
TCGA-61-1728	2.32329	0	1	0.9806	0.9964	0.8304	0.8055	0.9838	0.0818	0.6971	0.2308	0.4873	0.7966	0.8869	0.0733	1	1	0	1	0.533534	low
TCGA-25-2399	1.66575	1	1	0.9207	1	0.8587	0.9496	0.9375	0.119	0.5329	0.2865	0.5212	0.8252	0.7768	0.0664	1	0.9962	0.434	0.9459	2.27979	high
TCGA-24-1558	1.6274	1	1	0.9641	0.9922	0.8868	0.8903	0.9462	0.1325	0.6879	0.1339	0.4709	0.7637	0.8977	0.0676	1	1	0.2856	1	0.837778	low
TCGA-13-0901	1.6137	0	1	0.9691	1	0.796814	0.884	1	0	0.6902	0.0408	0.4721	0.8381	0.5895	0.075	1	1	0.314444	0.8184	0.287678	low
TCGA-29-1702	1.99452	1	1	0.9923	1	0.595	0.9163	0.9599	0.0997	0.6456	0.1955	0.4648	0.7777	0.8897	0.0502	1	0.9877	0.4099	0.5601	1.73389	high
TCGA-23-1024	1.28219	0	0.9953	0.9271	1	0.825583	0.8728	0.9278	0.1192	0.6771	0.1923	0.3877	0.7527	0.9367	0.0299	1	1	0.7312	0.9232	3.07615	high
TCGA-13-0897	4.78904	0	1	0.9847	1	0.9787	0.9339	0.9767	0.0814	0.7759	0.22019	0.5337	0.8347	0.9716	0.0934	1	1	0.45686	0.9417	0.269202	low
TCGA-25-2400	3.50137	1	1	0.9236	1	0.8469	0.8919	0.9815	0.0876	0.6342	0.1184	0.4856	0.7839	0.8331	0.0922	1	1	0.5792	1	1.15149	high
TCGA-24-0975	1.81644	1	0.9963	0.9077	0.9944	0.9363	0.9535	0.9687	0.1256	0.6596	0.23435	0.4446	0.8133	0.9582	0.0549	1	1	0.8295	0.8233	1.99636	high
TCGA-09-1665	3.46849	1	1	0.8218	1	0.78064	0.5174	0.8961	0.1135	0.6281	0.2129	0.4372	0.6867	0.7265	0.0638	1	1	0.0589	1	4.53484	high
TCGA-04-1536	2.42466	1	0.9821	0.9723	0.9906	0.74236	1	1	0.1049	0.5783	0.20182	0.662	0.7712	0.9084	0.0459	1	1	0.31324	1	1.21209	high
TCGA-13-0884	8.93151	1	0.9906	0.9509	1	1	0.8956	0.9714	0.0642	0.7071	0.1453	0.5694	0.7346	0.8209	0.0933	1	1	0.48276	0.834656	0.215829	low
TCGA-57-1582	2.00274	1	1	0.955	1	0.7796	0.9116	0.9731	0.119	0.6764	0.4184	0.5027	0.8401	0.8338	0.0385	1	1	0.1789	0.7423	0.614592	low
TCGA-3P-A9WA	1.15068	0	1	0.9307	1	0.8612	0.9372	0.9655	0.0973	0.6654	0.1882	0.5435	0.7828	0.8677	0.103	1	1	0.6305	1	0.734122	low
TCGA-04-1651	3.01918	1	0.9833	0.96	1	0.813233	0.8748	0.9647	0.0883	0.5729	0.2447	0.4098	0.835	0.8191	0.1925	1	1	0.1209	0.9441	1.76971	high
TCGA-36-1581	2.05753	0	1	0.8952	1	0.8264	0.9616	0.9725	0.1155	0.6617	0.1955	0.4464	0.7191	0.983	0.0309	1	1	0.9525	0.8378	1.56104	high
TCGA-13-0801	0.690411	0	0.9971	0.9427	1	0.7961	0.8801	0.9502	0.1189	0.7529	0.3696	0.4865	0.7946	0.8889	0.015	1	1	0.5398	0.6315	0.717746	low
TCGA-10-0931	2.73973	1	0.9928	0.7545	1	0.834086	0.9204	0.9401	0.0767	0.6118	0.1141	0.548	0.7829	0.7829	0.0353	1	1	0.6347	1	4.39271	high
TCGA-24-1563	3.97534	1	0.9847	0.9591	1	0.8251	0.9612	0.9681	0.1322	0.6275	0.1684	0.47	0.7147	0.8851	0.0556	1	1	0.46125	0.8534	1.08972	high
TCGA-29-1711	2.88493	0	0.9949	0.9621	1	0.8624	0.9852	0.9549	0.0577	0.6146	0.2983	0.5104	0.7702	0.8373	0.0509	1	1	0.2446	0.9345	0.457707	low
TCGA-23-1023	3.37808	0	1	0.9708	0.9862	0.8787	0.919	1	0.1189	0.5832	0.2983	0.395	0.7729	0.9351	0.0659	1	1	0.6441	0.6854	1.17701	high
TCGA-29-1761	1.44658	1	1	0.9715	1	0.949	0.9482	0.9751	0.2108	0.7314	0.1955	0.6201	0.7086	0.8449	0.0951	1	1	0.526025	1	0.214519	low
TCGA-24-1847	0.939726	0	0.9791	0.9269	1	0.8254	0.917	0.9893	0.111	0.7083	0.24831	0.4834	0.8161	0.806	0.0394	1	1	0.7333	0.9269	2.10779	high
TCGA-13-0899	4.67945	0	1	0.9891	1	0.9556	0.9498	0.9735	0.0905	0.5387	0.4305	0.5659	0.7512	0.8543	0.018	1	1	0.26	0.5524	0.236229	low
TCGA-24-1545	4.78356	1	0.995	0.9171	1	0.847	0.9306	0.9602	0.1131	0.5092	0.2362	0.5539	0.7754	0.8169	0.0423	1	1	0.2626	0.7423	1.35827	high
TCGA-61-1917	3.61918	1	0.9955	0.9736	1	0.8088	0.874	1	0.2014	0.7288	0.3316	0.4474	0.8785	0.8881	0.0986	1	1	0.47786	0.9103	1.65706	high
TCGA-61-2098	5.46027	0	1	0.9371	1	0.7461	0.8981	0.9626	0.1039	0.596	0.5679	0.4939	0.782	0.8415	0.0572	1	1	0.386	0.8696	0.954542	low
TCGA-25-1324	2.83562	1	0.9976	0.9575	1	0.7629	0.836	0.9294	0.1245	0.5594	0.2395	0.4644	0.7672	0.8525	0.0344	1	1	0.4124	1	3.63747	high
TCGA-24-1467	8.83288	1	1	1	1	0.9045	0.884	0.9907	0.1115	0.6525	0.2282	0.471	0.7613	0.8822	0.0622	1	1	0.5538	0.7898	0.488005	low
TCGA-57-1994	2.08493	0	1	0.8851	1	0.779	0.9182	0.9651	0.0558	0.6871	0.1241	0.5055	0.8296	0.8479	0.0218	1	1	0.6355	1	1.97362	high
TCGA-04-1348	4.06301	1	0.9936	0.889	1	0.8454	0.9456	0.9762	0.1008	0.7071	0.1135	0.4657	0.8061	0.9225	0.0548	1	1	0.6197	0.8314	1.50555	high
TCGA-29-1784	0.446575	0	1	0.8986	1	0.8119	0.8297	1	0.1099	0.6412	0.1107	0.5663	0.8129	0.8632	0.0578	1	1	0.6626	1	2.30564	high
TCGA-61-1907	2.60822	0	1	0.9758	1	0.9117	0.9129	0.9859	0.1518	0.7511	0.1184	0.5079	0.7708	0.8129	0.0406	1	1	0.3215	0.9168	0.323119	low
TCGA-23-1120	0.356164	0	0.9957	0.9674	0.9813	0.8242	0.9221	0.982	0.0989	0.6068	0.436	0.4878	0.7549	0.7092	0.0571	1	1	0.2031	1	0.489896	low
TCGA-23-2084	4.15342	1	0.9953	0.9296	0.9936	0.8205	0.9196	0.9797	0.1127	0.7228	0.2001	0.5022	0.7849	0.9416	0.0781	1	1	0.5142	0.9103	0.901635	low
TCGA-61-2009	3.32055	0	1	0.9897	1	0.7774	0.9616	0.9755	0.1122	0.6742	0.1241	0.4687	0.74	0.8696	0.0691	1	1	0.6846	0.9082	0.649872	low
TCGA-24-0966	0.635616	0	1	0.9627	1	0.8567	0.9581	0.9643	0.1248	0.5874	0.1083	0.4494	0.9103	0.9798	0.0552	1	1	0.269375	0.8402	3.23279	high
TCGA-09-0369	2.96438	1	1	0.992	0.9908	0.8126	0.9463	0.9776	0.0854	0.5584	0.0961	0.4863	0.745	0.7709	0.0429	1	1	0.4145	0.7824	0.673435	low
TCGA-24-1556	5.88493	1	0.992	0.9209	1	0.9012	0.9065	0.9919	0.0892	0.7263	0.3689	0.4371	0.8257	0.8494	0.1254	1	1	0.3666	0.7864	0.440448	low
TCGA-25-1632	4.92877	1	0.9877	0.9648	1	0.8417	0.8481	0.9544	0.0932	0.7031	0.3779	0.4659	0.7844	0.812	0.0395	1	1	0.5042	0.6231	0.721678	low
TCGA-24-1603	7.51233	1	1	0.9385	1	0.9335	0.9635	0.9721	0.1128	0.674	0.3186	0.4985	0.7571	0.8757	0.0745	1	0.9901	0.5049	0.6927	0.449724	low
TCGA-24-1470	0.287671	0	0.9954	0.9586	0.9742	0.9054	0.8594	0.9803	0.1007	0.7254	0.2129	0.4697	0.8388	0.9025	0.0403	1	1	0.8141	0.8184	1.73725	high
TCGA-59-2363	0.452055	0	1	0.9539	1	1	0.8696	1	0.1083	0.5582	0.3316	0.4522	0.7556	0.8354	0.0877	1	1	0.0676	1	0.45911	low
TCGA-13-1403	0.906849	0	1	0.974	1	1	0.9554	0.9633	0.0904	0.7727	0.2775	0.4972	0.8372	0.8404	0.0819	1	0.9958	0.6667	0.7503	0.278638	low
TCGA-24-1469	0.758904	0	1	0.9387	0.9845	0.8836	0.8989	0.926	0.0921	0.6475	0.2871	0.5421	0.7552	0.9112	0.0292	1	0.9544	0.6029	0.7898	7.39556	high
TCGA-23-1111	0.268493	0	1	0.9736	0.9914	0.5782	0.9589	0.9837	0.1378	0.6882	0.2092	0.6059	0.8255	0.8155	0.0711	1	0.9842	0.5061	1	2.45194	high
TCGA-24-2036	5.33425	1	0.994	0.9882	1	0.8304	0.9701	0.9888	0.0568	0.5083	0.498	0.4948	0.7547	0.7592	0.0821	1	1	0.5126	0.9185	0.521348	low
TCGA-36-1571	1.90411	1	1	0.9751	0.9849	0.8546	0.917	0.9713	0.1267	0.5961	0.0505	0.4324	0.7854	0.862	0.0246	1	1	0.5606	0.7013	1.76354	high
TCGA-24-2271	2.63562	1	1	0.9576	0.9816	0.8405	0.9449	1	0.1378	0.6883	0.5313	0.4868	0.76	0.8101	0.0825	1	0.9855	0.2882	0.943	0.539409	low
TCGA-13-0908	3.73699	0	0.9942	0.9096	1	0.8656	0.8719	0.976	0.113	0.7506	0.3141	0.4654	0.8268	0.8811	0.0754	1	1	0.4198	1	1.03293	high
TCGA-13-1482	5.14247	1	1	0.9837	1	0.7741	0.868	0.9707	0.1509	0.6107	0.402	0.4494	0.7892	0.7139	0.0675	0.9956	0.9943	0.1168	1	1.06912	high
TCGA-13-1495	4.10411	0	0.9861	0.9777	0.9866	0.8727	0.9419	0.9762	0.0765	0.6794	0	0.4393	0.7369	0.9098	0.0486	1	1	0.3765	1	0.999036	low
TCGA-04-1648	2.3863	1	1	0.9251	1	0.8063	0.8463	0.8913	0.1138	0.6481	0.2418	0.5115	0.7499	0.8734	0.0454	1	1	0.4003	1	1.80776	high
TCGA-24-1544	2.24658	1	1	0.9715	1	0.7741	0.9303	0.943	0.102	0.6456	0.1018	0.316	0.7339	0.8508	0.0311	1	1	0.4637	0.783683	1.23844	high
TCGA-61-2110	3.70959	1	1	0.9896	1	0.8727	0.7851	1	0.0818	0.5228	0.1212	0.4868	0.7505	0.6981	0.2093	1	1	0.1693	0.7245	0.323692	low
TCGA-24-1464	1.03836	1	0.993	0.923	1	0.7822	0.809	1	0.1466	0.5936	0.3618	0.3934	0.7707	0.6369	0.0634	1	1	0.242	1	1.62796	high
TCGA-24-1546	5.35616	1	1	0.9804	1	0.8151	0.917	0.9814	0.0669	0.5589	0.1589	0.4721	0.7598	0.8465	0.0874	1	1	0.2868	1	0.780211	low
TCGA-24-0979	3.46301	1	0.9959	0.9113	1	0.8434	0.8901	0.9533	0.0716	0.6763	0.1695	0.5085	0.7919	0.8244	0.0209	1	1	0.4209	0.5881	0.753668	low
TCGA-24-2019	0.405479	0	1	0.91	1	0.8034	0.9123	0.9772	0.0648	0.6165	0.0983	0.5032	0.8147	0.8798	0.0644	1	0.9811	0.559	0.834	3.63773	high
TCGA-24-2298	4.43836	1	1	0.9297	1	0.7677	0.9071	1	0.0456	0.7582	0.3797	0.4393	0.8189	0.6608	0.1138	1	1	0.3932	0.8184	0.203405	low
TCGA-25-1627	1.07945	1	1	0.9163	1	0.8522	0.7884	0.9553	0.0632	0.4914	0.0961	0.548	0.787	0.9766	0.0552	1	1	0.7903	0.9657	6.83647	high
TCGA-10-0937	1.66575	1	1	1	1	0.56835	1	1	0.289	0.7109	0.1841	0.4685	0.949	0.7792	0.04	1	1	0.8479	0.7555	5.78245	high
TCGA-24-1567	1.43562	1	1	0.9635	1	0.94	0.925	0.9638	0.0864	0.5533	0.0329	0.5138	0.8079	0.9435	0.0829	1	1	0.6502	0.6927	1.35309	high
TCGA-24-1844	0.309589	0	0.994	0.9209	1	0.8868	0.8874	0.9739	0.0991	0.6186	0.3092	0.4698	0.8178	0.9787	0.0826	1	1	0.8666	0.2971	1.35901	high
TCGA-24-2024	4.84658	1	1	0.9724	1	0.8743	0.9091	0.9635	0.0782	0.5543	0.23	0.559	0.7402	0.7961	0.0666	1	1	0	1	0.387202	low
TCGA-25-2401	0.246575	1	1	0.9781	1	0.7987	0.898	0.9499	0.1207	0.5964	0.1453	0.4897	0.7339	0.8837	0	1	1	0.44	1	1.61524	high
TCGA-13-1501	2.73699	0	1	0.9828	1	0.7966	1	0.9722	0.1215	0.6353	0.1955	0.5227	0.8145	0.9331	0.0617	1	1	0.39471	0.8493	0.803235	low
TCGA-61-2000	1.20822	0	1	0.9624	1	0.8773	0.9264	0.9845	0.079	0.4957	0.0766	0.4501	0.7698	0.937	0.0441	1	1	0.5769	0.6368	1.66923	high
TCGA-24-1417	0.652055	0	1	0.989	0.9928	0.8463	0.9091	0.978	0.0637	0.5843	0.2636	0.5689	0.8431	0.863	0.0245	1	1	0.1733	0.7781	0.709785	low
TCGA-13-0726	2.6	1	1	0.9807	1	1	0.9129	0.9258	0.061	0.6686	0.1541	0.6791	0.8519	0.853	0.0151	1	1	0.5793	1	0.662801	low
TCGA-24-1565	0.854795	1	0.9958	0.9645	1	0.8727	0.85	0.9656	0.0396	0.6316	0.1083	0.5776	0.7722	0.8237	0.0513	1	1	0.4012	1	0.713057	low
TCGA-25-1314	2.75068	1	1	0.9047	0.9959	0.7444	0.9454	0.978	0.095	0.6567	0.2671	0.423	0.8083	0.6647	0.038	1	1	0.346	0.8142	0.834929	low
TCGA-13-1498	3.13425	0	0.9969	0.9866	0.9929	0.7914	0.8956	0.9611	0.1103	0.624	0.1667	0.4982	0.7757	0.8782	0.0955	1	1	0.7161	1	1.64503	high
TCGA-23-1022	4.13973	1	1	0.9825	0.9886	0.816343	0.8325	1	0.1522	0.5904	0.20376	0.5715	0.6524	1	0.0514	1	1	1	0.4034	0.743385	low
TCGA-29-1698	5.69315	0	1	0.9591	0.9941	0.928	0.9414	0.98	0.1352	0.5938	0.4858	0.5355	0.8237	0.7845	0.0465	1	1	0.4201	0.8153	0.59174	low
TCGA-61-2008	2.55342	0	0.9967	0.9395	1	0.7512	0.8426	0.9796	0.1059	0.7161	0.2983	0.5361	0.8088	0.7601	0.0511	1	1	0.4656	0.7013	0.65149	low
TCGA-36-1570	1.79452	0	0.9971	0.9422	1	0.7072	0.8861	0.9775	0.1309	0.7282	0.1828	0.5349	0.7799	0.9126	0.0306	1	0.9838	0.5821	1	3.12836	high
TCGA-04-1517	1.66575	1	1	0.9456	1	0.7158	0.9339	0.9706	0.1017	0.6132	0.2362	0.4578	0.8014	0.764	0.0684	1	1	0.26	0.8646	0.986353	low
TCGA-24-1426	0.446575	0	1	0.9568	1	0.7023	0.8787	0.9838	0.0772	0.6475	0.162	0.5102	0.8364	0.8576	0.0681	1	1	0.6169	0.9185	1.83974	high
TCGA-29-1768	2.60822	1	1	1	1	0.8108	0.8175	0.8531	0.028	0.6283	0.1918	0.4796	0.8919	1	0.0924	1	1	0.42099	0.6671	2.87083	high
TCGA-61-1721	0.926027	0	1	0.9196	1	0.9309	0.8438	0.9552	0.0693	0.699	0.2012	0.3461	0.7189	0.8899	0.0789	1	1	0.3159	0.54	0.351238	low
TCGA-09-1674	0.712329	0	0.9973	0.8979	0.9002	0.8473	0.8488	0.9481	0.1278	0.6468	0.2208	0.465	0.7562	0.9245	0.0485	1	0.995	0.3519	0.3754	2.92154	high
TCGA-61-2092	4.30959	0	1	0.9732	1	0.7461	0.9352	0.9643	0.117	0.5067	0.327	0.543	0.7226	0.9009	0.0245	1	1	0.4526	0.4034	0.750961	low
TCGA-24-1846	0.364384	0	1	0.9464	1	0.9066	0.9088	0.9792	0.1264	0.6764	0.347	0.5024	0.7933	0.67	0.073	1	0.9964	0.299	0.5794	0.239578	low
TCGA-29-1691	4.0274	1	1	0.9304	1	0.8473	0.892	0.9639	0.1413	0.7285	0.1241	0.4826	0.7798	0.8788	0.0775	1	1	0.5409	1	1.00858	high
TCGA-23-1114	5.72329	1	1	0.9438	1	0.8434	0.8867	0.9596	0.0806	0.6671	0.2157	0.4982	0.8096	0.8521	0.0681	1	0.9837	0.4518	0.943	1.91944	high
TCGA-24-2023	3.73699	1	1	0.9454	1	0.8275	0.8906	0.9671	0.1331	0.5962	0.1799	0.4514	0.791	0.9076	0.0461	1	1	0.5201	0.679	1.7838	high
TCGA-13-1488	5.90137	1	1	0.946	0.9883	0.8727	0.9709	1	0.112	0.7824	0.3731	0.5323	0.8461	0.6432	0.0742	1	1	0.4539	1	0.211751	low
TCGA-13-1499	3.2	0	0.9937	0.9617	0.9945	0.8503	0.8428	0.9845	0.0791	0.7028	0.2636	0.5801	0.7904	0.6971	0.0901	1	1	0	0.9232	0.232433	low
TCGA-24-2280	5.87123	0	0.9978	0.9786	1	0.9311	0.9517	0.965	0.0521	0.6309	0.2117	0.5032	0.7919	0.6826	0.0687	1	0.9749	0	0.5855	0.402008	low
TCGA-24-2033	1.53973	1	1	0.8959	0.9927	0.9261	0.9005	0.9762	0.0213	0.5754	0.2983	0.5281	0.8057	0.6992	0.0672	1	1	0	1	0.432653	low
TCGA-31-1956	3.67671	0	1	0.9449	1	0.8054	0.9303	0.9435	0.1309	0.6647	0.3618	0.4763	0.7794	0.8948	0.1561	1	1	0.7248	0.8174	0.789085	low
TCGA-24-1550	3.42192	1	0.9962	0.9268	0.9935	0.8575	0.86	0.9567	0.0839	0.5516	0.0809	0.4259	0.7789	0.8708	0.077	1	1	0.4195	0.9604	3.02842	high
TCGA-25-2398	3.75068	1	1	0.9584	1	0.7741	0.8968	0.9668	0.1368	0.6423	0.2671	0.5056	0.7476	0.8549	0.0348	1	1	0.43763	0.6867	0.726909	low
TCGA-13-0890	5.66575	0	1	0.9357	0.9985	0.8304	0.8892	0.9705	0.0964	0.7032	0.6297	0.482	0.7676	0.9787	0.052	1	1	0.44737	0.3413	0.263178	low
TCGA-09-2045	2.92877	1	0.9959	0.9719	1	0.8778	0.9346	0.9922	0.1403	0.6324	0.27039	0.4861	0.8821	1	0.0154	1	1	0.46119	1	2.89456	high
TCGA-24-1843	0.290411	0	0.9861	0.9696	0.9952	0.9039	0.9696	0.9625	0.1203	0.6522	0.394	0.526	0.702	0.8112	0.1065	1	1	0.2526	0.8976	0.238141	low
TCGA-61-2088	0.39726	0	0.99	1	1	0.84104	0.8861	0.9497	0.1128	0.646	0.4738	0.4494	0.7996	0.7559	0.106	1	1	0.4871	1	0.842974	low
TCGA-24-1103	4.50959	1	0.9876	0.9675	1	0.7461	0.8814	0.987	0.0823	0.5799	0.312	0.4706	0.7083	0.7743	0.0176	1	0.9814	0.46671	1	2.95149	high
TCGA-09-1673	0.252055	0	1	0.9725	1	0.7187	0.8265	0.9215	0.1317	0.7287	0.1955	0.4488	0.7708	0.821	0.0244	1	1	0.5091	0.9002	1.56448	high
TCGA-29-1701	1.41096	1	1	0.9604	1	0.7779	0.8511	0.9822	0.1144	0.7058	0.0909	0.5104	0.6773	0.8793	0.0789	1	1	0.686	0.6927	0.41159	low
TCGA-13-0913	2.49863	0	0.9969	0.9379	0.9972	0.9216	0.9207	0.9544	0.0937	0.6777	0.052	0.5285	0.7413	0.769	0.0514	1	1	0.3867	1	0.498482	low
TCGA-36-1568	2.39726	0	0.9925	0.9759	1	0.8586	0.9112	0.9608	0.0827	0.7282	0.3731	0.4637	0.7614	0.9081	0.033	1	1	0.6876	0.6804	0.49426	low
TCGA-13-0887	5.55616	1	0.9877	1	1	0.4116	0.9657	0.9017	0.1097	0.7323	0.312	0.4582	0.8243	0.7183	0.033	1	1	0.3557	0.429	1.27979	high
TCGA-10-0938	1.74247	1	1	1	1	0.758	1	0.9525	0.0584	0.5255	0.4266	0.5099	0.7076	0.6671	0.0214	1	1	0.0927	0.7059	0.189218	low
TCGA-13-A5FT	4.56438	0	1	0.9171	1	0.805611	0.9028	0.9577	0.1163	0.7346	0.2485	0.5444	0.7696	0.7963	0.048	1	1	0.4529	1	0.593342	low
TCGA-13-1410	0.391781	0	1	0.9875	0.9931	0.841	0.8846	0.9567	0.1203	0.6021	0.1753	0.5039	0.7957	0.8747	0.0355	1	1	0.3683	0.9172	1.4503	high
TCGA-24-1555	7.37534	1	1	0.953	1	0.8672	0.9658	0.9905	0.0712	0.6454	0.1453	0.5212	0.749	0.8915	0.0671	1	1	0.6073	1	0.525694	low
TCGA-24-1427	0.40274	0	1	0.964	1	0.8885	0.8799	0.9535	0.1378	0.6662	0.5152	0.4581	0.8174	0.9116	0.0516	1	1	0.46429	0.9071	1.01835	high
TCGA-23-1119	10.8301	0	1	1	1	0.8802	0.9564	0.9696	0.0467	0.7671	0.5981	0.6864	0.7966	0.8392	0.0862	1	1	0.432787	0.83	0.0578258	low
TCGA-24-1850	0.460274	0	1	1	1	0.7998	0.8426	0.9421	0.1206	0.79	0.23255	0.4196	0.7777	0.9066	0.0908	1	1	0.48689	0.7615	0.50349	low
TCGA-13-1481	7.25479	1	0.9963	0.9688	1	0.8393	0.7707	0.9655	0.1027	0.6874	0.3168	0.4922	0.798	0.8108	0.0602	1	0.987	0.4154	0.8906	1.73206	high
TCGA-24-2281	3.71781	0	0.9918	1	1	0.8304	0.8651	0.9399	0.102	0.702	0.1667	0.5484	0.7889	0.8106	0.0603	1	1	0.4495	0.6441	0.545884	low
TCGA-30-1866	3.05205	1	0.9928	0.9847	1	0.595	0.8236	0.9127	0.1071	0.6219	0.211	0.3235	0.8129	0.6953	0.0279	1	1	0	0.8427	3.51834	high
TCGA-25-1319	5.41644	1	1	0.975	1	0.8672	0.9208	0.9711	0.0831	0.6996	0.2983	0.5149	0.7767	0.9001	0.0259	1	1	0.4978	0.6692	0.349651	low
TCGA-23-1030	2.4274	0	0.9921	0.9559	1	0.9216	0.8658	0.9687	0.0892	0.6895	0.1453	0.4905	0.8632	0.6763	0.0511	1	1	0.2268	0.6739	0.57859	low
TCGA-25-1634	2.98904	1	1	0.9371	1	0.841283	0.6991	0.9929	0.0851	0.5856	0.5863	0.4631	0.817	0.922	0.0527	1	1	0.603	1	3.03249	high
TCGA-36-1577	2.14521	0	0.993	0.9413	0.9896	0.9463	0.929	0.9737	0.1252	0.6465	0.0726	0.4863	0.8201	0.9093	0.0267	1	1	0.6675	0.8646	2.22765	high
TCGA-13-0893	3.6137	1	1	0.9387	1	0.7872	0.9844	0.9341	0.0905	0.6448	0.1141	0.5055	0.7373	0.8725	0.0266	1	0.9959	0.4936	0.8921	1.04353	high
TCGA-24-1416	0.531507	0	1	1	1	0.5782	1	1	0.1091	0.6845	0.0505	0.5111	0.8503	0.7814	0.0227	1	1	0.5316	0.4581	0.760559	low
TCGA-25-2404	2.41918	1	0.9906	0.9803	1	0.7998	0.9055	0.9657	0.0892	0.7345	0.1541	0.4813	0.7822	0.7416	0.057	1	1	0.4717	1	0.637391	low
TCGA-04-1361	2.70959	0	0.9941	0.9427	1	0.9763	0.8976	0.9913	0.0739	0.7396	0.1351	0.511	0.7847	0.8539	0.0236	1	1	0.41779	1	0.450399	low
TCGA-24-2020	12.6685	1	0.9965	0.9414	1	0.9297	0.8878	0.9453	0.1091	0.5952	0.2788	0.5697	0.763	0.7816	0.0491	1	1	0.4041	0.738	0.594576	low
TCGA-24-1424	0.50137	0	1	0.9272	1	0.84	0.8796	0.9704	0.0967	0.7027	0.2538	0.4829	0.7572	0.9187	0.0369	1	1	0.7118	0.7855	0.849585	low
TCGA-13-0714	0.517808	1	1	1	1	0.8594	0.8051	0.9044	0.0755	0.611	0.22349	0.5073	0.8836	1	0.024	1	1	0.41983	0.83511	3.76174	high
TCGA-23-1026	2.23562	0	1	0.9822	1	0.9049	0.9312	0.9232	0.0885	0.6913	0.2074	0.4723	0.7874	0.841	0.08	1	1	0.6009	0.5299	0.369989	low
TCGA-13-1407	0.50411	0	1	0.9077	0.9929	0.869733	0.8801	0.979	0.0692	0.6895	0.2453	0.5213	0.7655	0.7543	0.0542	1	1	0.3879	0.556	0.277751	low
TCGA-13-1404	0.550685	0	0.9889	0.9509	1	0.7158	0.861	0.9648	0.0742	0.6863	0.2743	0.5403	0.8047	0.794	0.0558	1	1	0.2435	0.7952	0.850516	low
TCGA-13-1485	1.72329	1	1	0.9439	1	0.83955	0.918	0.947	0.0463	0.5464	0.19	0.4796	0.7917	0.8029	0.0378	1	1	0.4427	0.939	1.46926	high
TCGA-30-1862	0.509589	1	1	1	0.9928	0.7407	0.9002	0.9288	0.1052	0.5399	0.2538	0.5504	0.8057	0.7922	0.0311	1	0.9918	0.6273	1	4.03601	high
TCGA-24-1474	1.85205	1	1	0.9488	1	0.8463	0.8751	0.9248	0.1207	0.5509	0.1714	0.4551	0.7645	0.8745	0.0247	1	1	0.2011	0.9329	2.25169	high
TCGA-13-0924	0.506849	0	1	0.9155	1	0.9297	0.8312	0.9216	0.0799	0.5585	0.23353	0.4676	0.6871	0.9079	0.0788	1	1	0.5195	1	1.36126	high
TCGA-29-1766	3.28493	1	1	1	1	0.932	0.8356	1	0.0342	0.6645	0.21062	0.3566	0.786	0.6173	0.0195	1	1	0.4965	1	0.438763	low
TCGA-61-1918	1.31233	1	1	0.9512	0.9802	0.8798	0.853	0.9536	0.0626	0.7395	0.3208	0.4871	0.7634	0.8092	0.0413	1	1	0.2883	0.4787	0.215536	low
TCGA-25-1625	2.30137	1	1	0.9449	1	0.8225	0.9282	0.9738	0.113	0.6803	0.1882	0.5151	0.8607	0.9258	0.0461	1	1	0.661	0.837	1.66784	high
TCGA-61-2101	4.62466	1	1	0.8589	0.9961	0.8619	0.8706	0.9827	0.0673	0.6099	0.3168	0.4839	0.8229	0.8277	0.048	1	1	0.2371	0.7161	1.07237	high
TCGA-61-1910	3.08767	0	1	1	1	0.9363	0.9196	0.9577	0.1165	0.6673	0.1453	0.4202	0.7735	0.4563	0.0268	1	1	0	1	0.200675	low
TCGA-30-1853	3.02192	1	1	0.9103	1	0.7427	0.9129	1	0.2461	0.723	0.1339	0.452	0.8282	0.5927	0.0453	1	1	0	0.385	0.473282	low
TCGA-31-1944	3.79726	0	1	0.96	1	0.8225	0.9551	0.9568	0.0527	0.6996	0.3316	0.5157	0.844	0.8532	0.0203	1	1	0.3926	0.765	0.498853	low
TCGA-24-1104	5.29589	1	1	0.9774	1	0.8213	0.946	0.9172	0.0856	0.641	0.3168	0.4625	0.7581	0.9144	0.0199	1	1	0.39743	0.8963	0.858785	low
TCGA-24-1553	4.8411	1	0.9963	0.9206	1	0.8374	0.9112	0.9571	0.1165	0.5967	0.2788	0.4235	0.7752	0.8289	0.0308	1	1	0.4897	1	2.22098	high
TCGA-13-0923	0.534247	0	1	0.9171	1	0.8725	1	0.9598	0.11	0.5658	0.4595	0.5104	0.7863	0.9249	0.0548	1	1	0.7232	0.4671	0.762666	low
TCGA-04-1530	9.92329	1	1	1	1	0.8672	0.8773	0.9518	0.1181	0.7322	0.27619	0.569	0.8042	0.6791	0.0677	1	1	0.5208	0.6195	0.211952	low
TCGA-13-1411	0.350685	0	1	0.9538	1	0.8286	0.8736	0.9443	0.1042	0.557	0.2208	0.5518	0.7684	0.8449	0.0442	1	1	0.4202	0.9159	1.46367	high
TCGA-29-1778	1.24384	0	0.9805	1	0.9716	0.8246	0.8786	0.9289	0.0981	0.5421	0.3455	0.5571	0.8006	0.8849	0.04	1	1	0.3665	0.9026	3.68347	high
TCGA-25-2397	1	1	1	0.9326	1	0.8473	0.8463	0.9504	0.0892	0.6061	0.4103	0.4346	0.7811	0.8218	0	1	1	0.413	0.8184	1.38328	high
TCGA-13-0886	6.18904	0	1	1	1	0.9114	0.8562	1	0.0687	0.6658	0.28237	0.5485	0.7966	0.5635	0.0515	1	1	0.4183	0.9376	0.196254	low
TCGA-10-0927	6.82192	1	1	1	1	0.83375	0.9477	1	0.042	0.5735	0.1753	0.49277	0.8081	0.7706	0.0224	1	1	0	0.81657	0.370088	low
TCGA-29-1763	5.56712	0	0.9972	1	0.991	0.7527	0.8489	0.9764	0.1125	0.6987	0.313	0.4922	0.8133	0.7994	0.0846	1	1	0.4624	0.8386	0.747839	low
TCGA-29-1705	1.52055	1	0.9908	0.9573	1	0.7997	0.9013	0.9681	0.0791	0.7276	0.1241	0.4948	0.7537	0.9298	0.0672	1	1	0.6966	0.9038	0.944433	low
TCGA-13-0730	1.48493	1	1	0.8903	1	0.5573	0.849	0.9686	0.1257	0.4849	0.1339	0.4308	0.757	0.7697	0.0319	1	1	0.460389	0.9274	9.21141	high
TCGA-29-1776	0.986301	0	0.9965	0.9891	0.9497	0.9615	0.9274	0.981	0.0808	0.6975	0.1882	0.4293	0.7944	0.9324	0	1	1	0.43158	0.7503	0.834297	low
TCGA-25-1328	5.50411	1	0.9926	0.9697	1	0.8782	0.9021	0.9798	0.0516	0.6547	0.1828	0.4312	0.8233	0.8842	0.0311	1	1	0.46296	0.6004	0.856342	low
TCGA-25-1323	1.08219	1	0.9948	0.9429	1	0.7542	0.7959	0.9601	0.0503	0.5594	0.1753	0.4883	0.788	0.9502	0.0476	1	1	0.7902	0.939	5.6624	high
TCGA-13-0905	3.9863	0	1	0.9291	1	0.826543	0.9226	0.978	0.0842	0.6226	0.1354	0.5152	0.8552	0.7508	0.0407	1	1	0.6671	0.9254	1.73134	high
TCGA-24-1548	1.35068	1	0.996	0.9469	0.9946	0.8741	0.8405	0.975	0.1304	0.498	0.131	0.5236	0.8128	0.8652	0.0971	1	1	0.6801	1	4.98593	high
TCGA-23-1109	4.27945	1	0.991	0.9866	1	0.8304	0.8696	0.8666	0.0676	0.6409	0.1241	0.4906	0.8109	0.8175	0.0423	1	1	0.3313	0.9441	2.15027	high
TCGA-24-2267	3.96164	1	0.9965	0.981	0.9869	0.8366	0.8882	0.9799	0.0366	0.5995	0.7392	0.4517	0.7083	0.9533	0.0328	1	1	0.7923	0.8534	0.583089	low
TCGA-61-2109	1.72329	1	1	0.8806	1	0.8393	0.924	0.9645	0.1305	0.7469	0.2983	0.4894	0.8002	0.9395	0.0336	1	0.9912	0.5472	0.6927	1.27834	high
TCGA-25-1320	3.16438	1	0.9925	0.9584	1	0.8439	0.9647	0.9323	0.0811	0.658	0.2671	0.5017	0.7269	0.7994	0.0711	1	1	0.2885	0.808	0.338676	low
TCGA-24-1616	3.1863	1	1	0.9383	1	0.6267	0.9564	0.9636	0.0593	0.6484	0.2983	0.5108	0.8342	0.9737	0.096	1	1	0.8483	1	2.58652	high
TCGA-61-1741	2.80548	1	1	0.9708	0.99	0.7542	0.8741	0.9361	0.135	0.7085	0.2208	0.4618	0.7715	0.7942	0.0679	1	1	0.3207	1	0.960726	low
TCGA-13-0885	7.61644	0	1	0.9742	1	0.7336	0.9196	1	0.0818	0.6981	0.164	0.3661	0.7558	0.896	0.0677	1	1	0.43951	1	0.784728	low
TCGA-25-1313	2.24658	1	1	0.9629	0.9876	0.8679	0.9201	0.9725	0.1164	0.7126	0.2983	0.572	0.8804	0.6887	0.0557	1	1	0.2361	0.7594	0.375378	low
TCGA-61-2097	5.05205	0	1	0.9576	0.9817	0.8126	0.9147	0.9464	0.1044	0.6188	0.1695	0.4633	0.7323	0.69	0.0726	1	0.9886	0.4436	0.8336	1.08415	high
TCGA-09-0367	1.49863	1	1	0.8184	1	0.8393	0.9541	1	0.0616	0.6444	0.2983	0.4098	0.8044	0.9589	0.041	1	0.9841	0.52695	1	4.24831	high
TCGA-04-1364	2.80548	1	1	0.964	0.9906	0.854883	0.864	0.986	0.1013	0.6199	0.2743	0.5007	0.7544	0.8671	0.0313	1	1	0.5313	1	1.06587	high
TCGA-30-1718	4.32603	1	0.9935	0.9553	0.994	0.8573	0.9039	0.9832	0.0682	0.6983	0.3378	0.4524	0.8023	0.732	0.0424	1	1	0.3417	1	0.543815	low
TCGA-23-2078	7.29041	0	1	0.9563	0.982	0.8566	0.9155	0.9792	0.1098	0.6215	0.2344	0.503	0.7434	0.7306	0.1313	1	1	0.4068	0.7925	0.34503	low
TCGA-25-1871	2.08219	1	1	0.9873	1	0.843411	0.9091	0.9656	0.1227	0.6841	0.2117	0.4948	0.7677	0.8486	0.1114	1	1	0.4526	1	0.501805	low
TCGA-31-1951	1.87397	0	1	0.9668	0.9897	0.8375	0.9005	0.9561	0.0841	0.6114	0.4147	0.5428	0.8012	0.8992	0.1054	1	1	0.6848	0.5092	0.59229	low
TCGA-25-1326	3.42192	1	0.9857	0.9609	1	0.8442	0.9013	0.9592	0.093	0.6033	0	0.4742	0.7948	0.8099	0.0324	1	1	0.4378	0.605	1.73989	high
TCGA-61-2003	0.334247	0	1	0.9469	1	0.8167	0.8967	0.9747	0.161	0.7132	0.2208	0.5493	0.7909	0.8952	0.0848	1	1	0.6549	0.6739	0.684593	low
TCGA-29-1783	0.60274	0	1	0.944	0.9945	0.93	0.8301	0.9726	0.091	0.613	0.1955	0.4966	0.755	0.8922	0.0429	1	1	0.7494	0.6004	0.969664	low
TCGA-13-0891	5.75068	0	1	1	1	0.75945	1	1	0.0297	0.5355	0.21204	0.7158	0.7131	0.3168	0.0411	1	1	0.234	0.7503	0.047196	low
TCGA-24-1924	2.51781	1	1	0.9189	0.9922	0.8483	0.9653	0.9306	0.1227	0.73	0.0909	0.4523	0.8205	0.8797	0.0507	1	1	0.7286	0.5577	1.13122	high
TCGA-30-1891	2.50411	1	0.9868	1	1	0.7774	0.8151	0.9909	0.076	0.6723	0.1083	0.536	0.8858	0.9535	0.1382	1	1	0.751	1	3.28823	high
TCGA-13-1483	2.45205	1	0.9948	0.9885	0.9756	0.8151	0.9186	0.9766	0.0864	0.5844	0.1911	0.4451	0.7231	0.7992	0.0506	1	0.9939	0.3232	1	1.23768	high
TCGA-57-1993	2.09041	0	0.9911	0.9781	1	0.868	0.903	0.9734	0.137	0.6235	0.2983	0.5274	0.8253	0.8377	0.0774	1	1	0.3645	0.9404	1.16604	high
TCGA-29-1769	1.91507	0	0.995	0.9556	0.9741	0.7907	0.8074	0.9714	0.0942	0.6109	0.1119	0.5159	0.7292	0.8531	0.1771	1	1	0.6554	0.85644	1.24944	high
TCGA-09-2048	0.378082	1	1	0.9456	1	0.8434	0.9042	0.9092	0.1612	0.7151	0.4717	0.5913	0.8383	0.8557	0.0646	1	1	0.645	1	1.19683	high
TCGA-23-1110	4.54247	0	1	1	1	0.841675	0.864	0.9552	0.0654	0.7301	0.2743	0.4387	0.8242	0.6494	0.0535	1	0.99727	0.485056	0.796233	0.404357	low
TCGA-24-2026	2.90137	1	0.9952	0.9895	0.9367	0.9009	0.9456	0.9761	0.0621	0.6421	0.1518	0.4999	0.7857	0.9264	0.0263	1	1	0.8216	0.8316	1.67632	high
TCGA-13-0799	0.649315	0	0.9976	0.9739	0.9961	1	0.864	0.9721	0.1095	0.612	0.2249	0.4145	0.7906	0.8427	0.0413	1	1	0.476	1	1.23788	high
TCGA-57-1584	1.76164	0	1	0.9653	1	0.8642	0.9854	0.9588	0.0892	0.7047	0.2671	0.4736	0.8026	0.9353	0.0614	1	1	0.6338	0.5126	0.389512	low
TCGA-31-1953	0.558904	0	1	0.9803	0.9935	0.8005	0.9642	0.9684	0.0766	0.7207	0.3894	0.4938	0.8079	0.7305	0.0383	1	0.9957	0	0.7542	0.198081	low
TCGA-09-1662	7.44384	1	0.9885	0.961	1	0.8388	0.9234	0.9635	0.1271	0.6985	0.4595	0.5175	0.7939	0.8325	0.0399	1	0.9962	0.4306	0.6231	0.60893	low
TCGA-25-1630	3.18356	1	0.9937	0.918	1	0.822	0.889	0.9902	0.1386	0.6846	0.1111	0.5368	0.7703	0.8678	0.0509	1	1	0.5428	0.7406	1.03004	high
TCGA-13-0766	1.78356	0	1	0.95474	1	0.7851	0.7693	1	0.0555	0.5783	0.19368	0.4948	0.71	0.9224	0.0152	1	1	0.3129	1	1.29682	high
TCGA-04-1356	4.10685	1	1	0.8659	1	0.81494	0.7258	0.9364	0.0988	0.6044	0.3659	0.4588	0.8128	0.7431	0.1601	1	1	0.2979	0.7717	1.70812	high
TCGA-57-1586	1.86027	0	1	0.9407	1	0.932	0.925	0.9538	0.1238	0.6195	0.505	0.503	0.7625	0.7489	0.0656	1	1	0.373	1	0.433645	low
TCGA-5X-AA5U	0.989041	0	1	0.9176	0.9942	0.9073	0.9724	0.9641	0.0981	0.6055	0.3779	0.403	0.7391	0.7617	0.0498	1	1	0.37	1	0.594595	low
TCGA-13-0888	5.86575	0	1	1	1	0.755667	1	0.9699	0.1511	0.6985	0.4048	0.4654	0.7758	0.9029	0.0688	1	1	0.463656	0.83063	0.442976	low
TCGA-59-2352	0.783562	1	1	0.9202	1	0.8546	0.8424	0.9454	0.1091	0.5129	0.7928	0.407	0.7974	0.8168	0.1368	1	1	0.1771	0.8742	1.04422	high
TCGA-29-1690	3.96712	1	0.9951	0.9122	1	0.8101	0.9109	0.9633	0.0797	0.5928	0.4255	0.5291	0.8616	0.9413	0.0358	1	1	0.8485	0.4399	2.25738	high
TCGA-61-1914	4.71781	0	1	0.9277	0.9948	0.9065	0.9419	0.938	0.0981	0.5713	0.327	0.5312	0.7292	0.8852	0.0543	1	1	0.6223	0.7464	0.761932	low
TCGA-24-2254	4.75616	1	1	0.9718	1	0.8335	0.8625	0.9639	0.1037	0.6696	0.2308	0.483	0.8187	0.8157	0.038	1	0.9903	0.411	0.6004	1.07399	high
TCGA-61-2095	5.13699	1	0.9953	0.9446	1	0.8325	0.9736	0.9815	0.0814	0.616	0.3168	0.5113	0.7989	0.8029	0.1066	1	1	0.4704	0.6645	0.431018	low
TCGA-13-1512	0.257534	0	1	0.9759	1	0.9671	0.9104	1	0.0718	0.7344	0.1541	0.5573	0.7671	0.9385	0.0699	1	0.9939	0.39347	0.7554	0.213495	low
TCGA-36-1576	2.50685	0	1	0.949	0.9943	0.844	0.8948	0.9548	0.1216	0.6889	0.0536	0.4864	0.7707	0.8617	0.0222	1	1	0.5764	0.7134	1.03178	high
TCGA-36-1574	1.87945	0	1	0.9672	0.9959	0.8352	0.8996	0.9837	0.0879	0.6769	0.0909	0.478	0.7725	0.9586	0.0297	1	0.9974	0.779	0.7041	1.18086	high
TCGA-13-1511	0.326027	0	0.9945	0.9706	1	1	0.9175	0.9612	0.0969	0.681	0.1955	0.5141	0.8011	0.8334	0.033	1	1	0.4695	0.7781	0.480657	low
TCGA-23-1021	3.96164	1	1	1	1	0.7762	0.7814	1	0.0545	0.7687	0.5152	0.2874	0.7522	0.8517	0.0277	1	1	0.34605	0.9232	0.40978	low
TCGA-30-1892	4.06575	1	1	1	1	0.8981	0.8901	0.9606	0.159	0.5828	0.2362	0.4464	0.7655	0.9395	0.1134	1	0.9883	0.47295	0.556	1.27843	high
TCGA-61-2094	5.97808	0	0.9977	0.8879	1	0.8651	0.9655	0.983	0.1166	0.6579	0.294	0.5139	0.8025	0.8251	0.0768	1	1	0.4306	0.7855	0.633121	low
TCGA-57-1583	0.947945	1	0.9926	0.9632	1	0.9216	0.9831	0.9512	0.1843	0.5385	0.3751	0.4075	0.7623	0.9323	0.069	1	1	0.783	0.6739	2.11211	high
TCGA-25-1633	5.18082	1	1	0.9338	1	0.8806	0.8885	0.9773	0.1345	0.6534	0	0.5068	0.8431	0.9604	0.0514	1	1	0.47779	0.7314	1.92914	high
TCGA-61-1911	3.54247	0	1	1	1	0.7782	1	1	0.0818	0.6364	0.327	0.4087	0.595	0.8835	0	1	1	0.42646	0.783844	0.150268	low
TCGA-24-1552	3.44932	1	1	0.9383	1	0.8081	0.9066	0.9199	0.1243	0.5536	0.1753	0.4932	0.8	0.9225	0.0123	1	0.9949	0.4469	0.7898	4.41933	high
TCGA-24-1431	1.59726	1	1	0.9726	0.991	0.8816	0.9502	0.9579	0.0805	0.526	0.2646	0.5167	0.7813	0.846	0.0201	1	1	0.3417	0.9103	1.08109	high
TCGA-24-1425	0.49589	0	1	0.929	0.9877	0.8763	0.8739	0.9839	0.1543	0.7477	0.5012	0.4534	0.8059	0.7711	0.1108	1	1	0.4892	1	0.516341	low
TCGA-24-1423	0.520548	0	1	0.9721	1	0.7505	0.8758	0.9401	0.1033	0.7309	0.1753	0.5333	0.7228	0.7593	0.0239	1	1	0.2786	0.9038	0.372106	low
TCGA-30-1714	3.1726	1	1	0.9537	0.9768	0.7592	0.91258	1	0.2709	0.53	0.0863	0.3431	0.7336	0.84101	0.021	1	1	0.2235	0.6283	3.77989	high
TCGA-25-1315	4.33699	1	1	0.9654	0.9939	0.8151	0.8814	0.9437	0.111	0.6294	0.1241	0.5326	0.7831	0.9092	0.052	1	1	0.5093	0.66	1.17433	high
TCGA-13-0916	1.76438	0	0.9978	0.974	1	0.7802	0.8802	0.955	0.1002	0.6649	0.1204	0.465	0.782	0.8656	0.0668	1	1	0.4675	0.8514	1.14109	high
TCGA-24-1419	0.654795	0	1	0.919	1	0.8802	0.8863	0.9759	0.094	0.6033	0.2208	0.4413	0.8077	0.8991	0.0602	1	1	0.4186	1	1.83684	high
TCGA-13-1492	6.12877	0	0.9929	0.9022	1	0.932	0.9545	1	0.0975	0.6466	0.2563	0.6037	0.814	0.9049	0.027	1	1	0.6022	1	1.07038	high
TCGA-04-1350	5.33151	1	1	0.9742	1	0.750733	0.6559	0.976	0.0442	0.6055	0.1848	0.5358	0.8134	0.7899	0.0691	1	1	0	1	1.4462	high
TCGA-23-1123	2.78904	1	1	0.9617	1	0.8493	0.9264	0.9581	0.0727	0.7351	0.1394	0.4519	0.745	0.9474	0.0839	1	1	0.7884	0.5924	0.400008	low
TCGA-13-0800	0.676712	0	1	0.94	1	0.861357	0.8291	0.9817	0.0451	0.547	0.1753	0.4207	0.7994	0.9353	0.078	1	1	0.5105	0.80362	2.08605	high
TCGA-09-0364	2.43014	1	0.9978	0.9455	1	0.812512	0.9015	0.9623	0.1005	0.5146	0.2485	0.4287	0.7425	0.8887	0.0785	1	1	0.7008	0.5609	1.67085	high
TCGA-13-0762	2.68767	0	1	1	1	0.866957	0.9581	0.9	0.0902	0.5015	0.5313	0.7581	0.8677	0.544	0.0488	1	1	0.4079	1	0.547506	low
TCGA-29-1694	3.25205	1	0.9934	0.9422	0.9827	0.8231	0.8956	0.9481	0.0928	0.6882	0.0749	0.4644	0.8212	0.9846	0.0901	1	1	0.9412	0.7717	3.2904	high
TCGA-13-0883	5.74521	1	1	0.9776	1	0.9156	0.9172	0.9883	0.1227	0.5889	0.1799	0.5324	0.8529	0.8609	0.0719	1	1	0.4673	0.7811	1.02532	high
TCGA-61-2113	1.85205	1	0.9958	0.9757	1	0.8449	0.8661	0.9541	0.1359	0.7058	0.2818	0.4768	0.7718	0.929	0.0372	1	0.9963	0.8063	0.8542	1.6391	high
TCGA-61-2104	6.40548	0	0.9971	0.9486	1	0.8063	0.9404	0.979	0.1027	0.6497	0.3168	0.5058	0.8128	0.7696	0.0354	1	0.9944	0.6476	1	1.43822	high
TCGA-09-1668	4.6137	0	0.9964	0.981	1	0.8464	0.9346	0.9742	0.0956	0.7186	0.3435	0.4823	0.7737	0.901	0.0291	1	1	0.6363	0.8825	0.545256	low
TCGA-13-0906	3.74521	0	0.9941	0.9451	0.9838	0.7966	0.9253	0.9597	0.0755	0.7505	0.0961	0.5787	0.7849	0.9022	0.0914	1	1	0.375325	0.812689	0.480254	low
TCGA-04-1514	4.71233	1	0.9967	0.9686	0.9858	1	0.9175	0.9705	0.0727	0.5905	0.1784	0.4524	0.8	0.9178	0.0638	1	1	0.4748	0.7717	0.935265	low
TCGA-25-1877	2	1	0.9965	0.9779	0.9965	0.8868	0.9325	1	0.0464	0.663	0.1611	0.3839	0.7801	0.9159	0.0161	1	1	0.7045	0.8712	0.953899	low
TCGA-04-1331	3.66027	1	0.9914	0.9532	1	0.839233	0.927	0.9753	0.0956	0.561	0.3104	0.3007	0.822	0.6618	0.0645	1	1	0	1	1.42453	high
TCGA-13-0768	0.70411	0	1	0.9708	0.9807	0.8224	0.8291	0.9092	0.119	0.6847	0.3618	0.6028	0.7661	0.8508	0.1124	1	1	0.3926	0.8724	0.607272	low
TCGA-13-0765	2.38082	0	0.9953	0.9103	0.9963	0.8706	0.9263	0.9726	0.1074	0.5559	0.3378	0.6193	0.8239	0.8355	0.0884	1	1	0.1888	1	1.07804	high
TCGA-10-0928	1.54247	1	0.9804	0.953	0.986	0.8868	0.873	0.9399	0.1324	0.6818	0.1453	0.4306	0.8098	0.8735	0.0484	1	1	0.5839	1	4.46971	high
TCGA-29-1781	0.69863	0	1	0.9855	1	0.8127	0.9609	1	0.0781	0.6257	0.0998	0.5044	0.8165	0.8359	0.0947	1	1	0.4481	0.9113	0.617807	low
TCGA-23-1029	0.734247	0	1	0.9574	1	0.8792	0.9162	0.9817	0.0664	0.6667	0.1157	0.4673	0.8106	0.8779	0.1098	1	1	0.2089	0.8604	0.452071	low
TCGA-24-1849	0.482192	0	1	0.9622	0.99	0.8674	0.9191	0.9862	0.101	0.7385	0.4595	0.5254	0.7935	0.9066	0.1091	1	0.9951	0.6447	0.703	0.324883	low
TCGA-25-1316	3.50411	1	1	0.963	1	0.8124	0.884	0.9768	0.1182	0.6611	0.0554	0.4504	0.7443	0.7884	0.0432	1	0.9969	0.4743	0.7245	0.794368	low
TCGA-24-1557	3.32329	1	0.9942	0.9592	1	0.7351	0.8796	1	0.0723	0.7295	0.2671	0.4897	0.8233	0.9292	0.0509	1	1	0.6148	0.6217	0.825553	low
TCGA-24-1105	3.95068	1	1	0.9621	1	0.8877	0.8866	0.9868	0.1015	0.6373	0.4335	0.4561	0.7797	0.8101	0.0281	1	1	0	0.7292	0.3059	low
TCGA-25-1628	1.71781	1	0.995	0.9805	0.9838	0.854	0.8728	0.9842	0.0508	0.6799	0.2032	0.5127	0.7703	0.8916	0.0272	1	1	0.5946	1	0.899732	low
TCGA-24-2038	3.70959	1	0.993	0.9219	1	0.9575	0.838	0.9523	0.0688	0.6277	0.2858	0.5597	0.85	0.8172	0.0363	1	1	0.1874	1	1.2537	high
TCGA-25-1870	1.24658	1	1	0.9386	0.9921	0.8376	0.905	0.9285	0.1448	0.6383	0.2593	0.3725	0.8652	0.9031	0.0389	1	0.981	0.6769	0.9071	13.2319	high
TCGA-04-1343	0.989041	1	1	0.9754	1	0.8151	0.9605	0.9172	0.1478	0.6589	0.1212	0.5917	0.8258	0.9556	0.0395	1	1	0.8779	1	2.76924	high
TCGA-20-1685	1.39178	0	1	0.951	1	0.8174	0.9206	0.9374	0.0494	0.5847	0.2494	0.5106	0.7925	0.9099	0.0751	1	1	0.5562	0.891	1.27001	high
TCGA-24-2290	3.01918	1	0.9971	0.9666	0.9952	0.8859	0.8731	1	0.1046	0.6944	0	0.5305	0.7933	0.9428	0.1912	1	1	0.8441	0.9595	0.831156	low
TCGA-04-1338	3.88493	0	1	1	1	0.949	0.8696	1	0.1755	0.6147	0.2983	0.6878	0.8816	0.5967	0.0359	1	1	0.36772	0.6004	0.33413	low
TCGA-09-1669	2.54247	0	0.9957	0.9435	1	0.9073	0.9419	0.9814	0.1074	0.7652	0.0975	0.5165	0.768	0.7617	0.0669	1	1	0.4285	0.8225	0.239331	low
TCGA-09-1670	1.49863	0	1	0.9351	1	0.8451	0.9214	0.9598	0.0484	0.5266	0.0515	0.404	0.8046	0.8094	0.0656	1	1	0.2927	1	2.09986	high
TCGA-31-1946	2.51507	0	0.9963	0.9664	1	0.9123	0.9612	0.9887	0.0545	0.6513	0.1083	0.4542	0.82	0.7934	0.0673	1	1	0.559	0.8458	0.589333	low
TCGA-10-0933	1.22192	1	1	1	1	0.806538	0.8956	0.8673	0.0857	0.7474	0.2983	0.5365	0.8352	1	0.0746	0.530917	1	0.4574	0.6526	21.9593	high
TCGA-29-1770	2.03014	0	0.9923	0.9881	0.9907	0.7966	0.8728	0.9617	0.0843	0.609	0.2538	0.4412	0.8258	0.8386	0.0388	0.9886	1	0	1	1.76107	high
TCGA-29-A5NZ	2.98082	1	1	0.9469	1	0.8135	0.9062	0.9577	0.1245	0.6082	0.1288	0.4383	0.7971	0.8907	0.0202	1	0.9885	0.4699	0.932	4.35022	high
TCGA-29-1785	3.02466	1	1	0.9761	1	0.8061	0.917	1	0.1709	0.7301	0.2983	0.5373	0.7811	1	0.0536	1	1	0.46664	0.5794	0.428232	low
TCGA-61-1736	4.06575	1	1	0.857	1	0.8498	0.8966	0.9778	0.0995	0.7086	0.19	0.4299	0.8023	0.8951	0.0725	1	1	0.6896	0.902	1.65229	high
TCGA-13-0804	2.93973	1	1	0.8848	1	0.6452	0.905	1	0.1026	0.5267	0.1541	0.6167	0.8496	0.7686	0.021	1	1	0.6	0.8921	4.5911	high
TCGA-24-1430	2.36438	1	0.9958	0.9392	1	0.8981	0.7869	0.9529	0.0831	0.6436	0.3821	0.5091	0.7658	0.8365	0.0517	1	1	0	0.6149	0.411572	low
TCGA-61-2002	1.49863	0	1	0.9396	0.9935	0.8627	0.946	0.964	0.1014	0.5811	0.0842	0.4784	0.8104	0.9056	0.083	1	1	0.568	1	2.19621	high
TCGA-24-1604	7.36438	1	1	0.9759	0.9915	0.8162	0.9331	0.9787	0.1248	0.6792	0.1339	0.4393	0.7745	0.9436	0.0327	1	1	0.7921	0.8875	1.54621	high
TCGA-29-1777	1.02466	0	1	0.9164	0.988	0.9412	1	1	0.1251	0.6334	0.0893	0.5129	0.8268	0.8951	0.0221	1	1	0.41387	1	1.25351	high
TCGA-04-1542	7.01644	1	1	1	1	0.852325	0.9129	0.9778	0.1083	0.6718	0.347	0.5091	0.6916	0.9824	0.0915	1	1	0.2467	0.763229	0.178342	low
TCGA-23-2077	9.65753	0	1	0.9596	0.9925	0.9054	0.9456	0.9736	0.1159	0.7159	0.327	0.4478	0.7565	0.9535	0.0853	1	1	0.42764	0.7855	0.336654	low
TCGA-09-1661	3.20274	1	1	0.9708	1	0.7966	1	0.9855	0.074	0.5608	0.31045	0.4438	0.7581	1	0.0458	1	1	1	0.83922	1.63233	high
TCGA-13-0720	3.71233	1	0.9802	0.9651	1	0.8511	0.884	0.9266	0.0981	0.5798	0.2616	0.4948	0.7946	0.8097	0.0232	1	1	0.376333	0.7357	2.38616	high
TCGA-13-1496	0.353425	1	1	0.6484	1	0.6021	0.884	0.9266	0.0727	0.521	0.21459	0.4523	0.8868	0.9556	0.0379	1	1	0.2969	1	54.6468	high
TCGA-59-A5PD	1.70959	1	1	0.9799	1	0.8304	0.833	0.9406	0.0892	0.7615	0.1318	0.3779	0.7854	0.9153	0.0434	1	1	0.7131	0.812	1.20457	high
TCGA-29-1696	2.8274	1	1	0.9577	0.9576	0.662	0.9477	0.8512	0.0581	0.7467	0.1482	0.3341	0.6841	0.9346	0.0545	1	1	0.41678	1	1.59639	high
TCGA-24-1562	3.79178	1	1	0.9013	0.9835	0.9636	0.9071	0.9823	0.0832	0.6875	0.1676	0.4235	0.8319	0.9173	0.0357	1	1	0.8867	0.9038	2.13099	high
TCGA-13-1509	0.347945	0	1	0.9326	1	0.9073	0.9385	0.9857	0.1158	0.6355	0.5435	0.5489	0.8294	0.7743	0.0805	1	1	0.6061	1	0.575202	low
TCGA-29-1695	3.36712	1	1	0.9136	0.9748	0.8159	0.8767	0.9699	0.1622	0.67	0.3549	0.5033	0.8028	0.8941	0.0444	1	0.9813	0	0.6368	1.98949	high
TCGA-23-1113	2.6	1	0.9657	0.9742	1	0.852071	0.8579	1	0.1403	0.6219	0.164	0.5755	0.804	0.8172	0.0186	1	1	0.40412	1	3.72746	high
TCGA-24-2297	4.65479	1	1	0.9759	1	0.638	0.8967	0.9063	0.0727	0.6827	0.2743	0.4757	0.8124	0.7645	0.1262	1	1	0.2067	0.8825	0.745018	low
TCGA-13-1487	1.86575	1	0.9892	0.9691	1	0.840322	0.9731	0.961	0.1047	0.6101	0.3378	0.5718	0.8225	0.9155	0.0539	1	1	0.38242	1	1.27169	high
TCGA-04-1655	3.78082	1	1	0.954	0.9908	0.82276	0.8796	1	0.0927	0.5904	0.1589	0.4087	0.8372	0.7006	0.0407	1	1	0.1921	0.7503	1.10284	high
TCGA-13-0725	1.03288	1	1	0.9326	0.9914	1	0.864	1	0.1072	0.6966	0.3731	0.5079	0.7802	0.8478	0.0281	1	1	0.7283	1	0.631441	low
TCGA-61-2102	0.539726	1	1	0.9064	1	0.8445	1	1	0.0619	0.6208	0.2377	0.5314	0.769	0.9086	0.0511	1	0.9743	0.6213	0.7884	1.7808	high
TCGA-09-0366	4.8137	1	1	0.953	0.9938	0.8455	0.9036	0.9636	0.1362	0.6399	0.1753	0.4976	0.7644	0.8326	0.021	1	1	0.5497	0.9862	1.37188	high
TCGA-61-1733	2.64932	0	1	0.9064	1	0.9059	0.8265	0.9884	0.0916	0.5344	0.1083	0.4765	0.7436	0.8954	0.0807	1	1	0.58	1	2.25082	high
TCGA-09-2044	0.509589	0	1	0.9845	0.9935	0.8129	0.8109	0.9315	0.0995	0.6661	0.2385	0.4112	0.8167	0.9295	0.091	1	1	0.6021	0.6977	1.8065	high
TCGA-24-1930	6.7589	1	0.9955	0.9684	1	0.8577	0.8964	0.9904	0.1393	0.6785	0.3316	0.535	0.8527	0.7363	0.0847	1	1	0.392	0.9417	0.674446	low
TCGA-24-1436	0.712329	1	1	0.8866	1	0.853	0.8605	0.9495	0.0771	0.6282	0.0637	0.4412	0.8037	0.8855	0.0316	1	0.9942	0.5046	1	4.27229	high
TCGA-29-2414	7.18082	1	0.9932	1	1	0.8183	0.9605	0.9234	0.054	0.6194	0.1083	0.4916	0.8116	1	0.1012	1	1	0.46085	0.7503	1.16344	high
TCGA-10-0934	0.558904	1	1	0.9772	0.9913	0.790971	0.9548	0.9677	0.1456	0.6077	0.20084	0.5369	0.8269	0.9477	0.0368	1	1	0.8027	0.80436	2.50958	high
TCGA-OY-A56P	3.30685	0	1	0.9133	1	1	0.8822	0.9634	0.0987	0.5825	0.2208	0.4781	0.792	0.8377	0.038	1	1	0.4676	0.8963	1.23005	high
TCGA-59-2351	9.67671	0	1	0.9857	1	0.8713	0.9076	1	0.0472	0.6252	0.2671	0.5025	0.7367	0.8635	0.056	1	1	0.2224	0.8225	0.227677	low
TCGA-25-1318	2.91507	1	0.9929	0.94	1	0.8946	0.9057	0.9777	0.085	0.6206	0.3894	0.4721	0.825	0.7486	0.0276	1	1	0.5074	0.4941	0.659942	low
TCGA-59-2350	1.86027	1	1	0.9623	1	0.8981	0.8855	0.9354	0.1265	0.615	0.2983	0.5357	0.7942	0.9366	0.0562	1	1	0.6329	1	1.71172	high
TCGA-13-1409	0.569863	0	1	0.946	1	0.802225	0.905	0.9046	0.1122	0.6606	0.1799	0.4349	0.8	0.7852	0.0717	1	1	0.5082	0.73695	1.29002	high
TCGA-61-2111	10.4795	0	1	0.9446	1	0.8503	0.9489	0.9353	0.1061	0.6627	0.26105	0.4579	0.7754	0.7653	0.0318	1	1	0.1979	0.6149	0.392754	low
TCGA-29-2428	3.7589	0	0.9941	0.9426	0.9864	0.7982	0.882	1	0.1028	0.6617	0.1753	0.4733	0.7999	0.9046	0.0104	1	1	0.4052	0.7554	1.53885	high
TCGA-24-1418	0.665753	0	1	0.9603	1	0.8243	0.8449	1	0.0969	0.6203	0.3419	0.5084	0.753	0.9562	0.0246	1	1	0.46965	0.7095	0.768538	low
TCGA-36-1569	2.42466	0	1	0.9786	1	0.8619	0.9219	0.9737	0.117	0.6464	0.2208	0.4779	0.7922	0.8981	0.0228	1	1	0.5788	1	1.23217	high
TCGA-23-1116	0.380822	0	1	1	1	0.7292	1	1	0	0.5931	0.24957	0.4579	0.8778	0.6871	0.03	1	1	0.42973	0.646	0.495864	low
TCGA-09-1666	4.8	0	0.9954	0.9607	1	0.9161	0.9274	0.9791	0.0588	0.6958	0.5357	0.4707	0.7629	0.7651	0.0945	1	1	0	0.5497	0.072621	low
TCGA-29-2425	5.41644	0	1	0.9885	1	0.9121	0.9015	0.928	0.0408	0.7014	0.2804	0.4716	0.742	0.7737	0.1148	1	1	0.3529	0.7161	0.137973	low
TCGA-36-1578	2.32055	0	1	0.9609	1	0.8438	0.9081	0.9811	0.1106	0.6123	0.2109	0.4012	0.8163	0.7869	0.0864	1	0.9955	0.4134	0.5445	0.889547	low
TCGA-24-0970	0.969863	1	0.9978	0.9651	1	0.8231	0.8669	0.9451	0.0974	0.6457	0.4086	0.5037	0.7638	0.7958	0.0519	1	1	0.2406	0.8449	0.517724	low
TCGA-09-1659	0.832877	1	1	0.9901	1	0.9556	0.9238	0.9636	0.0767	0.5556	0.2062	0.5134	0.7266	0.8383	0.0284	1	0.9928	0.2304	1	0.631926	low
TCGA-04-1362	3.69315	1	0.9903	0.9527	1	0.8812	0.9137	0.951	0.1412	0.7018	0.3618	0.5164	0.7846	0.8904	0.0181	1	1	0.7391	0.9232	1.37408	high
TCGA-61-1743	3.6411	1	0.9961	0.9886	0.997	0.8354	0.8315	0.9283	0.1441	0.634	0.0733	0.4626	0.81	0.8101	0.0474	1	1	0.4255	0.5889	1.75953	high
TCGA-23-1028	4.11781	0	1	0.9825	1	0.752283	0.885	0.9792	0.1052	0.6761	0.0276	0.4606	0.8414	0.9063	0.096	1	1	0.379725	0.849	1.36584	high
TCGA-13-0727	1.26575	1	1	0.9662	1	0.828438	0.8356	0.9631	0.0508	0.6461	0.2538	0.5114	0.8238	0.8378	0.0711	1	0.9589	0.3893	0.7503	4.48021	high
TCGA-25-1329	1.25205	1	0.9812	0.9407	1	0.8471	0.8553	0.9695	0.1025	0.5791	0.1518	0.4948	0.8105	0.9148	0.0212	1	1	0.3744	0.8052	4.16302	high
TCGA-04-1347	5.25753	0	1	0.8737	1	0.875925	0.9626	0.9766	0.0446	0.5687	0.3779	0.4948	0.7522	0.7482	0.0631	1	1	0	0.781589	0.286166	low
TCGA-25-2393	3.16986	1	1	0.9373	0.9771	0.8126	0.9545	0.9906	0.1364	0.634	0.061	0.456	0.7682	0.8964	0.1012	1	1	0.4799	0.8534	1.21798	high
TCGA-25-2391	4.08767	1	1	0.9499	0.9882	0.7699	0.9505	0.9131	0.1488	0.6503	0.1828	0.4452	0.8035	0.8445	0.0421	1	1	0.4055	0.7423	1.82	high
TCGA-24-1463	6.07671	1	0.9973	0.9907	0.9742	0.8521	0.9396	0.958	0.1205	0.6685	0.4147	0.4486	0.7826	0.9484	0.0305	0.9923	0.9943	0.7934	0.6004	1.37421	high
TCGA-09-2054	1.74521	1	0.989	0.7196	1	0.87	0.8321	0.9804	0.1055	0.576	0.2983	0.507	0.7507	0.9109	0.1076	1	1	0.534	0.3195	2.34865	high
TCGA-24-1845	0.317808	0	0.9935	0.9121	1	0.9481	0.9696	0.9811	0.1135	0.6543	0.2157	0.4443	0.8169	0.8662	0.1137	1	1	0.4929	0.9103	0.894686	low
TCGA-20-0991	2.18356	0	1	1	0.9887	0.889	1	1	0.0613	0.7296	0.24707	0.4215	0.8151	0.9536	0.0127	1	1	0.663	0.7392	0.428293	low
TCGA-WR-A838	0.832877	1	0.9741	0.9386	0.7159	0.8583	0.9091	0.967	0.1442	0.6285	0.252	0.4753	0.811	0.8375	0.0248	1	1	0.439	1	56.2606	high
TCGA-59-2348	15.0164	0	0.9932	0.9896	0.9922	0.9058	0.8855	0.9771	0.0599	0.6195	0.3618	0.5367	0.759	0.8002	0.1005	1	1	0.4258	1	0.396889	low
TCGA-24-2027	9.14247	1	0.9947	0.9406	0.99	0.94	0.9287	0.9874	0.0927	0.679	0.2983	0.5117	0.8454	0.9083	0.0847	1	1	0.6401	0.6448	0.694061	low
TCGA-09-2051	5.25753	0	0.9942	0.9521	1	0.8497	0.9127	0.9577	0.0723	0.6461	0.2377	0.468	0.8346	0.8383	0.103	1	1	0.3713	0.8574	0.936048	low
TCGA-23-1122	3.25753	1	1	0.9625	1	0.8272	0.8826	0.9527	0.0721	0.6216	0.3494	0.4918	0.7649	0.9065	0.0272	1	1	0.5268	1	1.13977	high
TCGA-13-0911	2.30959	0	1	0.9779	0.9958	0.638	0.9794	1	0.1735	0.7273	0.2459	0.5875	0.6878	0.9536	0.036	1	1	0.6615	0.7717	0.416263	low
TCGA-13-1489	6.90685	0	1	0.9682	1	0.862433	1	0.967	0.0844	0.7126	0.0579	0.561	0.7973	0.9166	0.0516	1	1	0.6245	1	0.570673	low
TCGA-04-1332	3.41644	1	0.9839	0.9736	1	0.7966	0.8475	0.9599	0.1625	0.682	0.1753	0.5751	0.7878	0.808	0.0315	1	1	0.6263	0.9485	2.3088	high
TCGA-25-1322	0.249315	1	0.8097	0.9493	0.9931	0.8509	0.9196	0.9568	0.1309	0.7222	0.2711	0.5642	0.7941	0.9559	0.0361	1	1	0.46237	0.8236	470.773	high
TCGA-13-0760	0.961644	1	0.9966	1	1	0.9622	0.8702	1	0.1192	0.7066	0.2418	0.5438	0.8743	0.9216	0.0557	1	1	0.5643	1	0.918374	low
TCGA-24-1435	3.6274	1	1	0.9838	1	0.8745	0.9033	0.9674	0.1755	0.6943	0.1753	0.4809	0.7659	0.8851	0.0787	1	0.9975	0.7277	0.7245	0.817572	low
TCGA-25-2396	0.252055	1	1	1	0.9833	0.8566	0.8896	0.9859	0.1111	0.7726	0.0573	0.4664	0.7773	0.9116	0.0923	1	0.9211	0.5693	0.9146	16.9268	high
TCGA-13-1405	0.613699	0	1	0.9501	1	0.8981	0.8478	0.8744	0.1376	0.5736	0.3141	0.4579	0.7805	0.9041	0.0232	1	1	0.6373	0.9504	4.3842	high
TCGA-13-0919	1.2411	0	1	0.9758	0.9977	0.8899	0.9269	0.9703	0.1481	0.7373	0.156	0.5353	0.7253	0.7766	0.0422	1	0.996	0.2325	0.7615	0.205658	low
TCGA-29-1693	8.48219	0	1	0.9865	1	0.8882	0.8962	0.962	0.0929	0.5786	0.1869	0.5763	0.7565	0.6871	0.1563	1	0.9983	0.0261	0.3604	0.10675	low
TCGA-29-1697	2.6	1	0.9967	0.9357	0.994	0.8222	0.906	0.9511	0.1289	0.6048	0.0733	0.4572	0.8081	0.9089	0.0796	1	0.9926	0.5335	1	5.00325	high
TCGA-13-0795	1.63288	0	1	1	1	0.4948	1	1	0.1077	0.5877	0	0.4393	0.5842	0.6331	0.0336	1	1	0.48225	1	0.431643	low
TCGA-13-0920	1.15068	0	1	1	0.9665	0.81955	0.8913	0.9232	0.1504	0.6123	0.2418	0.5175	0.6922	0.8321	0.0341	1	1	0.3497	0.78637	0.780723	low
TCGA-36-1580	2.01918	1	0.9952	0.9827	0.9904	0.871	0.877	1	0.1537	0.5344	0.1753	0.4888	0.8313	0.841	0.0592	1	0.9964	0.4569	0.8312	3.06412	high
TCGA-09-2053	3.31233	0	1	0.9297	1	0.595	0.9196	0.9482	0.1021	0.6587	0.505	0.4796	0.8393	0.5066	0.1212	1	1	0.0932	0.6589	0.361127	low
TCGA-24-1923	1.89041	1	1	0.9056	1	0.8093	0.9303	0.9104	0.0388	0.7051	0.347	0.5663	0.7649	0.5405	0.0896	1	1	0.1707	1	0.1722	low
TCGA-09-1667	5.15616	0	1	0.9727	1	0.8231	0.9466	0.9783	0.0701	0.6186	0.4119	0.4876	0.7733	0.7765	0.0421	1	1	0.3238	0.9132	0.387379	low
TCGA-29-1688	6.57534	1	0.9938	0.9568	1	0.7562	0.9683	0.9682	0.0666	0.6454	0.2032	0.5177	0.8035	0.8442	0.0435	1	1	0.114	0.6636	0.508761	low
TCGA-13-0900	4.75616	0	1	0.9746	1	0.8272	0.9762	0.9815	0.0759	0.5661	0.2267	0.5663	0.7741	0.8294	0.0808	1	1	0.4235	0.5004	0.304426	low
TCGA-24-2035	2.34795	1	0.9792	1	1	0.7713	0.9529	0.9859	0.0923	0.6372	0.24195	0.4685	0.8414	0.7749	0.1163	1	1	0.4661	0.5189	0.818467	low
TCGA-25-1321	2.83014	1	1	0.8353	1	0.8254	0.9012	0.9584	0.1488	0.5354	0.3378	0.4972	0.7719	0.889	0.0216	1	1	0.4982	0.83	3.86548	high
TCGA-29-1710	2.60548	1	1	0.9736	0.9956	0.7951	0.9236	0.9399	0.1549	0.5802	0.1241	0.5163	0.754	0.8162	0.0258	1	1	0.4104	1	1.79823	high
TCGA-24-1560	3.67397	1	1	0.9477	1	0.8116	0.9559	0.9401	0.1424	0.6488	0.1911	0.4431	0.7834	0.8929	0.0277	1	1	0.5526	0.738	1.4412	high
TCGA-25-1635	4.33699	1	0.9946	0.9893	1	0.7854	0.931	0.9815	0.135	0.6946	0.2671	0.5221	0.7435	0.9353	0.0181	1	1	0.6853	0.9132	0.875503	low

## Sheet: table 3a2
id	coef	HR	HR.95L	HR.95H	pvalue
TSEN54|43456|AA	-34.3083	1.25917e-15	1.5422e-21	1.02808e-09	7.82375e-07
ZDHHC6|13114|AA	-5.03127	0.00653049	0.000178328	0.239151	0.00616765
DEF8|38185|AA	-9.1032	0.000111309	1.61534e-07	0.0766998	0.0063321
FCGR3A|8675|AA	-2.7213	0.0657891	0.0099227	0.436192	0.00480821
INPP5K|38319|AA	-3.6429	0.0261764	0.00274092	0.249991	0.00155576
SIDT2|18890|AA	-5.56905	0.0038141	1.72196e-05	0.844813	0.0432623
NCAPH2|62842|AA	4.93321	138.824	1.97849	9740.85	0.0229318
PRKCSH|47709|AA	-5.85437	0.00286735	0.000209889	0.0391715	1.14066e-05
EEF1B2|57137|AA	-1.2022	0.300533	0.0860846	1.0492	0.0594747
DPP3|17040|AA	-2.76182	0.0631764	0.00437614	0.912049	0.0426063
ACIN1|26704|AA	6.9744	1068.92	29.9721	38121.5	0.000130992
MUTYH|2671|AA	2.2024	9.04669	1.07756	75.9516	0.042481
MYL6B|22373|AA	-4.01604	0.0180241	0.000160125	2.02884	0.0956318
RHBDF1|32791|AA	-7.22241	0.000730041	9.03416e-06	0.0589939	0.00126859
GRAMD3|73159|AA	-44.6065	4.24285e-20	4.18373e-32	4.30281e-08	0.00156429
MUTYH|2669|AA	1.05043	2.85889	1.16803	6.99745	0.0214451
LILRB5|51850|AA	1.22883	3.41722	1.35754	8.60186	0.009082

## Sheet: table 3b1
id	futime	fustat	ATRIP|64664|AD	PNMAL1|50560|AD	PLRG1|70898|AD	SLC9A6|90182|AD	WDR92|53826|AD	PABPC4|1896|AD	HYOU1|19090|AD	PLD3|114259|AD	MAP3K3|42943|AD	IL17RC|63261|AD	EMC9|26858|AD	C19orf25|46506|AD	PSRC1|4007|AD	RPP38|10862|AD	TTC14|67731|AD	riskScore	risk
TCGA-24-0982	1.86027	1	0.5242	1	1	0.945367	1	0.7012	0.835	0.8404	0.8058	0.2335	1	0.0752	0.691767	0.4147	0.2666	10.6567	high
TCGA-13-2060	0.717808	0	1	1	0.9591	0.9347	1	0.6861	0.7012	0.8937	0.6888	0.2475	1	0.1041	0.5896	0.6344	0	1.52835	high
TCGA-24-1564	2.15616	1	1	1	0.9756	0.9773	0.9498	0.7225	0.6919	0.8144	0.5923	0.2677	0.9835	0.0563	0.718	0.6483	0.3179	0.90968	low
TCGA-30-1860	3.74247	1	1	1	0.9933	0.9227	0.9145	0.6436	0.7551	0.7461	0.7795	0.0258	0.9632	0.0221	0.6851	0.6931	0	0.953199	low
TCGA-04-1365	2.59452	0	0.9512	1	0.9886	0.951	0.8663	0.7862	0.5798	0.797522	0.5946	0.1804	0.9426	0.0519	0.657	0.5384	0.0912	1.45126	high
TCGA-24-1842	0.693151	0	1	1	0.9622	0.9062	0.9407	0.7454	0.6822	0.9305	0.8005	0.2028	1	0.1179	0.3368	0.5272	0.2474	1.92664	high
TCGA-29-1699	3.03014	1	1	1	0.9873	0.9812	0.9699	0.7022	0.6845	0.7041	0.6076	0.2409	0.9933	0.0461	0.6743	0.6849	0.0272	0.958788	low
TCGA-29-1703	4.9726	1	0.9635	1	0.9787	1	1	0.6636	0.6148	0.74	0.9356	0.1739	0.98	0.0188	0.9108	0.4199	0	3.00175	high
TCGA-20-0987	1.92055	1	1	0.997511	0.9528	0.9176	1	0.8719	0.7303	0.762233	0.8925	0.059	1	0.0141	0.58205	0.6654	0.08555	0.640804	low
TCGA-61-2012	2.55342	0	1	1	0.957	1	0.9666	0.8246	0.7623	0.7606	0.863	0.2171	0.9663	0.0698	0.7568	0.74	0	0.861724	low
TCGA-13-1506	0.367123	0	1	1	0.9461	0.9616	0.9397	0.7811	0.7137	0.868	0.6748	0.2152	0.9816	0.041	0.717	0.53	0	1.0898	high
TCGA-20-1682	2.29315	0	1	1	0.9617	0.8871	0.9093	0.6287	0.6118	0.6532	0.5061	0.0483	0.9588	0.0363	0.65824	0.6868	0.2675	0.257395	low
TCGA-13-1477	4.55342	1	1	0.9618	0.9768	0.948275	1	0.7	0.8282	0.7193	0.738578	0.2458	0.9651	0.0881	0.677667	0.514	0.1155	1.46546	high
TCGA-13-1497	4.52603	0	1	1	0.9413	0.9292	0.9039	0.8318	0.7536	0.8427	0.5387	0.0867	0.9625	0.0794	0.3548	0.5159	0.4587	0.526414	low
TCGA-30-1861	2.89863	1	0.9841	1	0.9558	1	1	0.8341	0.6873	0.8799	0.6041	0.0913	0.9692	0.0514	0.6637	0.5798	0	1.45789	high
TCGA-OY-A56Q	1.57808	0	1	1	1	1	0.9889	0.7601	0.8286	0.8424	0.6674	0.2411	1	0.1782	0.7623	0.647	0	1.08825	high
TCGA-13-0797	0.726027	0	1	1	0.9672	0.939775	0.9735	0.7076	0.7114	0.574	0.6156	0.4102	0.9243	0.0602	0.64819	0.5405	0.21656	0.70778	low
TCGA-23-1027	2.67397	1	0.9253	1	0.962	1	0.872	0.8369	0.6938	0.8572	0.7145	0.2114	1	0.0246	0.7658	0.7131	0	1.0611	high
TCGA-13-1408	0.493151	0	0.953	1	0.9638	0.8068	0.9793	0.7382	0.7258	0.8235	0.8593	0.3509	0.9812	0.0768	0.6885	0.5267	0.2336	0.854654	low
TCGA-29-2427	5.20548	0	1	1	0.9042	1	0.8367	0.8122	0.8807	0.8345	0.6125	0.0574	1	0.153	0.7933	0.5007	0.2675	0.142209	low
TCGA-61-1919	3.18082	1	0.9564	1	0.9775	1	0.9525	0.6955	0.7037	0.7316	0.5182	0.0894	0.9043	0.027	0.8212	0.6124	0	1.25972	high
TCGA-09-2056	1.03836	0	0.9189	1	0.9893	0.8565	0.8559	0.8332	0.6844	0.6647	0.6058	0.063	0.941	0.0333	0.8094	0.5854	0.13392	0.27456	low
TCGA-20-1683	2.11507	0	0.925	1	0.9808	0.9598	0.9045	0.7834	0.6417	0.8941	0.6638	0.332	0.9658	0.1044	0.7077	0.6049	0.4808	1.44714	high
TCGA-61-1998	0.460274	0	1	1	0.9752	0.9321	1	0.8481	0.7273	0.7803	0.7449	0.1291	1	0.0514	0.4614	0.5432	0.13217	1.08896	high
TCGA-61-1738	2.98356	1	0.9634	1	0.9884	1	0.9435	0.8005	0.7256	0.8715	0.6484	0.082	0.9885	0	0.6582	0.5248	0.1406	2.02192	high
TCGA-61-1724	1.74521	1	0.9639	0.9934	0.975	1	0.9856	0.8645	0.6364	0.7499	0.8242	0.3228	0.9913	0.0228	0.4275	0.7383	0.1548	2.37865	high
TCGA-13-1507	0.39726	0	1	1	0.9712	1	0.9452	0.6443	0.8157	0.83	0.7998	0.0857	1	0.0363	0.4583	0.5908	0.1827	2.10911	high
TCGA-10-0936	3.07671	1	1	1	0.9816	1	0.8679	0.8374	0.5975	0.7103	0.6796	0.3055	0.9926	0.1181	0.292	0.4166	0.1513	1.71026	high
TCGA-24-1549	4.71507	1	1	1	0.9708	1	0.9013	0.7371	0.6976	0.8	0.731	0.0405	1	0.0118	0.64	0.6185	0	1.1536	high
TCGA-29-1762	7.21644	1	0.9795	1	0.9725	0.7708	1	0.6562	0.746	0.7996	0.6927	0.2283	0.9463	0.0553	0.845	0.6217	0.3547	0.386427	low
TCGA-23-1118	7.16712	0	1	1	0.955	0.9227	0.8337	0.7519	0.7926	0.9165	0.4088	0.2751	0.9948	0.2365	0.6577	0.6451	0.2089	0.239254	low
TCGA-61-1900	0.482192	0	0.8317	1	0.9654	0.9656	0.9794	0.8631	0.7293	0.8925	0.6573	0.2766	1	0.1161	0.6649	0.6095	0.2219	1.57165	high
TCGA-29-1774	1.44384	0	1	1	0.9832	1	1	0.8522	0.7513	0.8402	0.677	0.1364	1	0	0.8403	0.6544	0.5337	0.685054	low
TCGA-24-1413	0.526027	0	1	1	0.9828	0.9169	0.9232	0.7695	0.7765	0.7851	0.6174	0.0788	1	0.1232	0.6544	0.7226	0	0.367217	low
TCGA-24-1928	0.920548	1	0.9105	1	0.9868	0.9629	0.9546	0.7641	0.5904	0.7785	0.6515	0.1865	0.9415	0.133	0.7281	0.4858	0.3041	1.51642	high
TCGA-13-1505	0.350685	0	1	1	0.9598	1	1	0.7654	0.6812	0.7619	0.5601	0.6355	0.97	0.1698	0.7475	0.4453	0.5423	0.981117	low
TCGA-25-2409	2.24932	1	0.9797	1	0.9869	1	0.9735	0.8535	0.677	0.8054	0.6347	0.2621	0.9788	0.0416	0.629	0.4775	0.3062	1.73471	high
TCGA-23-2081	6.41644	1	0.959	0.9874	0.9606	0.9864	0.8774	0.7475	0.7542	0.7595	0.6738	0.098	0.9868	0.0432	0.7811	0.7094	0.2291	0.484457	low
TCGA-61-1737	3.73699	0	0.9278	1	0.9806	0.9756	1	0.717	0.6817	0.7532	0.609	0.0602	1	0.0876	0.7808	0.6724	0.0738	0.772191	low
TCGA-31-1950	1.56438	0	0.9354	1	0.9672	0.9607	0.9297	0.7496	0.6517	0.8497	0.6276	0.2278	0.9682	0.0674	0.512	0.6814	0	1.9596	high
TCGA-25-1623	1.54795	1	1	1	0.9926	0.9479	1	0.7221	0.6059	0.9272	0.7455	0.204	0.9706	0.1356	0.7553	0.6267	0	2.39886	high
TCGA-36-1575	0.712329	0	1	0.9982	0.9666	0.9616	0.944	0.7647	0.7366	0.894	0.6625	0.5879	0.9901	0.1176	0.8076	0.4254	0.2575	1.56833	high
TCGA-61-1725	2.61918	0	1	1	0.9766	1	0.9256	0.773	0.7261	0.8276	0.5515	0.0195	1	0.0338	0.7953	0.7639	0.09245	0.502359	low
TCGA-20-1684	1.59178	0	0.932	1	0.9823	0.9093	0.9441	0.813	0.7119	0.792	0.5872	0.1027	0.9891	0.0908	0.7244	0.593	0.17	0.514263	low
TCGA-24-1551	4.32603	1	0.9282	1	1	1	0.8492	0.7544	0.7844	0.6454	0.7824	0.0729	1	0.0897	0.7988	0.5654	0.1942	0.513824	low
TCGA-61-1728	2.32329	0	0.9496	1	0.9844	1	0.8892	0.8064	0.7003	0.7947	0.7345	0.1114	0.9736	0.0298	0.6821	0.601	0.2425	1.23753	high
TCGA-25-2399	1.66575	1	0.9387	1	0.9842	0.9448	0.8898	0.6989	0.7178	0.9071	0.514	0.3034	0.9931	0.1689	0.4634	0.4326	0.0514	2.1764	high
TCGA-24-1558	1.6274	1	0.9368	1	0.9641	0.9745	0.9276	0.7994	0.7321	0.9204	0.7122	0.1534	0.9575	0.0679	0.748	0.5128	0	2.00085	high
TCGA-13-0901	1.6137	0	1	1	0.8254	0.9287	1	0.9407	0.6438	0.77233	0.638567	0.4845	1	0.12271	0.8965	0.7146	0	0.0830207	low
TCGA-29-1702	1.99452	1	0.9128	1	0.9856	0.9202	1	0.8014	0.7282	0.821	0.7073	0.2748	0.9891	0.034	0.697	0.6476	0.0441	1.58113	high
TCGA-23-1024	1.28219	0	1	1	0.9671	1	0.9686	0.8064	0.5682	0.7743	0.6927	0.1679	0.9675	0.0416	0.7922	0.4829	0	1.43449	high
TCGA-13-0897	4.78904	0	1	1	0.9565	0.8478	0.9804	0.7961	0.852	0.7151	0.348	0.0091	1	0.0102	0.6747	0.4605	0.2315	0.133743	low
TCGA-25-2400	3.50137	1	0.9337	1	0.9626	0.9666	0.9239	0.8124	0.694	0.6989	0.6954	0.1832	0.9353	0.036	0.7166	0.6198	0.2576	0.735877	low
TCGA-24-0975	1.81644	1	1	1	0.9742	1	0.9614	0.8372	0.87	0.8379	0.8265	0.0099	0.9775	0.0234	0.2612	0.4431	0	3.30985	high
TCGA-09-1665	3.46849	1	1	1	1	1	0.9484	0.7727	0.7481	0.812689	0.6748	0.5387	0.9755	0.0545	0.8896	0.8548	0.3599	1.02959	high
TCGA-04-1536	2.42466	1	0.8778	1	0.9491	0.9619	1	0.7307	0.70177	0.79535	0.5354	0.1074	0.9657	0.1448	0.70155	0.6634	0.0785	0.765393	low
TCGA-13-0884	8.93151	1	1	1	0.9876	0.953467	0.9317	0.8678	0.756	0.6877	0.6698	0.1137	0.9568	0.0416	0.6105	0.5245	0.1952	0.628463	low
TCGA-57-1582	2.00274	1	0.8761	1	0.9701	1	0.9674	0.834	0.5277	0.80636	0.6353	0.0655	0.9932	0.0782	0.6658	0.5617	0.084	1.64696	high
TCGA-3P-A9WA	1.15068	0	1	1	0.9777	0.9342	0.9469	0.8725	0.7314	0.77129	0.7012	0.107	0.9203	0.1326	0.6794	0.687	0	0.611295	low
TCGA-04-1651	3.01918	1	1	1	1	1	0.9624	0.6369	0.7364	0.8973	0.5804	0.2503	0.9898	0.2095	0.2462	0.7056	0.122	3.25802	high
TCGA-36-1581	2.05753	0	0.962	1	0.9721	0.9261	1	0.755	0.6919	0.9157	0.6174	0.1074	0.9632	0.0994	0.6115	0.5258	0.0712	1.77805	high
TCGA-13-0801	0.690411	0	0.9806	1	0.9874	0.8459	0.9688	0.5785	0.6698	0.8035	0.6253	0.3686	0.9786	0.0394	0.4605	0.5441	0.12486	2.14355	high
TCGA-10-0931	2.73973	1	1	1	1	0.9415	0.7451	0.7698	0.7319	0.81735	0.6913	0.2795	0.9887	0.1498	0.65958	0.6502	0.16903	0.521633	low
TCGA-24-1563	3.97534	1	1	1	0.9818	1	0.9417	0.7226	0.6741	0.6804	0.6386	0.1817	0.9836	0.0536	0.6276	0.5906	0.1647	0.910848	low
TCGA-29-1711	2.88493	0	0.9272	1	0.955	0.8448	0.9565	0.8222	0.6494	0.8503	0.6362	0.2724	0.9698	0.0268	0.5415	0.5568	0.1406	1.04477	high
TCGA-23-1023	3.37808	0	1	1	0.9513	0.9372	1	0.8441	0.7135	0.8238	0.4673	0.0698	0.9914	0.0987	0.7479	0.5232	0.0843	0.360634	low
TCGA-29-1761	1.44658	1	1	1	0.9944	1	1	0.669	0.8553	0.6766	0.7998	0.1913	0.8966	0.089	0.9714	0.4595	0.9013	0.740682	low
TCGA-24-1847	0.939726	0	1	1	0.9786	0.9792	0.9469	0.6701	0.7271	0.6186	0.6855	0.0655	0.9881	0.0634	0.4781	0.4319	0.1317	0.953077	low
TCGA-13-0899	4.67945	0	1	1	0.989	1	0.9498	0.7488	0.6412	0.8323	0.6764	0.171	0.9956	0.0582	0.8405	0.5449	0	1.48081	high
TCGA-24-1545	4.78356	1	0.949	1	0.9791	0.9861	0.9705	0.7797	0.6923	0.7181	0.6353	0.1094	0.9588	0.0277	0.6988	0.7857	0	0.906872	low
TCGA-61-1917	3.61918	1	1	1	0.9918	0.9416	0.9543	0.9259	0.8416	0.7681	0.7663	0.0229	0.952	0.0505	0.7945	0.5396	0.3953	0.43826	low
TCGA-61-2098	5.46027	0	0.982	1	0.9937	0.9669	0.9578	0.8301	0.7846	0.8323	0.6645	0.2606	0.9375	0.1204	0.562	0.616	0.3469	1.39679	high
TCGA-25-1324	2.83562	1	0.9807	0.9987	0.9692	0.9625	0.9436	0.837	0.6464	0.7971	0.7509	0.1966	0.9272	0.0547	0.7069	0.4014	0.2219	1.67409	high
TCGA-24-1467	8.83288	1	0.9717	1	0.9828	1	0.9753	0.6702	0.6158	0.6742	0.6431	0.3169	1	0.1384	0.8276	0.4177	0.1575	1.03921	high
TCGA-57-1994	2.08493	0	1	1	0.9863	0.9356	0.9585	0.6362	0.6516	0.8031	0.7345	0.3393	0.9744	0.0373	0.651	0.5974	0.3403	1.86998	high
TCGA-04-1348	4.06301	1	0.907	1	0.9473	1	0.9536	0.7691	0.7825	0.9162	0.6014	0.0985	0.9943	0.0932	0.7053	0.747	0.1102	0.911719	low
TCGA-29-1784	0.446575	0	1	1	0.9584	0.9813	0.9639	0.8134	0.805	0.7093	0.777	0.0331	0.9743	0.0297	0.4729	0.7545	0.0681	0.679961	low
TCGA-61-1907	2.60822	0	1	1	0.9415	1	1	0.7165	0.6754	0.7963	0.7913	0.5127	0.9772	0.1123	0.622	0.783	0.3047	1.34515	high
TCGA-23-1120	0.356164	0	1	1	0.9666	1	0.9719	0.8154	0.7615	0.7658	0.7394	0.4028	1	0.1379	0.3963	0.5832	0.1793	1.48722	high
TCGA-23-2084	4.15342	1	0.9662	1	0.9918	0.9737	0.8991	0.7699	0.668	0.7354	0.6646	0.0548	0.9866	0.0617	0.5751	0.6915	0	0.906318	low
TCGA-61-2009	3.32055	0	1	1	0.994	0.9648	1	0.7865	0.6495	0.8259	0.664	0.1251	1	0.0366	0.6975	0.4237	0.4625	1.31227	high
TCGA-24-0966	0.635616	0	1	1	0.9643	0.9433	0.9753	0.7959	0.5081	0.5554	0.9365	0.251	0.9879	0.0062	0.8362	0.4533	0	0.769237	low
TCGA-09-0369	2.96438	1	1	1	0.9788	1	0.9658	0.7792	0.7833	0.8328	0.7228	0.1197	0.99	0.0944	0.715	0.6042	0.163822	1.0018	low
TCGA-24-1556	5.88493	1	0.9867	1	0.9844	1	0.9805	0.6404	0.7134	0.841	0.7311	0.3005	0.9887	0.2901	0.5912	0.5362	0.0433	2.01486	high
TCGA-25-1632	4.92877	1	1	1	0.9843	0.9733	0.9098	0.7584	0.7412	0.8492	0.7317	0.2407	0.9919	0.0102	0.7311	0.6273	0.2509	1.22439	high
TCGA-24-1603	7.51233	1	0.9615	1	0.9742	0.8537	0.9515	0.7418	0.6881	0.832	0.7379	0.0968	0.9545	0.0845	0.6174	0.701	0	0.842135	low
TCGA-24-1470	0.287671	0	0.9801	1	0.99	0.9372	0.9714	0.8207	0.6722	0.6796	0.7065	0.1839	1	0.1312	0.5908	0.5585	0.4947	0.45823	low
TCGA-59-2363	0.452055	0	1	1	0.9833	0.9435	0.9783	0.8158	0.6523	0.7904	0.831	0.2758	0.9941	0.1057	0.7851	0.4058	0.2134	1.18087	high
TCGA-13-1403	0.906849	0	1	1	1	1	0.9793	0.8064	0.5683	0.7153	0.57	0.1933	1	0.0432	0.8345	0.5057	0.1759	0.905775	low
TCGA-24-1469	0.758904	0	0.9376	1	0.9845	0.9656	0.8985	0.8003	0.6366	0.8649	0.6913	0.4059	1	0.1012	0.745	0.4113	0.278	1.79703	high
TCGA-23-1111	0.268493	0	0.9599	1	0.9781	1	0.9552	0.7813	0.6682	0.6603	0.5761	0.3335	1	0.0922	0.646	0.4999	0	0.990887	low
TCGA-24-2036	5.33425	1	0.9392	1	0.9726	0.9737	0.9606	0.713	0.6555	0.7991	0.6342	0.418	0.978	0.1229	0.554	0.5056	0.0707	2.54386	high
TCGA-36-1571	1.90411	1	0.9702	1	0.9713	0.9699	0.9498	0.7374	0.6491	0.8107	0.7172	0.1179	1	0.0651	0.4424	0.6	0	1.89664	high
TCGA-24-2271	2.63562	1	1	1	0.97	0.9052	0.9261	0.6861	0.7758	0.7724	0.6913	0.549	1	0.0956	0.7912	0.6279	0.2566	0.588792	low
TCGA-13-0908	3.73699	0	1	1	0.9727	0.9169	0.8898	0.9128	0.8276	0.79425	0.5289	0.1806	0.99	0.1041	0.5199	0.5167	0.0808	0.38127	low
TCGA-13-1482	5.14247	1	0.9046	1	0.9696	1	0.9704	0.8246	0.7961	0.7273	0.596	0.0951	0.9484	0.1684	0.5355	0.6648	0.216	0.728676	low
TCGA-13-1495	4.10411	0	1	1	0.9578	1	0.8639	0.8218	0.6798	0.80429	0.6974	0.1559	0.968	0.1375	0.6636	0.7255	0.4511	0.405828	low
TCGA-04-1648	2.3863	1	1	1	0.9782	1	0.9317	0.7532	0.6484	0.8655	0.6913	0.1728	1	0.1633	0.6708	0.4048	0	1.71344	high
TCGA-24-1544	2.24658	1	0.8778	1	1	0.957625	0.9324	0.8254	0.8189	0.7817	0.831	0.1354	1	0.02	0.774	0.4179	0.0686444	1.80995	high
TCGA-61-2110	3.70959	1	0.9741	1	0.9729	0.8173	1	0.7556	0.695	0.8224	0.5452	0.1995	0.9601	0.2738	0.7637	0.4543	0	0.356196	low
TCGA-24-1464	1.03836	1	1	1	0.9487	1	0.9245	0.6304	0.7598	0.9128	0.4797	0.1105	0.9881	0.2175	1	0.4607	0	0.496113	low
TCGA-24-1546	5.35616	1	1	1	0.9682	1	0.9706	0.7353	0.7632	0.7762	0.6676	0.1313	1	0.0259	0.202	0.6563	0.3539	1.71627	high
TCGA-24-0979	3.46301	1	0.8908	1	0.9661	1	0.958	0.7511	0.7011	0.8467	0.8413	0.2254	0.9752	0.1263	0.7138	0.4497	0.3103	2.44811	high
TCGA-24-2019	0.405479	0	0.9826	1	0.9696	0.8968	0.948	0.7421	0.6375	0.7452	0.6807	0.1782	0.9794	0.0879	0.7037	0.5809	0.0918	0.588103	low
TCGA-24-2298	4.43836	1	1	1	0.9958	1	0.9636	0.7665	0.7654	0.7454	0.5482	0.2702	0.9622	0.1711	0.8292	0.5403	0.2109	0.665472	low
TCGA-25-1627	1.07945	1	1	1	0.9758	0.9797	1	0.8265	0.7981	0.8761	0.5745	0.038	0.9938	0.0432	0.5476	0.6678	0	1.12087	high
TCGA-10-0937	1.66575	1	1	1	1	0.8639	1	0.494	0.5465	0.7127	1	0.2062	1	0	0.62054	1	0	1.72628	high
TCGA-24-1567	1.43562	1	1	1	0.9666	1	0.9853	0.6693	0.8525	0.9215	0.6306	0.1276	0.9864	0.0144	0.4906	0.6959	0	2.5424	high
TCGA-24-1844	0.309589	0	0.8952	1	0.9651	0.9215	0.9512	0.7583	0.7161	0.8757	0.6058	0.2533	0.9914	0.0258	0.7283	0.6125	0.2332	1.14939	high
TCGA-24-2024	4.84658	1	0.9572	1	0.9829	0.9769	0.9446	0.8133	0.7302	0.6678	0.6712	0.313	0.9938	0.082	0.5823	0.7209	0.3328	0.591292	low
TCGA-25-2401	0.246575	1	0.977	1	0.9861	0.9625	0.9587	0.8366	0.7862	0.8457	0.74	0.0678	1	0	0.6289	0.5379	0.1162	1.38003	high
TCGA-13-1501	2.73699	0	0.8473	1	0.9837	0.94495	0.8597	0.8303	0.6957	0.8343	0.2695	0.1234	0.9441	0.0688	0.8384	0.4044	0.3243	0.625036	low
TCGA-61-2000	1.20822	0	0.961	1	0.981	0.9307	0.9902	0.7451	0.6823	0.7808	0.6283	0.1267	0.9767	0	0.6094	0.5527	0.252	1.27406	high
TCGA-24-1417	0.652055	0	0.901	1	0.9714	0.9883	0.9484	0.7482	0.7091	0.8006	0.6855	0.1138	0.9937	0.0942	0.6772	0.6541	0.3029	0.981798	low
TCGA-13-0726	2.6	1	1	1	0.9634	0.944833	0.8167	0.6136	0.7983	0.7393	0.737233	0.1267	0.9104	0.0813	0.4223	0.4069	0.17599	1.4752	high
TCGA-24-1565	0.854795	1	0.971	1	0.9707	0.8995	0.9335	0.7499	0.5897	0.877	0.5712	0.4012	0.9276	0.047	0.3311	0.5304	0	4.17527	high
TCGA-25-1314	2.75068	1	0.9271	1	0.9853	0.9517	0.9649	0.8569	0.6673	0.8908	0.7167	0.2377	0.9802	0.1008	0.5256	0.5514	0.3973	1.99385	high
TCGA-13-1498	3.13425	0	0.9058	1	0.9701	1	0.9309	0.7444	0.6364	0.7526	0.5928	0.351	0.9834	0.1034	0.9155	0.548	0.0833	1.00848	high
TCGA-23-1022	4.13973	1	1	1	0.9704	0.91025	0.9646	0.7108	0.6694	0.6969	0.5354	0.0357	0.9721	0.0045	0.680329	0.6139	0.04777	0.470351	low
TCGA-29-1698	5.69315	0	1	0.9954	0.9883	1	0.9828	0.757	0.5784	0.4808	0.7002	0.178	0.9742	0.0654	0.731	0.557	0.2432	0.503166	low
TCGA-61-2008	2.55342	0	1	1	0.9606	0.9292	0.9733	0.7996	0.7121	0.7944	0.6851	0.1129	1	0.0857	0.5515	0.7312	0.0845	0.546557	low
TCGA-36-1570	1.79452	0	0.9178	1	1	1	0.8407	0.7677	0.7169	0.8529	0.5983	0.0915	0.9839	0.0482	0.5635	0.4997	0.0541	2.22879	high
TCGA-04-1517	1.66575	1	0.8609	1	0.993	0.9454	0.9543	0.7304	0.5513	0.7612	0.6366	0.1844	0.9924	0.0996	0.7766	0.6474	0.3174	1.06325	high
TCGA-24-1426	0.446575	0	1	1	0.9875	1	0.9657	0.6872	0.6145	0.8187	0.7208	0.4554	0.9461	0.1365	0.6986	0.5269	0.1419	3.39234	high
TCGA-29-1768	2.60822	1	1	1	0.9855	1	1	0.7874	0.8099	0.7818	0.68783	0	0.94	0.0386	0.65228	0.8473	0.0687667	0.975706	low
TCGA-61-1721	0.926027	0	0.9452	1	0.9834	1	0.9731	0.8484	0.6616	0.8142	0.6748	0.1738	0.844	0.03	0.69072	0.4225	0	5.34976	high
TCGA-09-1674	0.712329	0	0.9688	1	0.9899	0.9768	0.957	0.8067	0.6738	0.8108	0.5462	0.061	0.975	0.0577	0.7299	0.6187	0.0349	0.960182	low
TCGA-61-2092	4.30959	0	1	1	0.9817	1	0.8492	0.8405	0.8286	0.7427	0.8218	0.232	0.9842	0.0199	0.7878	0.4417	0	0.969662	low
TCGA-24-1846	0.364384	0	1	1	0.9509	0.9669	0.9304	0.7883	0.6285	0.8012	0.549	0.1694	0.9596	0.1327	0.6189	0.5133	0.2042	0.662942	low
TCGA-29-1691	4.0274	1	0.9643	1	0.994	0.9641	1	0.7634	0.7617	0.8798	0.7109	0.2189	0.9681	0.0462	0.6158	0.706	0.2273	2.22526	high
TCGA-23-1114	5.72329	1	0.9483	0.995	0.9564	0.9052	0.9261	0.6688	0.6606	0.8287	0.6484	0.2744	1	0.1372	0.706	0.6178	0.2506	0.643686	low
TCGA-24-2023	3.73699	1	0.9656	1	0.9894	1	0.9549	0.7988	0.7277	0.7409	0.8321	0.11	1	0.0682	0.6174	0.6353	0.2474	1.12894	high
TCGA-13-1488	5.90137	1	1	1	1	0.93988	1	0.7377	0.9253	0.786933	0.6974	0.3594	0.9899	0.1633	0.535	0.54	0.2984	1.10862	high
TCGA-13-1499	3.2	0	1	1	0.9625	0.947812	1	0.7806	0.7721	0.7271	0.6865	0.3143	0.9222	0.0491	0.689	0.4586	0.2128	1.18767	high
TCGA-24-2280	5.87123	0	0.9187	1	0.9695	0.8728	0.9136	0.8086	0.7789	0.806	0.6946	0.2665	1	0.1594	0.9306	0.6071	0.2511	0.250088	low
TCGA-24-2033	1.53973	1	0.9689	1	0.9782	0.9292	0.9195	0.7334	0.6566	0.7726	1	0.2239	0.9587	0.1177	0.7317	0.4626	0.5364	1.20605	high
TCGA-31-1956	3.67671	0	1	1	0.9632	0.9454	1	0.7797	0.8271	0.7873	0.5585	0.1319	0.9528	0.026	0.5904	0.5076	0.2474	0.845495	low
TCGA-24-1550	3.42192	1	0.8727	1	0.9889	0.9024	1	0.7674	0.7273	0.8472	0.6384	0.1354	1	0.0428	0.721	0.5742	0.0262	1.48718	high
TCGA-25-2398	3.75068	1	1	0.9966	0.9878	1	0.9479	0.7945	0.756	0.7871	0.7345	0.1192	1	0.0514	0.4517	0.3882	0.20014	2.10241	high
TCGA-13-0890	5.66575	0	0.965	1	0.9807	1	0.9045	0.8143	0.6772	0.7834	0.6942	0.0159	0.9818	0.0346	0.7358	0.7065	0	0.838382	low
TCGA-09-2045	2.92877	1	1	1	0.9411	0.9292	1	0.8055	0.7617	0.8104	0.624	0.2246	1	0.0611	0.5949	0.6413	0.1109	0.549868	low
TCGA-24-1843	0.290411	0	1	1	0.9816	1	1	0.82	0.8257	0.8579	0.7057	0.1047	0.9956	0.0903	0.7182	0.5913	0	1.1816	high
TCGA-61-2088	0.39726	0	0.9184	1	0.9334	0.953214	0.9735	0.8557	0.8085	0.8057	0.7139	0.8253	0.9858	0.4618	0.6141	0.4314	0	0.775651	low
TCGA-24-1103	4.50959	1	0.8901	1	1	1	0.9761	0.6161	0.6139	0.8038	0.3971	0.2677	0.9235	0.0134	0.7528	0.6737	0	3.92652	high
TCGA-09-1673	0.252055	0	1	1	0.9833	0.909	0.9739	0.719	0.6332	0.7417	0.7757	0.6291	1	0.0738	0.7622	0.4554	0.4134	1.29923	high
TCGA-29-1701	1.41096	1	1	1	0.934	1	1	0.6528	0.8099	0.7387	0.6484	0.1621	0.9835	0.0408	0.6873	0.5157	0	0.919685	low
TCGA-13-0913	2.49863	0	0.9697	1	0.9779	0.9847	0.9536	0.7754	0.7818	0.9007	0.5942	0.152	0.9799	0.0118	0.7631	0.69	0.13529	1.22436	high
TCGA-36-1568	2.39726	0	0.9648	1	0.979	0.984	0.9662	0.8331	0.7088	0.7989	0.6616	0.1351	0.9642	0.0759	0.7467	0.391	0.2582	1.20844	high
TCGA-13-0887	5.55616	1	1	1	0.9618	0.843	1	0.6891	0.7356	0.895	0.682433	0.1678	0.9606	0.0719	0.7937	0.5979	0.12873	0.71984	low
TCGA-10-0938	1.74247	1	1	1	0.9871	1	1	0.7073	0.5911	0.7711	0.540948	0.4253	0.9267	0.0328	0.540948	0.4005	0.22747	4.86312	high
TCGA-13-A5FT	4.56438	0	1	1	0.9884	0.9024	0.9531	0.7072	0.6512	0.718	0.5912	0.2214	1	0.253	0.6077	0.4438	0.3754	0.387639	low
TCGA-13-1410	0.391781	0	0.9719	1	0.9768	0.9479	0.9382	0.734	0.7503	0.7136	0.6793	0.1659	1	0.1155	0.6279	0.4425	0.3512	0.59722	low
TCGA-24-1555	7.37534	1	0.974	1	0.9867	0.9394	0.9879	0.6968	0.5622	0.7836	0.5566	0.0709	0.9764	0.1555	0.6632	0.6976	0.1409	0.751107	low
TCGA-24-1427	0.40274	0	0.9548	1	0.9793	0.9641	0.9447	0.7907	0.6405	0.8272	0.6617	0.2262	0.9261	0.0665	0.7646	0.4464	0.3224	1.74515	high
TCGA-23-1119	10.8301	0	1	1	1	0.535535	0.7221	0.8761	0.7274	0.805275	0.3562	0.2773	1	0.0318	0.624529	0.6287	0.2639	0.0294867	low
TCGA-24-1850	0.460274	0	1	1	0.986	0.9682	0.9412	0.6944	0.7444	0.88	0.7284	0.0854	0.9569	0.1054	0.3671	0.6179	0	3.03273	high
TCGA-13-1481	7.25479	1	1	1	1	0.9648	0.9027	0.8464	0.7259	0.77	0.7094	0.1555	0.9677	0.1248	0.6469	0.5867	0.1366	0.800701	low
TCGA-24-2281	3.71781	0	1	1	0.9587	0.9416	0.9657	0.837	0.7545	0.7383	0.7345	0.2397	0.9936	0.1448	0.735	0.5758	0.5244	0.277187	low
TCGA-30-1866	3.05205	1	0.9197	1	0.9327	0.9361	1	0.6504	0.4625	0.82088	0.6058	0.1205	0.9954	0.0373	0.4194	0.4792	0.0705	2.49551	high
TCGA-25-1319	5.41644	1	1	1	0.9832	0.9641	1	0.7599	0.6601	0.7924	0.6174	0.1921	1	0.0747	0.7632	0.4485	0	1.2223	high
TCGA-23-1030	2.4274	0	1	1	0.9891	0.963757	0.9714	0.8293	0.7477	0.82541	0.8761	0.0962	0.9861	0.0674	0.7702	0.5174	0.0854	1.29211	high
TCGA-25-1634	2.98904	1	1	1	0.9704	1	1	0.6922	0.6916	0.7032	0.5768	0.0765	1	0.207	0.6899	0.6015	0	0.496901	low
TCGA-36-1577	2.14521	0	0.9833	1	0.9911	0.8812	0.9711	0.7735	0.6742	0.81282	0.6163	0.3321	0.9549	0.1054	0.7432	0.7124	0.1202	0.773595	low
TCGA-13-0893	3.6137	1	1	1	0.9908	1	0.9811	0.8657	0.7198	0.8877	0.6855	0.1744	0.9933	0.0458	0.7266	0.6989	0.2225	1.25205	high
TCGA-24-1416	0.531507	0	0.9058	1	0.9909	1	0.9795	0.5459	0.7519	0.6761	0.5749	0.1057	0.9323	0.023	0.671544	0.2984	0	3.90425	high
TCGA-25-2404	2.41918	1	1	1	0.9807	0.936	0.9553	0.8465	0.7738	0.7189	0.7016	0.145	0.9911	0.0353	0.7422	0.488	0	0.592666	low
TCGA-04-1361	2.70959	0	0.9658	1	0.9495	1	0.9051	0.8315	0.7759	0.814	0.7172	0.222	0.9734	0.0531	0.8336	0.6324	0.1831	0.627578	low
TCGA-24-2020	12.6685	1	0.9829	1	0.9734	0.8268	0.9338	0.7356	0.7154	0.7343	0.6342	0.1359	0.9891	0.1068	0.7426	0.5993	0.5062	0.173807	low
TCGA-24-1424	0.50137	0	1	1	0.9778	0.9535	0.9895	0.8002	0.6117	0.7061	0.6589	0.169	0.9895	0.0666	0.7477	0.623	0.4235	0.460441	low
TCGA-13-0714	0.517808	1	1	1	0.9534	1	0.96026	0.8767	0.6611	0.81796	0.5804	0.028	1	0.054	0.65729	0.3615	0.12367	0.814373	low
TCGA-23-1026	2.23562	0	1	1	0.9588	0.8678	0.8806	0.7983	0.627	0.7703	0.6974	0.1565	1	0.0428	0.7661	0.4667	0.13073	0.354561	low
TCGA-13-1407	0.50411	0	0.8912	1	0.97	1	0.9692	0.8018	0.5595	0.8518	0.6888	0.4575	0.9922	0.0788	0.8667	0.5239	0.4355	2.01209	high
TCGA-13-1404	0.550685	0	1	1	1	1	0.8386	0.7732	0.6858	0.7101	0.636	0.1931	0.9276	0.0611	0.6778	0.5891	0.5261	0.759233	low
TCGA-13-1485	1.72329	1	1	1	1	0.96155	1	0.709	0.6738	0.81877	0.7757	0.3225	1	0.3002	0.69827	0.4746	0.21698	1.27992	high
TCGA-30-1862	0.509589	1	0.846	1	0.9454	0.9616	0.9502	0.7544	0.6525	0.8616	0.6654	0.5921	0.9824	0.0802	0.8452	0.4921	0.165	2.33979	high
TCGA-24-1474	1.85205	1	0.9531	1	0.9796	0.9776	1	0.6723	0.5035	0.86	0.6782	0.2806	0.9873	0.1633	0.8052	0.4423	0.0902	2.63237	high
TCGA-13-0924	0.506849	0	1	1	0.981	0.93518	0.9757	0.6861	0.7525	0.6626	0.5424	0.0115	0.9772	0	0.67039	0.5988	0	0.53721	low
TCGA-29-1766	3.28493	1	1	1	1	1	1	0.9435	0.8909	0.7919	0.6283	0.2677	1	0.0549	0.8756	0.2192	0	1.21741	high
TCGA-61-1918	1.31233	1	0.9756	1	1	0.9719	0.8688	0.7799	0.7075	0.7159	0.778	0.1412	0.9558	0.0484	0.5867	0.5627	0.5153	0.967943	low
TCGA-25-1625	2.30137	1	1	1	0.9784	1	0.8698	0.7906	0.7056	0.7979	0.7215	0.0392	0.9457	0.0318	0.2856	0.5019	0.0605	2.68728	high
TCGA-61-2101	4.62466	1	0.9786	1	0.9842	0.9499	0.9198	0.7897	0.6876	0.7179	0.6294	0.0714	0.9819	0.0228	0.6292	0.4923	0.3688	0.639056	low
TCGA-61-1910	3.08767	0	1	1	1	1	0.9397	0.7899	0.8216	0.8548	0.6827	0.1903	1	0.3699	0.8311	0.5364	0.758	0.282385	low
TCGA-30-1853	3.02192	1	0.8093	1	0.9809	1	0.9469	0.7997	0.7394	0.7893	0.7109	0.1182	0.9188	0.1399	0.6562	0.4265	0.219733	2.88712	high
TCGA-31-1944	3.79726	0	1	1	0.9628	1	0.9077	0.6653	0.6931	0.7451	0.6686	0.1651	1	0.1193	0.7198	0.6191	0.4152	0.486677	low
TCGA-24-1104	5.29589	1	0.9603	1	0.9833	1	0.9653	0.7381	0.5421	0.8165	0.6871	0.2576	0.971	0.0757	0.8946	0.5181	0.0781	2.04453	high
TCGA-24-1553	4.8411	1	0.9759	1	1	0.9625	0.9836	0.7866	0.665	0.8672	0.6484	0.2243	1	0.0759	0.5938	0.509	0.1217	2.34233	high
TCGA-13-0923	0.534247	0	1	1	0.9778	0.953083	0.8337	0.6293	0.7694	0.7602	0.5917	0.0888	0.9891	0.0879	0.8557	0.59	0.11393	0.359789	low
TCGA-04-1530	9.92329	1	1	1	0.976	1	0.9136	0.7092	0.8193	0.873	0.6125	0.2797	1	0.1375	0.9155	0.639	0.7474	0.383606	low
TCGA-13-1411	0.350685	0	0.9506	1	0.9682	1	0.9469	0.8638	0.8346	0.8265	0.6617	0.1555	0.9894	0.0788	0.6986	0.4533	0.1352	1.00423	low
TCGA-29-1778	1.24384	0	1	1	0.9769	1	0.9488	0.8359	0.682	0.778	0.6431	0.3592	1	0.1416	0.5485	0.4394	0	1.51428	high
TCGA-25-2397	1	1	0.934	1	0.9888	0.9616	0.8941	0.7349	0.6841	0.8374	0.7568	0.3626	0.9866	0.1019	0.4149	0.6156	0.1284	3.04711	high
TCGA-13-0886	6.18904	0	1	1	0.9346	0.942817	1	0.771	0.6007	0.81906	0.7545	0.1383	1	0.201	0.687022	0.7428	0	0.449693	low
TCGA-10-0927	6.82192	1	1	1	1	0.921133	1	0.6789	0.5793	0.7638	0.6484	0.056	1	0.5201	0.68	0.2933	0.1683	0.409535	low
TCGA-29-1763	5.56712	0	1	1	0.9897	0.9693	0.9612	0.7604	0.7763	0.7913	0.6484	0.2322	1	0.1858	0.7087	0.6423	0	0.68681	low
TCGA-29-1705	1.52055	1	1	1	0.9809	1	0.9201	0.8412	0.6149	0.7654	0.6014	0.0732	0.9853	0.0949	0.7156	0.4401	0	0.86786	low
TCGA-13-0730	1.48493	1	1	1	1	0.930033	1	0.7461	0.6544	0.8566	0.6827	0.643	0.9622	0.0719	0.6691	0.6259	0.184422	3.32876	high
TCGA-29-1776	0.986301	0	1	1	0.9897	0.8595	0.9814	0.6542	0.6645	0.80545	0.8378	0.1805	0.9886	0.007	0.8189	0.6118	0.145	1.05749	high
TCGA-25-1328	5.50411	1	1	1	0.9759	0.953	0.8849	0.8347	0.6991	0.9283	0.6946	0.2048	1	0.1126	0.67554	0.4776	0.2447	1.00074	low
TCGA-25-1323	1.08219	1	0.8884	1	0.9933	0.9682	0.9369	0.7603	0.6693	0.8273	0.6294	0.4266	0.9723	0.0444	0.7286	0.4622	0.4437	2.55567	high
TCGA-13-0905	3.9863	0	1	1	0.9878	1	0.9838	0.8516	0.8293	0.7388	0.5917	0.2986	0.9494	0.0489	0.6517	0.5727	0.097	1.19092	high
TCGA-24-1548	1.35068	1	1	1	0.973	0.9695	0.9085	0.7263	0.6883	0.8602	0.6564	0.1274	1	0.0109	0.6683	0.6467	0.0681	1.1539	high
TCGA-23-1109	4.27945	1	1	1	0.9854	0.9372	1	0.5415	0.5661	0.8144	0.6698	0.2386	0.9892	0.0595	0.5746	0.3778	0.23544	3.50552	high
TCGA-24-2267	3.96164	1	0.9444	0.9687	0.9823	0.9641	0.9426	0.8493	0.7876	0.6694	0.5534	0.2943	1	0.1243	0.7499	0.5936	0.5735	0.321913	low
TCGA-61-2109	1.72329	1	1	1	0.9729	0.9669	0.9154	0.8143	0.6952	0.75	0.6313	0.523	0.972	0.1063	0.5934	0.6022	0.2829	0.92696	low
TCGA-25-1320	3.16438	1	0.896	1	0.982	0.9315	0.9675	0.8047	0.7368	0.8526	0.709	0.2198	0.9737	0.0568	0.6401	0.4765	0.2032	2.05694	high
TCGA-24-1616	3.1863	1	1	1	0.9933	1	0.956	0.6586	0.6453	0.8174	0.601	0.0496	0.9861	0.013	0.8172	0.4616	0	1.89627	high
TCGA-61-1741	2.80548	1	1	1	1	0.85	1	0.6554	0.7741	0.8008	0.5842	0.2291	0.9599	0.2132	0.8388	0.6017	0.3151	0.385043	low
TCGA-13-0885	7.61644	0	1	1	0.928	1	1	0.8253	0.7347	0.5211	0.6484	0.1648	1	0.0978	0.5932	0.5787	0.2804	0.182968	low
TCGA-25-1313	2.24658	1	0.8568	1	0.9544	1	0.9484	0.8812	0.7386	0.8434	0.6827	0.2763	0.8991	0.1323	0.6168	0.5658	0.4555	1.86974	high
TCGA-61-2097	5.05205	0	1	1	0.9813	0.9607	1	0.7417	0.7721	0.7958	0.7867	0.3069	1	0.1248	0.67463	0.5553	0.19773	1.21152	high
TCGA-09-0367	1.49863	1	0.9299	1	1	1	0.8551	0.7203	0.596	0.678	0.3235	0.0699	1	0	0.7646	0.511	0.08293	0.627016	low
TCGA-04-1364	2.80548	1	1	1	0.9897	1	0.9867	0.7705	0.6831	0.81868	0.6827	0.2023	1	0.0828	0.8375	0.4265	0	1.62323	high
TCGA-30-1718	4.32603	1	1	1	0.9886	1	0.9702	0.724	0.8033	0.7111	0.4088	0.0649	0.9823	0.0549	0.7502	0.5284	0.2499	0.480335	low
TCGA-23-2078	7.29041	0	0.9713	1	0.9682	0.979	0.9701	0.6986	0.8018	0.8002	0.6258	0.1137	0.9629	0.2314	0.6966	0.7001	0.1982	0.52175	low
TCGA-25-1871	2.08219	1	0.9711	1	0.9732	1	0.9714	0.7806	0.7488	0.8668	0.7605	0.2252	1	0.193	0.6497	0.6008	0.0981	1.32268	high
TCGA-31-1951	1.87397	0	0.973	1	0.9955	0.9227	0.8433	0.7149	0.7152	0.7541	0.6409	0.2716	0.9557	0.1288	0.6782	0.6201	0.273	0.629905	low
TCGA-25-1326	3.42192	1	0.9721	1	0.9532	1	0.9604	0.918	0.6493	0.9001	0.7099	0.1102	0.984	0.0779	0.7557	0.6488	0	1.00559	low
TCGA-61-2003	0.334247	0	0.94	1	0.972	0.9352	0.9856	0.704	0.7299	0.7328	0.6513	0.1412	0.976	0.0341	0.4935	0.5785	0	1.50193	high
TCGA-29-1783	0.60274	0	1	1	0.9782	0.9555	0.9585	0.7196	0.6336	0.7987	0.5907	0.1806	1	0.0116	0.7724	0.582	0.173	0.898237	low
TCGA-13-0891	5.75068	0	1	1	0.9542	1	1	0.8848	1	0.724057	0.700333	0.2488	1	0.1586	0.77725	0.6123	0.159311	0.261832	low
TCGA-24-1924	2.51781	1	0.9447	1	0.9959	0.9495	0.9861	0.7401	0.7506	0.8712	0.5538	0.1745	1	0.0828	0.8063	0.6399	0	1.14608	high
TCGA-30-1891	2.50411	1	1	1	0.9834	0.9669	0.9666	0.7407	0.5444	0.8437	0.6094	0.0526	0.9074	0	0.6772	0.5187	0.0681	2.87753	high
TCGA-13-1483	2.45205	1	1	1	0.9659	1	0.9404	0.8192	0.7652	0.8526	0.6855	0.2935	0.9954	0.0811	0.7282	0.5506	0.0433	1.16431	high
TCGA-57-1993	2.09041	0	1	1	0.9638	1	0.9692	0.7132	0.8085	0.9459	0.6404	0.3351	0.9761	0.1075	0.7119	0.5827	0.2258	1.81327	high
TCGA-29-1769	1.91507	0	1	1	0.9641	0.937533	1	0.7692	0.6827	0.733	0.7867	0.1937	0.9523	0.0545	0.5392	0.623	0.2283	1.13039	high
TCGA-09-2048	0.378082	1	0.8825	1	0.9737	1	0.976	0.8129	0.7389	0.8283	0.5917	0.3852	0.9812	0.0362	0.7716	0.4976	0.596	1.53411	high
TCGA-23-1110	4.54247	0	0.9216	1	0.9724	0.947933	0.9484	1	0.6991	0.8837	0.7345	0.3049	1	0.0568	0.3507	0.5905	0.1982	1.982	high
TCGA-24-2026	2.90137	1	1	1	0.9737	0.9688	0.9271	0.677	0.7239	0.7519	0.7837	0.4266	1	0.1193	0.595	0.5186	0.3164	1.28354	high
TCGA-13-0799	0.649315	0	0.9861	1	0.9783	1	0.9745	0.753	0.6668	0.8536	0.5839	0.4712	0.9933	0.15	0.744	0.6381	0.25868	1.30523	high
TCGA-57-1584	1.76164	0	0.9747	1	0.9798	0.979	0.9695	0.8331	0.7624	0.80503	0.8384	0.1116	0.9706	0.056	0.6378	0.6856	0.1428	1.26794	high
TCGA-31-1953	0.558904	0	0.9748	1	0.9817	0.9821	0.8245	0.9041	0.7459	0.7157	0.6293	0.0919	0.9081	0.0332	0.3683	0.3911	0.32	1.20884	high
TCGA-09-1662	7.44384	1	0.9829	0.9947	0.9758	0.9616	0.961	0.8126	0.7112	0.8334	0.6554	0.0868	0.9548	0.0556	0.7882	0.597	0	1.05208	high
TCGA-25-1630	3.18356	1	0.9335	1	0.9756	0.9567	0.8317	0.9141	0.732	0.9214	0.7172	0.2292	1	0.0759	0.3839	0.6164	0	1.75326	high
TCGA-13-0766	1.78356	0	1	1	1	0.8795	1	0.724	0.736	0.7533	0.2351	0.1463	0.9394	0	0.7358	0.8148	0.0872111	0.381004	low
TCGA-04-1356	4.10685	1	0.834	1	1	1	1	0.7918	0.9723	0.7096	0.5892	0.7022	0.9951	0.1193	0.5651	0.5975	0.244	2.33771	high
TCGA-57-1586	1.86027	0	0.9153	1	0.9797	1	1	0.8101	0.7243	0.8078	0.7249	0.2168	1	0.1341	0.7768	0.4834	0.5072	1.07029	high
TCGA-5X-AA5U	0.989041	0	0.9302	1	0.9942	1	0.958	0.7935	0.7526	0.8298	0.6956	0.1999	1	0.0688	0.8264	0.4413	0.4219	1.35248	high
TCGA-13-0888	5.86575	0	1	1	0.9308	0.960775	1	0.8788	0.8161	0.8622	0.5354	0.4223	1	0.1075	0.7271	0.5852	0	0.536209	low
TCGA-59-2352	0.783562	1	1	1	0.9883	0.9311	1	0.8466	0.5753	0.8916	0.587	0.2166	0.968	0.1083	0.2531	0.7442	0	2.55885	high
TCGA-29-1690	3.96712	1	0.9529	1	0.9797	1	0.8135	0.7944	0.6557	0.7252	0.6083	0.1484	1	0.0288	0.69639	0.5358	0.2681	0.59869	low
TCGA-61-1914	4.71781	0	1	1	0.9632	0.953	0.9727	0.7796	0.7058	0.6169	0.5745	0.0078	0.9904	0.0336	0.611	0.5981	0	0.345908	low
TCGA-24-2254	4.75616	1	0.9702	1	0.9829	0.8678	0.9354	0.6319	0.6624	0.628	0.7021	0.3127	0.9486	0.109	0.631	0.4706	0.5214	0.58507	low
TCGA-61-2095	5.13699	1	1	1	0.9886	1	0.9473	0.8721	0.74	0.8124	0.638	0.3373	0.991	0.1193	0.6275	0.6782	0.4441	0.765327	low
TCGA-13-1512	0.257534	0	1	1	0.992	1	1	0.6923	0.6512	0.7387	0.4997	0.051	0.9915	0.0227	0.6851	0.6333	0	1.12416	high
TCGA-36-1576	2.50685	0	1	1	0.9411	1	0.9836	0.7673	0.5625	0.8205	0.6613	0.1078	0.9455	0.0712	0.7813	0.6524	0.2521	0.866208	low
TCGA-36-1574	1.87945	0	1	1	0.9928	0.9517	0.9672	0.8703	0.7034	0.8376	0.5653	0.1073	0.9943	0.0514	0.7614	0.8023	0	0.553459	low
TCGA-13-1511	0.326027	0	0.9618	1	0.9731	1	0.9115	0.7396	0.8145	0.851	0.7249	0.4496	1	0.0298	0.8676	0.5504	0.1653	1.54872	high
TCGA-23-1021	3.96164	1	0.994483	1	1	0.896375	1	0.967	1	0.7277	0.9022	0.3541	1	0.0432	0.3822	0.6039	0	1.11328	high
TCGA-30-1892	4.06575	1	1	1	0.986	1	0.8744	0.6964	0.7067	0.8212	0.7145	0.1722	0.9853	0.0124	0.749456	0.2839	0.3152	1.93577	high
TCGA-61-2094	5.97808	0	0.9662	1	0.979	0.9471	0.9421	0.8372	0.7758	0.8296	0.6797	0.1651	0.9879	0.4335	0.7034	0.5339	0.2501	0.272327	low
TCGA-57-1583	0.947945	1	1	1	0.9828	0.9148	0.9452	0.8247	0.7872	0.6841	0.6558	0.2784	0.9741	0.0998	0.7187	0.6794	0.2036	0.317453	low
TCGA-25-1633	5.18082	1	0.9335	1	0.9885	0.9069	0.9476	0.7525	0.7195	0.865	0.6174	0.0977	0.9735	0.0248	0.67271	0.4703	0	1.72078	high
TCGA-61-1911	3.54247	0	1	1	0.8869	1	0.7358	0.7324	0.8732	0.7823	0.8058	0.1836	1	0.1112	0.6279	0.645	0	0.217285	low
TCGA-24-1552	3.44932	1	0.9759	1	0.9856	0.9292	0.9161	0.8137	0.5956	0.8091	0.688	0.0995	0.9846	0.0155	0.6148	0.5112	0	1.4007	high
TCGA-24-1431	1.59726	1	1	1	0.9905	1	0.9201	0.6595	0.567	0.7766	0.7527	0.3635	0.9468	0.173	0.6419	0.5933	0	2.76553	high
TCGA-24-1425	0.49589	0	0.9347	1	1	0.9543	0.9397	0.811	0.7484	0.7755	0.7249	0.2113	0.9847	0.2426	0.7306	0.4221	0.096	0.915705	low
TCGA-24-1423	0.520548	0	0.952	0.9808	0.9595	0.9756	0.9738	0.7789	0.7534	0.8107	0.7706	0.4234	0.9697	0.0913	0.67885	0.3033	0.2028	2.91654	high
TCGA-30-1714	3.1726	1	1	1	0.9713	0.9277	1	0.7865	0.861	0.7562	0.592433	0.225	1	0.0788	0.4971	0.7035	0.194689	0.508466	low
TCGA-25-1315	4.33699	1	0.9196	1	0.9938	0.9402	0.959	0.8504	0.7116	0.8508	0.8007	0.279	0.952	0.0175	0.7481	0.596	0.1546	2.38149	high
TCGA-13-0916	1.76438	0	0.9824	1	0.9826	1	0.9261	0.7796	0.6013	0.7868	0.6226	0.3009	0.9707	0.1512	0.7327	0.6293	0.4037	0.832921	low
TCGA-24-1419	0.654795	0	1	1	0.9892	0.953	0.9537	0.8516	0.6012	0.8616	0.6283	0.4594	0.9869	0.0611	0.6883	0.6289	0	1.83526	high
TCGA-13-1492	6.12877	0	1	1	0.9502	0.967922	0.9097	0.8603	0.7336	0.7903	0.5804	0.2483	0.9932	0.1746	0.8124	0.5464	0.1698	0.265201	low
TCGA-04-1350	5.33151	1	1	1	1	0.970425	0.9778	0.8147	0.7252	0.8077	0.3971	0.3299	0.9388	0.0381	0.8135	0.4224	0	1.56184	high
TCGA-23-1123	2.78904	1	0.9753	0.9931	0.9641	1	0.9614	0.8044	0.5778	0.847	0.6974	0.2985	0.9802	0.0474	0.7647	0.6102	0.2046	1.69361	high
TCGA-13-0800	0.676712	0	1	1	0.9886	1	0.9245	0.8093	0.5534	0.8967	0.6484	0.1876	1	0	0.7942	0.4477	0.1511	2.18267	high
TCGA-09-0364	2.43014	1	1	1	0.9673	0.9321	1	0.7304	0.8247	0.8057	0.5685	0.2639	0.9926	0.122	0.6834	0.5273	0.17592	0.633455	low
TCGA-13-0762	2.68767	0	1	1	0.9684	0.894917	1	0.8635	0.7634	0.78041	0.653467	0.1201	0.9351	0.4314	0.6553	0.6954	0.27862	0.153886	low
TCGA-29-1694	3.25205	1	1	1	0.9762	1	0.9009	0.7282	0.8367	0.8315	0.6133	0.115	0.9698	0.0595	0.6139	0.515	0.1512	1.18601	high
TCGA-13-0883	5.74521	1	1	1	0.9834	0.9347	0.9705	0.8527	0.8174	0.8083	0.7301	0.3203	0.9656	0.1041	0.66149	0.5903	0	1.05903	high
TCGA-61-2113	1.85205	1	1	1	0.9656	0.9728	0.8706	0.8065	0.7409	0.8384	0.6073	0.1169	0.9744	0.0848	0.6871	0.4752	0.2197	0.64959	low
TCGA-61-2104	6.40548	0	0.9717	1	0.9624	0.9704	0.8873	0.7779	0.7649	0.7702	0.507	0.2453	1	0.1239	0.6825	0.6006	0.4126	0.313735	low
TCGA-09-1668	4.6137	0	1	1	0.9674	1	0.9354	0.8394	0.5397	0.81989	0.6283	0.1995	0.99	0.0666	0.6155	0.596	0.416	0.954228	low
TCGA-13-0906	3.74521	0	1	1	0.9667	1	0.9115	0.7871	0.7603	0.8312	0.8806	0.1799	0.9542	0.0416	0.7594	0.6883	0.0332	1.39819	high
TCGA-04-1514	4.71233	1	1	1	0.9724	0.9492	1	0.7446	0.6673	0.8746	0.68	0.2735	0.9715	0.0719	0.8584	0.5842	0.1592	1.26558	high
TCGA-25-1877	2	1	0.8492	1	0.9969	1	0.982	0.8707	0.8044	0.9197	0.8114	0.0942	0.9628	0.0309	0.8315	0.6129	0.1162	3.23352	high
TCGA-04-1331	3.66027	1	0.9485	1	0.9597	1	0.875	0.8948	0.7873	0.8154	0.7208	0.1842	0.9666	0.2282	0.6661	0.5782	0.25748	0.482937	low
TCGA-13-0768	0.70411	0	1	1	0.97	0.9311	0.9354	0.7458	0.6676	0.7063	0.5515	0.182	1	0.2365	0.4975	0.8454	0.254311	0.211715	low
TCGA-13-0765	2.38082	0	1	1	1	0.944887	0.8962	0.7115	0.594	0.75665	0.4014	0.1504	0.9954	0.0669	0.56815	0.7444	0.12343	0.591053	low
TCGA-10-0928	1.54247	1	0.9551	1	0.9945	0.8995	0.9731	0.8573	0.8031	0.7424	0.5804	0.0726	0.9712	0.1168	0.708	0.5971	0.1143	0.383855	low
TCGA-29-1781	0.69863	0	1	1	0.9572	1	0.9859	0.8598	0.7652	0.8478	0.7026	0.2599	0.9778	0.066	0.7749	0.6766	0	0.976077	low
TCGA-23-1029	0.734247	0	0.9512	0.9948	0.9568	0.9625	0.9932	0.7615	0.734	0.8991	0.7221	0.1686	0.9705	0.1819	0.6112	0.5726	0.3414	1.24729	high
TCGA-24-1849	0.482192	0	0.9509	1	0.9774	0.9625	0.9714	0.7198	0.6705	0.7192	0.5804	0.1286	0.9876	0.0599	0.5735	0.6279	0.2994	0.80925	low
TCGA-25-1316	3.50411	1	0.9451	1	0.9801	1	0.933	0.7992	0.7827	0.6851	0.6321	0.1329	0.9725	0.0405	0.6325	0.6159	0.25	0.719686	low
TCGA-24-1557	3.32329	1	1	1	0.9778	0.9567	0.9407	0.9132	0.6573	0.7413	0.7733	0.1254	0.9817	0.0922	0.6154	0.4848	0.2562	0.682144	low
TCGA-24-1105	3.95068	1	0.9423	1	0.9762	0.9578	0.9867	0.7442	0.6684	0.7681	0.6204	0.2267	0.9936	0.0978	0.4775	0.5227	0.3129	1.40564	high
TCGA-25-1628	1.71781	1	1	1	0.9817	0.9759	0.9769	0.844	0.6629	0.8574	0.6837	0.2022	0.9901	0.1138	0.657	0.5041	0.2906	1.20809	high
TCGA-24-2038	3.70959	1	0.9675	1	0.9929	1	0.8777	0.7868	0.7237	0.6175	0.6999	0.2448	1	0.2177	0.680533	0.389	0.3387	0.439731	low
TCGA-25-1870	1.24658	1	1	1	0.9715	0.9773	1	0.5809	0.7077	0.7511	0.8712	0.2814	1	0.0593	0.68335	0.7238	0.8666	0.905286	low
TCGA-04-1343	0.989041	1	1	1	0.9756	1	1	0.6877	0.6048	0.855	0.7634	0.2096	0.9715	0.0894	0.337	0.4079	0.159	6.47316	high
TCGA-20-1685	1.39178	0	0.9616	0.9963	0.9589	1	0.9859	0.7404	0.7957	0.7442	0.6767	0.1391	0.995	0.0996	0.8661	0.5978	0.2527	0.494865	low
TCGA-24-2290	3.01918	1	0.9631	1	0.9577	0.9372	0.9342	0.6599	0.8448	0.8212	0.6384	0.08	0.9882	0.0386	0.5547	0.509	0.133	1.01421	high
TCGA-04-1338	3.88493	0	1	1	1	0.934467	0.94755	0.8361	0.6077	0.80108	0.716811	0.21	0.9397	0.3825	0.717825	0.54	0	0.667073	low
TCGA-09-1669	2.54247	0	0.9662	1	0.9797	0.9321	0.9376	0.7602	0.6252	0.8035	0.6865	0.1205	0.9896	0.1146	0.6184	0.6809	0.1404	0.796398	low
TCGA-09-1670	1.49863	0	1	1	0.9792	0.98	0.9618	0.7599	0.803	0.7481	0.6484	0.1436	0.96	0.1486	0.6462	0.5661	0.1822	0.702829	low
TCGA-31-1946	2.51507	0	0.9724	1	0.9826	1	0.9086	0.7583	0.7447	0.7886	0.6299	0.1205	1	0.0432	0.7262	0.5171	0.3806	0.789517	low
TCGA-10-0933	1.22192	1	1	1	1	0.94916	1	0.6378	0.6738	0.8563	0.651144	0.3418	0.9225	0.024	0.8666	0.5295	0.1133	3.51059	high
TCGA-29-1770	2.03014	0	1	1	0.9711	0.9416	0.8639	0.7259	0.7303	0.8308	0.6294	0.0704	0.9778	0.0491	0.5236	0.4806	0.5357	0.714954	low
TCGA-29-A5NZ	2.98082	1	1	1	0.9892	0.9938	0.944	0.8303	0.786	0.9022	0.6484	0.2152	0.9832	0.0759	0.6299	0.5612	0.4099	1.33943	high
TCGA-29-1785	3.02466	1	1	1	0.9765	0.9555	1	0.7221	0.7782	0.7595	0.7819	0.3189	1	0.0114	0.5505	0.4679	0.2344	1.93007	high
TCGA-61-1736	4.06575	1	1	1	0.9782	1	0.8869	0.7974	0.6892	0.7375	0.7489	0.4444	0.9555	0.068	0.4369	0.5185	0.1142	2.49697	high
TCGA-13-0804	2.93973	1	1	1	0.9599	0.98585	1	0.6159	0.75578	0.792278	0.550625	0.2068	1	0.1941	0.5732	0.6931	0.23697	0.662064	low
TCGA-24-1430	2.36438	1	0.9541	1	0.9713	1	0.9855	0.7562	0.6608	0.8099	0.6386	0.4941	0.9408	0.0373	0.6789	0.5434	0.3489	2.98317	high
TCGA-61-2002	1.49863	0	1	0.9774	0.9802	1	0.9841	0.8487	0.8236	0.7626	0.6757	0.0383	1	0.1116	0.6525	0.5875	0.0703	0.740837	low
TCGA-24-1604	7.36438	1	0.9707	1	0.981	0.9811	0.9287	0.8473	0.7518	0.7182	0.5804	0.2307	1	0.1512	0.6399	0.7737	0.1258	0.358373	low
TCGA-29-1777	1.02466	0	1	1	0.9836	1	1	1	0.909	0.9111	0.6264	0.052	0.9906	0.0246	0.7459	0.6417	0.0911111	0.754482	low
TCGA-04-1542	7.01644	1	1	1	0.9886	0.9101	1	0.7134	0.5635	0.6566	0.660283	0.1545	1	0.2501	0.6418	0.5914	0.123544	0.389498	low
TCGA-23-2077	9.65753	0	1	1	0.9935	0.9334	0.9835	0.9156	0.8508	0.7441	0.7345	0.1729	0.987	0.0936	0.67268	0.6226	0.6469	0.319808	low
TCGA-09-1661	3.20274	1	1	1	1	0.88848	1	0.8406	0.5843	0.8033	0.557	0.2152	0.9791	0.2132	0.671811	0.5711	0.1162	0.587056	low
TCGA-13-0720	3.71233	1	1	1	0.9433	0.96295	0.9224	0.7204	0.5911	0.6896	0.8761	0.5964	1	0.0804	0.6212	0.4446	0.4822	1.14698	high
TCGA-13-1496	0.353425	1	1	1	1	1	1	0.6608	0.8483	0.8138	0.54255	0.1944	0.9621	0.0897	0.6043	0.4577	0.0456	2.48688	high
TCGA-59-A5PD	1.70959	1	1	1	0.9685	1	0.9261	0.6451	0.6566	0.8507	0.8036	0.3011	0.984	0.027	0.7084	0.6519	0.5972	1.6501	high
TCGA-29-1696	2.8274	1	0.8619	1	0.9954	1	0.8478	0.8576	0.8627	0.8036	0.6271	0.4649	0.947	0.0491	0.7425	0.4633	0	2.5702	high
TCGA-24-1562	3.79178	1	1	1	0.9888	0.9445	0.9517	0.7507	0.7272	0.8399	0.7232	0.2279	0.9594	0.0946	0.9352	0.5682	0.132	0.941009	low
TCGA-13-1509	0.347945	0	1	1	0.9648	1	0.957	0.7307	0.7806	0.8312	0.4088	0.1853	0.9953	0.1232	0.5958	0.4399	0.0723	0.915427	low
TCGA-29-1695	3.36712	1	1	1	0.9947	1	0.9476	0.8204	0.7634	0.6861	0.5975	0.1491	0.9715	0.0545	0.7178	0.4504	0.2128	0.751692	low
TCGA-23-1113	2.6	1	0.8151	1	1	0.9456	1	0.7755	0.6077	0.7716	0.69051	0.2019	0.8701	0.0381	0.5368	0.5275	0.20646	7.31297	high
TCGA-24-2297	4.65479	1	1	1	0.9732	0.9797	0.9466	0.8843	0.8078	0.8408	0.8101	0.4815	0.9931	0.1819	0.5503	0.5935	0.1021	1.33072	high
TCGA-13-1487	1.86575	1	0.8788	1	0.9768	0.96378	0.9407	0.8636	0.7024	0.8445	0.4797	0.2417	1	0.0373	0.3361	0.3377	0.1797	2.82829	high
TCGA-04-1655	3.78082	1	1	1	0.9867	0.907567	1	0.7363	0.756	0.796478	0.6058	0.3683	0.981	0.2314	0.6001	0.4455	0.190144	0.880856	low
TCGA-13-0725	1.03288	1	1	1	0.9888	0.9271	0.9554	0.7095	0.4245	0.8316	0.8114	0.2377	0.9718	0.0416	0.8731	0.569	0.4671	1.47314	high
TCGA-61-2102	0.539726	1	1	1	0.9746	0.9578	1	0.7411	0.7581	0.8743	0.6706	0.1463	0.9003	0	0.7516	0.5665	0	2.62469	high
TCGA-09-0366	4.8137	1	1	1	0.9786	0.9737	0.9061	0.8231	0.5405	0.8011	0.6552	0.3426	1	0.0559	0.8581	0.5386	0.0379	0.993294	low
TCGA-61-1733	2.64932	0	1	1	0.9849	1	1	0.8267	0.6055	0.7671	0.7717	0.3642	0.9652	0.0645	0.6059	0.4446	0.1467	3.12379	high
TCGA-09-2044	0.509589	0	0.9389	1	0.9827	0.9103	0.9397	0.9406	0.6517	0.871	0.5253	0.1077	0.974	0.0221	0.6913	0.7445	0	0.671803	low
TCGA-24-1930	6.7589	1	1	1	0.9571	1	0.9147	0.8586	0.7944	0.6803	0.7141	0.1216	0.9569	0.1124	0.8274	0.6635	0.2507	0.24498	low
TCGA-24-1436	0.712329	1	1	1	0.9939	1	0.9402	0.7343	0.6995	0.7854	0.778	0.1983	1	0.1689	0.8065	0.6666	0	0.928022	low
TCGA-29-2414	7.18082	1	1	1	0.9945	0.8774	0.9778	0.8753	0.7615	0.8324	0.6058	0.0447	0.9881	0.0172	0.7385	0.6587	0.12623	0.445188	low
TCGA-10-0934	0.558904	1	1	0.531353	0.9952	0.967343	0.938	0.8226	0.773	0.7667	0.7345	0.1035	0.9949	0.0234	0.7187	0.5311	0	59.7118	high
TCGA-OY-A56P	3.30685	0	1	0.9986	0.9876	0.8286	0.9823	0.7732	0.7127	0.9129	0.7136	0.2141	1	0	0.7878	0.3112	0.0985	1.36829	high
TCGA-59-2351	9.67671	0	1	1	0.9538	0.903	0.9321	0.6771	0.8592	0.8191	0.6913	0.036	1	0.0953	0.6834	0.5761	0.10408	0.394005	low
TCGA-25-1318	2.91507	1	1	0.9951	0.9645	1	0.9145	0.7933	0.577	0.7105	0.7973	0.0699	0.904	0.0952	0.475	0.5462	0	2.01142	high
TCGA-59-2350	1.86027	1	1	1	1	0.9821	0.9549	0.7217	0.6815	0.8428	0.604	0.0687	0.9526	0.0264	0.7301	0.661	0	1.77597	high
TCGA-13-1409	0.569863	0	1	1	1	1	1	0.6604	0.8029	0.8186	0.857	0.4289	0.99	0.0978	0.1978	0.3661	0	12.8722	high
TCGA-61-2111	10.4795	0	1	1	0.9858	0.9781	0.8674	0.8919	0.8184	0.7482	0.5949	0.1848	0.9583	0.0514	0.9216	0.5952	0.6145	0.223744	low
TCGA-29-2428	3.7589	0	1	1	0.9854	1	0.939	0.9058	0.5771	0.7874	0.7948	0.1104	1	0	0.5875	0.7225	0.14717	1.24339	high
TCGA-24-1418	0.665753	0	0.9605	1	0.9821	1	0.9577	0.7099	0.5967	0.8782	0.6274	0.0819	0.9706	0.1131	0.3032	0.419	0.1919	4.76724	high
TCGA-36-1569	2.42466	0	0.9756	1	0.9909	1	0.9251	0.7991	0.7473	0.7394	0.6262	0.1154	1	0.1031	0.5353	0.4378	0.0935	1.12044	high
TCGA-23-1116	0.380822	0	1	1	0.9684	0.9319	1	0.8177	0.8011	0.7769	0.6827	0.1764	1	0.0775	0.71379	0.5606	0.12236	0.538899	low
TCGA-09-1666	4.8	0	1	1	0.9803	1	0.9212	0.8465	0.8257	0.8963	0.6615	0.3054	0.9917	0.1161	0.8532	0.6248	0	0.895349	low
TCGA-29-2425	5.41644	0	1	1	0.985	0.9416	0.9678	0.7077	0.6782	0.8184	0.7424	0.1448	0.982	0.0183	0.6606	0.5347	0.1829	1.65506	high
TCGA-36-1578	2.32055	0	0.9527	1	0.9697	1	0.978	0.7854	0.7491	0.8101	0.6249	0.1412	1	0.0309	0.8315	0.5829	0.2218	0.833906	low
TCGA-24-0970	0.969863	1	0.9699	1	1	1	0.9065	0.7957	0.6416	0.8935	0.7261	0.2534	0.9797	0.1473	0.7978	0.4504	0.1636	2.10444	high
TCGA-09-1659	0.832877	1	0.8138	1	0.9753	0.7489	1	0.7531	0.6012	0.7123	0.6774	0.1456	0.9822	0.0365	0.554	0.5594	0.15665	0.719399	low
TCGA-04-1362	3.69315	1	1	1	0.9919	0.9292	0.9283	0.703	0.5658	0.9122	0.6796	0.3913	0.9857	0.0719	0.4157	0.5198	0.3099	3.84403	high
TCGA-61-1743	3.6411	1	0.9691	1	0.97	1	0.9452	0.7599	0.679	0.7644	0.7198	0.3244	0.9506	0.0474	0.6792	0.613	0.2669	1.60851	high
TCGA-23-1028	4.11781	0	0.8908	1	0.9867	0.92425	0.9176	0.7853	0.8822	0.6937	0.7109	0.042	0.9704	0.0828	0.6475	0.5002	0	0.69903	low
TCGA-13-0727	1.26575	1	1	1	1	1	1	0.769	0.5774	0.7744	0.7345	0.3623	0.9607	0.0477	0.6932	0.5671	0.18152	3.12855	high
TCGA-25-1329	1.25205	1	0.9771	1	0.9582	0.9636	0.9717	0.7699	0.6893	0.7784	0.6436	0.2397	1	0.1375	0.8783	0.5714	0	0.522351	low
TCGA-04-1347	5.25753	0	1	1	1	0.86655	0.7696	0.762	0.6354	0.9149	0.655433	0.1065	0.965	0.1217	0.9027	0.3851	0.7292	0.34425	low
TCGA-25-2393	3.16986	1	1	1	0.9523	1	1	0.8135	0.7146	0.7627	0.6211	0.0595	0.9784	0.0448	0.4231	0.6185	0.1797	0.994452	low
TCGA-25-2391	4.08767	1	0.9509	1	0.9501	0.9272	0.9052	0.8898	0.7961	0.8561	0.789	0.2367	0.9708	0.1002	1	0.7049	0	0.357086	low
TCGA-24-1463	6.07671	1	0.9833	1	0.9623	0.9367	0.892	0.7487	0.7351	0.6951	0.6326	0.2575	0.9766	0.116	0.7403	0.3453	0	0.564501	low
TCGA-09-2054	1.74521	1	0.9384	1	1	0.9567	0.9818	0.707	0.7266	0.8708	0.6484	0.2186	0.9653	0.0738	0.8358	0.5694	0.1879	1.9524	high
TCGA-24-1845	0.317808	0	0.928	1	0.9562	1	1	0.6802	0.8597	0.8104	0.6533	0.1903	1	0.1655	0.7422	0.6667	0	0.855159	low
TCGA-20-0991	2.18356	0	1	1	0.955	0.925925	1	0.7194	0.7634	0.8438	1	0.0671	1	0.0828	0.626433	0.6188	0.4671	0.874531	low
TCGA-WR-A838	0.832877	1	1	1	0.9701	1	0.9531	0.7909	0.81	0.81731	0.7085	0.4647	0.9665	0.2791	0.7161	0.4868	0.4726	0.750534	low
TCGA-59-2348	15.0164	0	1	1	0.9637	0.9552	0.9128	0.8283	0.7358	0.8004	0.6058	0.1051	0.958	0.1193	0.6908	0.5724	0.4758	0.363668	low
TCGA-24-2027	9.14247	1	1	1	0.9707	1	0.9064	0.7554	0.71	0.7734	0.664	0.2183	0.9601	0.0704	0.7236	0.7034	0.1909	0.783671	low
TCGA-09-2051	5.25753	0	0.9646	1	0.9831	0.9712	0.9563	0.8851	0.843	0.7991	0.6669	0.0741	0.9947	0.0985	0.5782	0.6883	0	0.67573	low
TCGA-23-1122	3.25753	1	1	1	0.962	0.9607	1	0.8344	0.6775	0.8287	0.655	0.3921	0.9932	0.1131	0.5606	0.5426	0.2474	1.21597	high
TCGA-13-0911	2.30959	0	1	1	0.9802	0.94794	1	0.8258	0.7264	0.7914	0.3451	0.1359	0.9769	0.0305	0.582	0.5148	0.10803	0.747368	low
TCGA-13-1489	6.90685	0	1	1	0.9725	1	0.8126	0.766	0.7877	0.775483	0.4535	0.29	0.963	0.0735	0.7219	0.6824	0.3453	0.374846	low
TCGA-04-1332	3.41644	1	1	1	1	0.956263	0.956	0.81	0.6825	0.7602	0.6535	0.1013	1	0.1239	0.5631	0.6124	0.1511	0.761772	low
TCGA-25-1322	0.249315	1	1	1	0.9834	0.9517	0.9797	0.725	0.7083	0.8787	0.7076	0.1607	0.9787	0.0949	0.4627	0.5338	0.1713	2.36852	high
TCGA-13-0760	0.961644	1	1	1	0.9837	0.933489	0.9669	0.7572	0.7163	0.8589	0.6276	0.1552	0.9706	0.2089	0.2477	0.443	0	2.23073	high
TCGA-24-1435	3.6274	1	1	1	0.9745	0.9227	0.9863	0.8062	0.7043	0.5769	0.5952	0.0344	0.9659	0.03	0.6499	0.5609	0.1581	0.298698	low
TCGA-25-2396	0.252055	1	1	1	0.9668	1	0.9575	0.816	0.7425	0.8733	0.6827	0.3402	0.9446	0.1323	0.919	0.5947	0.1365	1.05108	high
TCGA-13-1405	0.613699	0	0.9313	1	0.9597	0.9254	0.9283	0.751	0.5593	0.7649	0.6401	0.2354	0.9668	0.0748	0.7206	0.4383	0.2565	0.975341	low
TCGA-13-0919	1.2411	0	1	1	0.986	0.85	0.8974	0.8876	0.7714	0.6916	0.7918	0.2777	0.9948	0.1109	0.5073	0.6287	0.5228	0.237085	low
TCGA-29-1693	8.48219	0	0.9558	1	0.9469	0.9405	0.9444	0.7646	0.8445	0.7586	0.6379	0.0837	1	0.087	0.7291	0.6152	0	0.346127	low
TCGA-29-1697	2.6	1	0.978	1	0.9632	1	0.9476	0.631	0.58	0.8383	0.7012	0.2335	0.9049	0.0246	0.6774	0.3954	0.1797	5.17774	high
TCGA-13-0795	1.63288	0	0.994637	1	0.9528	0.8807	1	0.8046	0.5081	0.8601	0.3876	0.2327	1	0	0.35765	0.8981	0.133189	0.701042	low
TCGA-13-0920	1.15068	0	0.99482	1	0.9464	0.934214	0.975	0.8077	0.8282	0.818267	0.596	0.0726	0.9882	0.0978	0.812	0.6211	0	0.303977	low
TCGA-36-1580	2.01918	1	1	1	1	1	1	0.7996	0.9156	0.8416	0.5664	0.1278	1	0.0908	0.727	0.5646	0	1.02378	high
TCGA-09-2053	3.31233	0	1	1	0.9677	0.892967	0.8962	0.7098	0.9004	0.8527	0.6913	0.259	0.9815	0.305	0.3915	0.4845	0.362	0.503156	low
TCGA-24-1923	1.89041	1	1	1	0.985	0.9148	0.8015	0.8128	0.8785	0.80017	0.6827	0.6219	1	0.2314	1	0.3657	0	0.351226	low
TCGA-09-1667	5.15616	0	1	1	0.9898	0.8774	0.9489	0.8006	0.7305	0.8833	0.5774	0.0952	0.9799	0.1664	0.7895	0.5439	0.216	0.405639	low
TCGA-29-1688	6.57534	1	0.8921	1	0.9883	1	0.8755	0.9648	0.6472	0.7662	0.5935	0.1342	0.987	0.163	0.67069	0.5424	0.4015	0.519912	low
TCGA-13-0900	4.75616	0	1	1	0.9506	0.8011	0.9599	0.712	0.4524	0.7155	0.7076	0.0913	0.9893	0.138	0.6841	0.6401	0.1226	0.23144	low
TCGA-24-2035	2.34795	1	1	1	0.9602	1	0.8972	0.6328	0.8889	0.8652	0.4982	0.2868	0.9057	0	0.64213	0.6365	0.2213	1.74253	high
TCGA-25-1321	2.83014	1	1	1	0.9836	0.9339	0.9498	0.7664	0.5997	0.8641	0.7198	0.2258	0.9865	0.027	0.6251	0.658	0	1.8551	high
TCGA-29-1710	2.60548	1	0.9275	1	0.9881	1	0.9791	0.7894	0.7037	0.8333	0.5804	0.1957	0.9839	0.0599	0.3756	0.5255	0.4416	2.65878	high
TCGA-24-1560	3.67397	1	1	1	0.9824	0.9394	0.916	0.8116	0.6245	0.8425	0.6974	0.2814	0.9915	0.0183	0.6293	0.3691	0.2675	1.73559	high
TCGA-25-1635	4.33699	1	1	1	0.9695	0.9779	0.875	0.7226	0.5978	0.7163	0.5951	0.0964	0.9788	0.0144	0.4716	0.5221	0	1.18665	high

## Sheet: table 3b2
id	coef	HR	HR.95L	HR.95H	pvalue
ATRIP|64664|AD	-3.5438	0.0289034	0.00230753	0.362035	0.00600059
PNMAL1|50560|AD	-8.74391	0.000159429	1.79604e-06	0.014152	0.000133308
PLRG1|70898|AD	10.93	55823.8	3.83091	8.13461e+08	0.0254468
SLC9A6|90182|AD	5.60073	270.624	9.51738	7695.12	0.0010413
WDR92|53826|AD	2.85089	17.3032	0.594572	503.557	0.0973864
PABPC4|1896|AD	-2.13561	0.118172	0.0183832	0.759647	0.0244788
HYOU1|19090|AD	-1.35209	0.2587	0.051094	1.30985	0.102298
PLD3|114259|AD	3.97349	53.1698	6.2089	455.32	0.000287308
MAP3K3|42943|AD	1.65741	5.24571	1.23872	22.2144	0.0244061
IL17RC|63261|AD	1.40073	4.05817	1.21364	13.5697	0.0229449
EMC9|26858|AD	-5.7237	0.00326761	1.04015e-05	1.02651	0.0510517
C19orf25|46506|AD	-2.91769	0.0540582	0.00667837	0.437575	0.00624548
PSRC1|4007|AD	-1.78066	0.168528	0.0629942	0.45086	0.00039029
RPP38|10862|AD	-1.46476	0.231133	0.0588328	0.90804	0.0358924
TTC14|67731|AD	-0.842026	0.430837	0.168735	1.10007	0.0783138

## Sheet: table 3c1
id	futime	fustat	ZNF630|88949|AP	FLT3LG|50941|AP	PIGV|1300|AP	CYTIP|55643|AP	HS2ST1|3689|AP	LEF1|70286|AP	RFTN1|63647|AP	HK2|54143|AP	FTO|36427|AP	RAB40A|89734|AP	CTAGE5|27373|AP	IGFBP2|57425|AP	riskScore	risk
TCGA-24-0982	1.86027	1	0.911383	0.1179	0.6734	1	1	0.8914	1	0.9736	1	0.1606	0.4675	0.9995	1.00193	high
TCGA-13-2060	0.717808	0	0.9522	0.139	0.8511	1	1	0.9272	1	0.9745	0.982	0.7603	0.3083	1	1.3367	high
TCGA-24-1564	2.15616	1	0.905	0.1975	0.926	1	1	0.974	0.9883	0.9864	1	0.2014	0.4223	0.9993	0.953479	high
TCGA-30-1860	3.74247	1	1	0.2515	1	1	1	0.8431	1	1	1	0	0.2638	0.9982	0.218044	low
TCGA-04-1365	2.59452	0	1	0.2168	0.8181	1	1	0.9478	0.9642	0.9927	1	0	0.6094	0.9993	1.09792	high
TCGA-24-1842	0.693151	0	1	0.2793	0.7167	1	1	0.9052	0.9685	0.9442	0.9723	0.2517	0.5329	1	1.72126	high
TCGA-29-1699	3.03014	1	0.9024	0.0987	0.8828	1	1	0.933	0.9769	0.9421	1	0	0.483	0.9997	1.3986	high
TCGA-29-1703	4.9726	1	1	0.081	0.9516	1	1	0.9237	1	0.9729	1	0	0.5958	0.9997	0.716078	low
TCGA-20-0987	1.92055	1	0.927083	0.0457	0.7974	1	1	1	1	1	1	0.137063	0.4	1	1.12241	high
TCGA-61-2012	2.55342	0	1	0.159	1	1	1	0.9359	1	1	1	0.2575	0.5103	1	0.596042	low
TCGA-13-1506	0.367123	0	0.7161	0.2109	0.4813	1	1	0.9697	1	0.993	1	0.1944	0.699	0.9999	2.66046	high
TCGA-20-1682	2.29315	0	1	0.1772	1	1	1	0.9202	0.9832	0.9743	1	0	0.2107	1	0.453457	low
TCGA-13-1477	4.55342	1	0.937017	0.0793	1	1	1	1	0.9446	1	1	0.1167	0.4352	0.9991	1.8293	high
TCGA-13-1497	4.52603	0	0.8293	0.1442	0.9009	1	1	0.9174	0.9782	0.9613	1	0	0.3722	0.9997	1.09034	high
TCGA-30-1861	2.89863	1	1	0.139	0.8864	1	1	0.9224	1	1	1	0	0.3648	0.9999	0.461115	low
TCGA-OY-A56Q	1.57808	0	1	0.144544	0.7394	0.8603	1	0.9655	1	0.9809	1	0	0.5151	1	3.21485	high
TCGA-13-0797	0.726027	0	1	0.1179	0.7852	1	1	1	1	0.9758	1	0	0.5656	0.9998	1.03778	high
TCGA-23-1027	2.67397	1	1	0.1349	0.7743	1	1	0.9752	0.9894	1	1	0	0.3972	0.9998	0.784818	low
TCGA-13-1408	0.493151	0	0.9697	0.139	0.8896	1	1	0.9122	0.9923	0.9823	1	0.081	0.5529	0.9985	0.775703	low
TCGA-29-2427	5.20548	0	1	0.3534	0.8608	1	1	0.8929	1	0.966	1	0	0.3803	1	0.349197	low
TCGA-61-1919	3.18082	1	0.8937	0.2013	0.7676	1	1	0.8599	1	0.9813	1	0.3353	0.5992	1	0.911006	low
TCGA-09-2056	1.03836	0	1	0.2606	0.6631	1	1	1	1	0.989	1	0	0.6033	1	0.899489	low
TCGA-20-1683	2.11507	0	0.9334	0.2461	0.6844	1	1	0.968	1	0.9902	1	0	0.292	1	0.645848	low
TCGA-61-1998	0.460274	0	0.939189	0.0747	0.6631	1	1	0.8424	1	1	1	0	0.6149	0.9999	0.769635	low
TCGA-61-1738	2.98356	1	1	0	0.7638	1	1	1	1	1	1	0.8473	0.552	1	2.34422	high
TCGA-61-1724	1.74521	1	1	0.1614	1	1	1	0.9552	0.9843	0.9825	1	0	0.435	0.9997	0.648442	low
TCGA-13-1507	0.39726	0	1	0.1211	0.7528	1	1	0.9284	0.9929	1	1	0	0.6367	1	0.865157	low
TCGA-10-0936	3.07671	1	1	0.1096	0.7167	1	1	0.9867	1	0.9804	1	0.1403	0.1962	0.9983	0.794423	low
TCGA-24-1549	4.71507	1	0.9181	0.2101	0.6762	1	1	0.9253	0.9859	0.9943	1	0	0.5914	1	1.03429	high
TCGA-29-1762	7.21644	1	1	0	0.6073	1	1	0.9658	1	0.9696	1	0.4606	0.5297	0.9997	2.06895	high
TCGA-23-1118	7.16712	0	0.8346	0.1208	0.7557	1	1	0.908	0.991	0.9761	1	0	0.2265	0.9997	0.846424	low
TCGA-61-1900	0.482192	0	1	0	0.8985	1	1	0.9311	1	0.9823	1	0	0.612	1	0.882768	low
TCGA-29-1774	1.44384	0	0.9142	0.1096	1	1	1	0.9584	0.9613	0.9575	1	0	0.6129	1	1.69512	high
TCGA-24-1413	0.526027	0	0.8346	0.0726	0.9078	1	1	0.9248	0.9863	0.9748	1	0	0.3472	0.9807	1.13257	high
TCGA-24-1928	0.920548	1	0.9217	0.2101	0.8608	1	1	0.9578	0.9455	0.9788	1	0.2033	0.6432	0.9997	2.25743	high
TCGA-13-1505	0.350685	0	0.7969	0.3407	0.5585	1	1	0.9594	1	1	1	0.1944	0.4817	0.9979	1.16584	high
TCGA-25-2409	2.24932	1	1	0.1742	0.815	1	1	0.9389	0.9844	0.9812	1	0	0.7419	0.9982	1.07465	high
TCGA-23-2081	6.41644	1	1	0.3407	0.809	1	1	0.9077	0.9907	0.9719	1	0	0.3744	0.9998	0.443294	low
TCGA-61-1737	3.73699	0	1	0.2331	0.8227	1	1	0.8903	1	0.9918	1	0	0.474	0.9999	0.439238	low
TCGA-31-1950	1.56438	0	1	0.301	0.9225	1	1	0.9537	0.9515	0.9825	1	0	0.2606	0.9995	0.719069	low
TCGA-25-1623	1.54795	1	1	0.3523	0.5076	1	1	0.8643	0.9673	0.986	1	0	0.6726	0.9996	0.972052	high
TCGA-36-1575	0.712329	0	1	0.3101	0.7499	1	1	0.933	0.9494	0.9773	1	0.0986	0.6435	0.998	1.45128	high
TCGA-61-1725	2.61918	0	1	0.0747	0.8608	1	1	0.8784	1	0.9778	1	0	0.477	0.9998	0.581353	low
TCGA-20-1684	1.59178	0	0.8177	0.1144	0.5473	1	0.9862	0.9385	1	0.9716	1	0.084	0.4874	0.9995	2.00362	high
TCGA-24-1551	4.32603	1	1	0.1416	0.5132	1	1	0.9339	1	0.9765	1	0.0804	0.2474	1	0.802776	low
TCGA-61-1728	2.32329	0	0.9265	0.2521	1	1	1	0.9333	0.9935	0.9795	1	0	0.6513	0.9997	0.677326	low
TCGA-25-2399	1.66575	1	0.7371	0.2101	0.5999	0.9772	1	0.9122	0.9685	0.9915	0.9898	0.1304	0.5825	0.997	3.27038	high
TCGA-24-1558	1.6274	1	0.9421	0.1558	0.7945	1	1	0.9351	0.9849	0.9889	1	0.1289	0.8051	0.9998	1.4457	high
TCGA-13-0901	1.6137	0	0.8222	0.2696	1	1	1	0.8468	1	1	1	0.375	0.2831	1	0.440591	low
TCGA-29-1702	1.99452	1	0.6421	0	0.7902	1	0.9917	0.9788	0.976	0.9911	1	0	0.4867	0.9998	3.47308	high
TCGA-23-1024	1.28219	0	0.905	0.134567	0.6944	0.768	1	0.9681	1	0.9518	1	0	0.2462	0.9996	9.0105	high
TCGA-13-0897	4.78904	0	1	0.195	0.4876	1	1	0.928	0.9896	0.9763	1	0.08669	0.4487	1	1.07758	high
TCGA-25-2400	3.50137	1	0.9573	0	0.705	1	1	0.9702	1	0.977	1	0.2606	0.6059	1	1.81333	high
TCGA-24-0975	1.81644	1	1	0.159	0.6278	1	1	0.8414	0.9484	1	1	0	0.4964	0.9991	1.09971	high
TCGA-09-1665	3.46849	1	0.94315	0	0.5076	1	1	0.9705	1	0.878	1	0	0.0558	0.9982	1.75357	high
TCGA-04-1536	2.42466	1	1	0.0257	1	1	1	1	0.8907	1	1	0.142886	0.1749	1	2.87296	high
TCGA-13-0884	8.93151	1	0.9028	0.1435	1	1	1	0.7243	0.984	0.9336	1	0.1583	0.2088	0.9998	0.403141	low
TCGA-57-1582	2.00274	1	0.96038	0.3648	0.9618	1	1	0.9153	1	0.9449	1	0	0.6203	0.9998	0.52789	low
TCGA-3P-A9WA	1.15068	0	1	0.17593	0.7464	1	1	0.9188	1	0.9572	1	0.119122	0.2555	0.9988	0.622685	low
TCGA-04-1651	3.01918	1	1	0.1403	0.8083	1	1	0.913	1	1	0.967	0	0.1507	0.9994	0.538185	low
TCGA-36-1581	2.05753	0	1	0.3781	0.7771	1	1	0.9394	0.9841	1	1	0	0.218	0.9985	0.386805	low
TCGA-13-0801	0.690411	0	1	0.0758	0.5688	1	1	1	1	1	1	0	0.1102	1	0.765457	low
TCGA-10-0931	2.73973	1	1	0.1111	0.5585	1	1	0.9205	0.9873	1	1	0.1802	0.1769	0.9995	0.814656	low
TCGA-24-1563	3.97534	1	1	0.0883	0.6229	1	1	0.9041	0.9887	0.9916	1	0	0.5483	0.9985	0.997323	high
TCGA-29-1711	2.88493	0	0.950511	0.1918	0.4285	1	1	0.8286	1	1	1	0.10493	0.3875	1	0.64514	low
TCGA-23-1023	3.37808	0	1	0.2396	0.7276	1	1	0.9665	1	0.9541	1	0	0.2758	0.9998	0.63323	low
TCGA-29-1761	1.44658	1	0.9867	0.1229	1	1	1	0.761	1	1	1	0	0.6879	1	0.335566	low
TCGA-24-1847	0.939726	0	1	0.3232	0.6676	1	1	0.835	1	1	1	0	0.495	0.999	0.36028	low
TCGA-13-0899	4.67945	0	1	0.0747	0.8195	1	1	0.9409	1	0.9871	1	0.213	0.4349	0.9986	0.845497	low
TCGA-24-1545	4.78356	1	0.9634	0.1327	0.9116	0.9876	1	0.8485	0.9931	0.9556	1	0	0.6787	1	0.836124	low
TCGA-61-1917	3.61918	1	0.946689	0.1291	0.8019	1	1	0.7323	1	1	1	0.2308	0.3979	0.9998	0.363264	low
TCGA-61-2098	5.46027	0	0.8706	0.0873	0.7935	1	1	0.9491	1	0.9813	1	0	0.5531	0.996	1.17329	high
TCGA-25-1324	2.83562	1	0.8346	0.2008	0.7324	1	1	0.9111	0.9859	0.9697	1	0.0569	0.5696	0.9997	1.31045	high
TCGA-24-1467	8.83288	1	1	0.2231	0.8181	1	1	0.8913	1	0.9491	1	0	0.5711	0.988	0.67984	low
TCGA-57-1994	2.08493	0	1	0.3075	0.7771	1	1	0.8214	0.9911	0.9869	1	0.1091	0.6543	0.9994	0.492083	low
TCGA-04-1348	4.06301	1	1	0.1803	0.7808	1	1	0.808	1	0.9599	1	0.1961	0.3309	0.9994	0.446545	low
TCGA-29-1784	0.446575	0	1	0.2331	0.8651	1	1	0.6434	0.9786	0.9881	1	0.3255	0.4417	0.9994	0.291631	low
TCGA-61-1907	2.60822	0	1	0.5637	0.3599	1	1	0.9486	1	1	1	0	0.4631	1	0.493793	low
TCGA-23-1120	0.356164	0	1	0.125	0.7653	1	1	0.8466	0.9934	1	1	0	0.2051	0.998	0.383135	low
TCGA-23-2084	4.15342	1	0.9181	0.0747	0.7523	1	1	0.954	0.9909	0.9681	0.9929	0	0.642	0.9997	1.64555	high
TCGA-61-2009	3.32055	0	0.95704	0.4027	0.9174	1	1	0.918	0.9954	0.9869	1	0	0.495	1	0.39133	low
TCGA-24-0966	0.635616	0	0.8997	0.2129	0.8083	1	1	1	1	1	1	0.2461	0.1794	0.9955	0.757343	low
TCGA-09-0369	2.96438	1	1	0	0.9466	1	1	0.9392	1	0.9957	1	0	0.5188	0.9999	0.719021	low
TCGA-24-1556	5.88493	1	1	0.1089	0.7812	1	0.9758	0.8818	1	0.9833	0.9949	0	0.4719	1	0.847153	low
TCGA-25-1632	4.92877	1	0.7847	0.15425	0.9547	1	1	0.9462	1	0.9826	1	0	0.5649	0.9977	1.01484	high
TCGA-24-1603	7.51233	1	0.9439	0.2441	0.7455	1	1	0.9548	1	0.9751	1	0	0.368	0.9997	0.661892	low
TCGA-24-1470	0.287671	0	0.8177	0.199	0.7508	1	1	0.884	0.9835	1	0.9766	0	0.1871	0.9975	0.843395	low
TCGA-59-2363	0.452055	0	0.6271	0.1857	0.705	1	1	0.9945	1	0.9823	1	0.4482	0.6963	0.9993	3.71947	high
TCGA-13-1403	0.906849	0	1	0	0.7557	1	1	0.9071	0.984	0.9576	1	0.4723	0.4874	0.9986	1.79776	high
TCGA-24-1469	0.758904	0	0.8346	0.1096	0.8227	1	1	0.9609	1	1	1	0.2972	0.2675	0.9996	1.01251	high
TCGA-23-1111	0.268493	0	0.940611	0.1491	0.9014	1	1	0.9289	1	0.9697	1	0.4482	0.483	0.9998	1.02008	high
TCGA-24-2036	5.33425	1	0.9583	0	0.7404	0.9412	1	0.9373	0.992	0.9298	0.9952	0	0.2051	0.9812	2.3202	high
TCGA-36-1571	1.90411	1	1	0.3925	0.9	1	1	0.9562	1	0.9769	1	0	0.7547	0.9994	0.568752	low
TCGA-24-2271	2.63562	1	1	0.1857	0.3401	1	1	0.8951	0.9847	1	1	0.3208	0.5765	1	1.54729	high
TCGA-13-0908	3.73699	0	1	0.1673	0.7167	1	1	0.9212	0.9823	1	1	0	0.5931	0.9995	0.897687	low
TCGA-13-1482	5.14247	1	1	0.2367	0.9589	0.9691	1	0.9538	0.9933	0.9784	1	0.0423	0.2435	0.9982	0.599825	low
TCGA-13-1495	4.10411	0	0.8937	0.0532	0.7376	1	1	0.9476	1	1	1	0.1394	0.1097	0.9993	0.762674	low
TCGA-04-1648	2.3863	1	1	0.148111	0.7167	1	1	0.9544	0.9487	0.9611	1	0.4654	0.2272	0.9978	2.06933	high
TCGA-24-1544	2.24658	1	1	0.139089	0.7439	1	1	0.9772	1	0.9744	1	0.4253	0.6583	1	1.5434	high
TCGA-61-2110	3.70959	1	1	0.1023	0.7638	1	1	0.921	0.9776	0.9586	0.9615	0	0.5495	0.9997	1.79226	high
TCGA-24-1464	1.03836	1	0.907475	0.1002	0.336	1	1	1	1	0.9527	1	0	0.1764	0.9991	1.66632	high
TCGA-24-1546	5.35616	1	0.905	0.0518	0.931	1	1	0.9303	0.9833	0.9966	1	0	0.4337	1	0.912147	high
TCGA-24-0979	3.46301	1	0.953611	0.1319	0.9164	1	1	0.9102	1	0.9886	0.99776	0	0.3686	0.998	0.526705	low
TCGA-24-2019	0.405479	0	1	0.1964	0.7965	1	1	0.9391	0.9272	0.9865	0.9679	0.0685	0.4448	0.9985	2.43678	high
TCGA-24-2298	4.43836	1	0.887	0.1607	0.835	1	1	0.8587	1	0.9856	0.9886	0.3255	0.6917	0.9984	1.11589	high
TCGA-25-1627	1.07945	1	1	0.0201	1	1	1	1	1	0.9698	1	0	0.48	0.9998	0.895394	low
TCGA-10-0937	1.66575	1	0.8639	0	0.6521	1	1	0.93925	0.9351	0.6426	1	0.131837	0.0233	0.9985	14.8347	high
TCGA-24-1567	1.43562	1	0.7044	0.1051	0.8241	0.8313	1	0.9777	1	0.9708	1	0	0.5512	0.9997	9.15262	high
TCGA-24-1844	0.309589	0	0.9546	0.0706	0.8432	1	1	0.9311	0.9792	0.9813	0.9467	0.4308	0.6865	0.9977	3.39616	high
TCGA-24-2024	4.84658	1	1	0.3648	0.8988	0.9104	1	0.914	0.9887	0.9622	1	0.0575	0.36	0.9998	1.02692	high
TCGA-25-2401	0.246575	1	0.959686	0.1498	0.711	1	1	0.9567	1	0.9932	1	0.10299	0.5833	1	1.0098	high
TCGA-13-1501	2.73699	0	0.932729	0.2053	0.709	1	1	0.939	1	1	1	0	0.2872	0.9997	0.574221	low
TCGA-61-2000	1.20822	0	1	0.147	0.9657	1	1	0.9171	0.9826	0.9797	1	0	0.6917	1	0.83686	low
TCGA-24-1417	0.652055	0	0.9142	0.1582	1	1	0.9881	0.9066	1	0.962	1	0	0.4741	1	0.713659	low
TCGA-13-0726	2.6	1	1	0.1835	1	1	1	0.9097	0.9827	0.8581	1	0	0.1415	0.9992	0.747886	low
TCGA-24-1565	0.854795	1	1	0.1513	0.6521	0.9298	1	0.9402	0.9847	1	0.9301	0.126	0.3209	0.6389	29.5814	high
TCGA-25-1314	2.75068	1	0.9346	0.1513	0.7016	1	1	0.9149	0.9954	0.9416	0.9887	0	0.639	1	1.41841	high
TCGA-13-1498	3.13425	0	1	0.4677	0.9348	1	1	0.8803	0.988	1	1	0.3763	0.239	0.9998	0.285918	low
TCGA-23-1022	4.13973	1	1	0.147	0.9296	1	1	0.9112	0.9825	0.9627	1	0.116767	0.4684	1	0.803145	low
TCGA-29-1698	5.69315	0	1	0.2606	0.7424	1	1	0.8785	0.9873	0.9958	0.9835	0	0.3894	0.9993	0.558163	low
TCGA-61-2008	2.55342	0	1	0.0747	0.9678	1	1	0.8895	1	0.9815	1	0.2734	0.5739	1	0.7322	low
TCGA-36-1570	1.79452	0	1	0.0306	0.7323	1	1	0.9232	0.9818	0.9505	1	0	0.3561	0.9952	1.17389	high
TCGA-04-1517	1.66575	1	0.8751	0.0436	0.564	1	1	0.948	1	1	0.9569	0.1752	0.2546	0.9995	1.88876	high
TCGA-24-1426	0.446575	0	0.9421	0	0.8581	1	1	1	1	0.9886	1	0.1667	0.4405	0.9981	1.26542	high
TCGA-29-1768	2.60822	1	1	0.0511	1	1	1	0.9471	1	1	1	0.4512	0.1558	1	0.597483	low
TCGA-61-1721	0.926027	0	0.9439	0	0.709	1	1	0.8355	0.9867	0.9581	0.9898	0.1787	0.4121	1	1.24733	high
TCGA-09-1674	0.712329	0	1	0.3564	0.8044	0.8313	1	0.9795	1	0.9792	1	0	0.5517	0.9997	2.94149	high
TCGA-61-2092	4.30959	0	1	0.161389	0.6438	1	1	0.6388	1	1	1	0	0.2551	0.9987	0.183048	low
TCGA-24-1846	0.364384	0	1	0.2	0.8836	1	1	0.9143	1	0.9688	1	0.3353	0.5432	0.9988	0.774657	low
TCGA-29-1691	4.0274	1	1	0.0473	0.8104	1	1	0.906	1	0.9836	1	0.056	0.3528	1	0.636076	low
TCGA-23-1114	5.72329	1	0.9502	0.1558	0.8694	1	1	0.9623	1	0.9949	1	0	0.5818	0.9993	0.781199	low
TCGA-24-2023	3.73699	1	1	0	0.7689	1	1	0.9494	1	1	1	0	0.4421	1	0.831468	low
TCGA-13-1488	5.90137	1	0.913167	0.2021	0.705	1	1	0.8919	1	1	1	0	0.1509	0.9985	0.438434	low
TCGA-13-1499	3.2	0	1	0.5129	0.6278	1	1	0.9233	1	1	1	0.1143	0.3576	0.9986	0.350093	low
TCGA-24-2280	5.87123	0	1	0.2606	0.731	1	1	0.9295	0.9884	0.9658	1	0.0495	0.5245	0.9987	0.815683	low
TCGA-24-2033	1.53973	1	1	0.1658	0.7376	1	1	0.9183	0.9811	0.982	1	0	0.5739	0.9998	0.949002	high
TCGA-31-1956	3.67671	0	1	0.332	0.8158	1	1	0.8681	0.9674	0.9912	1	0	0.4199	1	0.510267	low
TCGA-24-1550	3.42192	1	0.9098	0.1857	0.6419	1	1	0.9702	0.9675	0.9934	1	0	0.4734	0.9994	1.56066	high
TCGA-25-2398	3.75068	1	1	0.2441	0.7557	1	1	0.9346	0.9887	1	1	0.1369	0.5759	0.9992	0.785607	low
TCGA-13-0890	5.66575	0	1	0.2121	0.7714	0.9834	1	0.9598	0.9942	0.993	1	0	0.5104	0.9997	0.833256	low
TCGA-09-2045	2.92877	1	0.8486	0.0904	0.8797	1	1	0.9433	0.9822	1	1	0	0.374	0.9995	1.00634	high
TCGA-24-1843	0.290411	0	1	0.3169	0.6144	1	1	0.8646	0.9637	1	1	0.4364	0.525	1	1.08659	high
TCGA-61-2088	0.39726	0	1	0.15757	0.9	1	1	0.9295	1	0.9949	1	0	0.5554	0.9981	0.580417	low
TCGA-24-1103	4.50959	1	1	0	1	1	1	0.9152	1	1	1	0.5811	0.3978	1	0.856234	low
TCGA-09-1673	0.252055	0	0.7969	0.1558	0.8836	1	1	0.8536	1	0.9677	1	0	0.6856	0.999	0.935768	high
TCGA-29-1701	1.41096	1	0.7551	0.1807	0.6018	1	1	0.9399	1	0.9015	1	0.4422	0.4273	1	2.93029	high
TCGA-13-0913	2.49863	0	1	0.0485	1	1	1	0.9232	1	0.9885	1	0.1561	0.1871	0.9973	0.478975	low
TCGA-36-1568	2.39726	0	1	0.0821	0.747	1	1	0.9144	0.9662	1	1	0	0.1739	0.9996	0.771466	low
TCGA-13-0887	5.55616	1	1	0	0.7167	1	1	0.8844	1	0.9413	1	0	0.3188	1	0.825316	low
TCGA-10-0938	1.74247	1	0.540948	0.2053	0.4775	1	1	0.9316	0.9857	0.9454	1	0.09636	0	0.9994	2.27885	high
TCGA-13-A5FT	4.56438	0	1	0.2053	1	1	1	0.9594	1	0.9578	1	0	0.7607	0.9996	0.801512	low
TCGA-13-1410	0.391781	0	0.9744	0.1458	0.5961	1	1	0.9237	0.9927	0.9878	1	0	0.5371	0.9996	0.997703	high
TCGA-24-1555	7.37534	1	1	0.16225	0.8635	1	1	0.9171	0.9898	0.9756	1	0.0909	0.4519	0.9998	0.699898	low
TCGA-24-1427	0.40274	0	0.8346	0.0972	0.7557	1	1	0.913	1	0.9828	1	0	0.5353	0.9987	1.09217	high
TCGA-23-1119	10.8301	0	1	0.2521	0.78631	1	1	0.8928	1	1	1	0.2913	0.1934	0.9992	0.400082	low
TCGA-24-1850	0.460274	0	0.7969	0.1558	0.8181	1	1	0.9743	0.986	0.9819	1	0	0.6132	1	1.65283	high
TCGA-13-1481	7.25479	1	1	0.2297	0.8873	1	1	0.9205	1	0.9846	1	0	0.3414	0.9993	0.410147	low
TCGA-24-2281	3.71781	0	1	0.2898	0.6278	1	1	0.8905	1	0.9813	0.9822	0	0.4148	0.9997	0.596512	low
TCGA-30-1866	3.05205	1	0.91938	0	0.709	1	0.8903	1	1	1	1	0	0.302	0.9996	4.58565	high
TCGA-25-1319	5.41644	1	0.7847	0.101	0.503	1	1	0.969	1	1	1	0.395	0.7289	0.9996	3.21631	high
TCGA-23-1030	2.4274	0	0.947014	0.1144	0.4736	1	1	0.9005	1	0.9917	1	0	0.5298	0.9988	1.0525	high
TCGA-25-1634	2.98904	1	0.95325	0.1409	0.6683	1	1	0.9711	1	0.9729	1	0	0.7754	0.9998	1.4729	high
TCGA-36-1577	2.14521	0	0.95999	0.0637	0.7852	0.9038	1	0.9747	1	0.9946	1	0.2172	0.837	0.9994	4.25369	high
TCGA-13-0893	3.6137	1	1	0.0928	0.7852	1	1	1	1	1	1	0	0.5984	0.9989	0.997505	high
TCGA-24-1416	0.531507	0	1	0.0457	0.5099	1	1	0.9519	1	1	1	0	0.56	0.946	1.67524	high
TCGA-25-2404	2.41918	1	1	0.117	0.9101	1	1	0.9482	1	0.9941	1	0.1336	0.5154	0.9996	0.70567	low
TCGA-04-1361	2.70959	0	0.9697	0.1107	0.8608	1	1	0.8566	0.9869	1	1	0	0.3673	1	0.506711	low
TCGA-24-2020	12.6685	1	0.9707	0.2696	0.8158	1	1	0.8167	1	1	1	0	0.7435	0.9996	0.436955	low
TCGA-24-1424	0.50137	0	1	0.1144	0.709	0.9669	1	0.9394	0.9917	0.9555	1	0	0.6099	0.9999	1.65471	high
TCGA-13-0714	0.517808	1	1	0.1558	0.77079	1	1	0.9336	1	1	1	0	0.6367	0.999	0.735499	low
TCGA-23-1026	2.23562	0	1	0.4628	0.9564	1	1	0.9284	1	0.9383	1	0	0.2948	0.9995	0.305578	low
TCGA-13-1407	0.50411	0	0.9341	0.1558	0.8644	1	1	0.95	1	0.9574	0.8219	0	0.4543	0.9993	5.0582	high
TCGA-13-1404	0.550685	0	0.9358	0.1255	0.6438	1	1	0.915	1	1	1	0	0.5446	0.9983	0.884262	low
TCGA-13-1485	1.72329	1	0.8177	0	0.5293	1	1	0.9131	1	0.9603	0.8887	0.6201	0.2664	0.9903	8.22884	high
TCGA-30-1862	0.509589	1	1	0.1498	0.4753	1	1	0.9228	0.9907	0.9739	1	0.3162	0.6394	0.9997	1.75662	high
TCGA-24-1474	1.85205	1	0.6727	0.1144	0.6783	1	1	0.9554	1	0.9701	1	0	0.4757	0.9988	1.95225	high
TCGA-13-0924	0.506849	0	0.950287	0.2441	0.7167	1	1	0.9361	1	0.9786	1	0	0.1994	1	0.509863	low
TCGA-29-1766	3.28493	1	1	0.139	1	1	1	0.9622	0.8907	1	1	0	0.5098	1	2.62206	high
TCGA-61-1918	1.31233	1	1	0.3407	0.8181	1	1	0.9542	0.9725	0.9502	1	0.3075	0.6316	0.999	1.32607	high
TCGA-25-1625	2.30137	1	1	0.0944	0.7557	1	1	0.8994	1	1	1	0.3814	0.5299	0.9988	0.903809	low
TCGA-61-2101	4.62466	1	0.925	0.1637	0.7974	1	1	0.9523	1	0.984	0.9881	0	0.2788	0.9999	0.723761	low
TCGA-61-1910	3.08767	0	0.944186	0.14331	1	1	1	0.8325	0.984	0.9856	1	0.395	0.842	1	1.04808	high
TCGA-30-1853	3.02192	1	1	0.058	1	1	1	0.9072	1	0.937	1	0	0.2111	1	0.516572	low
TCGA-31-1944	3.79726	0	0.972167	0.3264	0.7129	1	1	0.9375	1	0.9955	1	0	0.2276	0.9998	0.398019	low
TCGA-24-1104	5.29589	1	0.9528	0.1197	0.5806	1	1	0.8852	1	0.9608	1	0.2014	0.2407	0.9984	0.859388	low
TCGA-24-1553	4.8411	1	1	0.09	0.8836	1	1	0.8101	0.9665	0.927	1	0	0.4641	0.9999	0.886753	low
TCGA-13-0923	0.534247	0	0.7551	0	1	1	1	0.9813	1	0.9624	1	0	0.3963	0.9996	1.41386	high
TCGA-04-1530	9.92329	1	1	0.2925	1	1	1	0.9112	1	0.9898	1	0.1212	0.2327	0.9984	0.294128	low
TCGA-13-1411	0.350685	0	1	0.1477	0.803	1	1	0.9295	0.9688	0.9799	1	0	0.5205	0.9999	1.07128	high
TCGA-29-1778	1.24384	0	0.6916	0.4103	0.8181	1	1	0.8205	0.9911	0.9732	1	0.1027	0.1254	0.9989	0.450153	low
TCGA-25-2397	1	1	0.9217	0	0.725	1	1	0.9062	0.9835	1	0.9506	0.3162	0.5169	0.9997	2.65276	high
TCGA-13-0886	6.18904	0	1	0.4367	1	1	1	0.9247	1	1	1	0	0.419	0.9991	0.249288	low
TCGA-10-0927	6.82192	1	1	0	0.8311	1	1	0.9922	1	1	1	0	0.1659	0.9998	0.661581	low
TCGA-29-1763	5.56712	0	0.9366	0.147	0.9529	1	1	0.9097	0.9867	1	0.9959	0	0.3996	0.9992	0.605824	low
TCGA-29-1705	1.52055	1	1	0.0637	0.7016	1	1	0.91	0.9917	0.9752	1	0	0.6242	1	1.09423	high
TCGA-13-0730	1.48493	1	0.8937	0.1144	1	1	1	1	1	0.9792	1	0.3075	0.5215	0.9999	1.23072	high
TCGA-29-1776	0.986301	0	1	0.1558	0.8387	1	1	0.9241	0.9658	0.9634	1	0	0.6668	0.9999	1.33221	high
TCGA-25-1328	5.50411	1	1	0.0722	0.6537	1	1	0.9486	1	0.9723	1	0.1289	0.3636	1	0.987095	high
TCGA-25-1323	1.08219	1	0.7847	0.1673	0.6694	1	1	0.9433	1	0.9895	1	0.1518	0.616	0.9999	1.5931	high
TCGA-13-0905	3.9863	0	0.9733	0.0839	0.76413	1	1	0.974	1	0.9593	1	0.1155	0.1556	1	0.823646	low
TCGA-24-1548	1.35068	1	1	0.1197	0.9485	1	1	0.9173	0.9904	0.9913	1	0.077	0.6782	0.9998	0.796003	low
TCGA-23-1109	4.27945	1	0.7161	0.2129	0.7771	1	1	0.8583	0.9916	0.9632	1	0	0.4186	0.9982	1.00113	high
TCGA-24-2267	3.96164	1	1	0.1983	0.5761	1	1	0.8488	0.9922	0.9953	1	0.2546	0.3077	1	0.610731	low
TCGA-61-2109	1.72329	1	1	0.1287	0.7735	1	1	0.9318	1	0.9917	1	0	0.604	1	0.766327	low
TCGA-25-1320	3.16438	1	0.903	0.1115	0.711	1	1	0.9538	0.9835	0.99	1	0	0.4559	0.9996	1.24542	high
TCGA-24-1616	3.1863	1	0.8968	0	0.5843	1	1	0.9533	1	0.9615	1	0	0.5293	1	1.80293	high
TCGA-61-1741	2.80548	1	1	0.2793	0.6373	1	1	0.9535	0.962	0.987	1	0.1036	0.7805	0.9995	1.75627	high
TCGA-13-0885	7.61644	0	1	0.3925	1	1	1	0.8938	0.9744	1	1	0	0.1607	1	0.257763	low
TCGA-25-1313	2.24658	1	0.9421	0.1144	0.8227	1	1	0.9046	1	1	1	0.7517	0.4211	1	1.11618	high
TCGA-61-2097	5.05205	0	1	0	1	1	1	0.9719	1	0.9861	1	0	0.3108	0.9991	0.63552	low
TCGA-09-0367	1.49863	1	1	0.1051	0.7669	1	1	0.9678	0.9891	0.965	1	0	0.2657	0.9995	0.84959	low
TCGA-04-1364	2.80548	1	0.8657	0.2231	1	1	1	0.9257	1	0.9873	1	0	0.2526	0.9999	0.441285	low
TCGA-30-1718	4.32603	1	1	0.2854	0.7714	1	1	0.9087	1	0.9909	1	0.2803	0.2798	1	0.46422	low
TCGA-23-2078	7.29041	0	1	0.5977	1	1	1	0.8693	0.9913	1	1	0	0.6153	0.9992	0.212756	low
TCGA-25-1871	2.08219	1	0.8699	0.0904	0.9027	1	1	0.942	1	0.9687	1	0	0.7031	0.9993	1.23724	high
TCGA-31-1951	1.87397	0	1	0.301	1	1	1	0.9266	0.9852	0.9723	1	0	0.3618	0.9986	0.434383	low
TCGA-25-1326	3.42192	1	0.8793	0.2053	0.8204	1	1	0.9211	0.9628	0.9752	1	0	0.5924	0.9994	1.45249	high
TCGA-61-2003	0.334247	0	1	0.265	0.5984	1	1	0.9289	0.9718	0.966	1	0.1802	0.7566	0.9998	1.73739	high
TCGA-29-1783	0.60274	0	1	0.2367	0.6212	1	1	0.905	1	0.9887	1	0	0.7027	0.9981	0.786441	low
TCGA-13-0891	5.75068	0	0.88534	0.0511	0.9403	1	1	1	1	1	1	0	0.0203	1	0.592078	low
TCGA-24-1924	2.51781	1	1	0.2953	0.6631	1	1	0.8655	0.9735	0.9318	1	0	0.4432	0.9998	0.842617	low
TCGA-30-1891	2.50411	1	1	0.0769	0.8532	1	1	0.9208	0.9488	0.9876	0.967	0	0.4973	0.9993	1.94452	high
TCGA-13-1483	2.45205	1	1	0.0793	0.7974	1	1	0.9602	0.9695	0.9785	1	0	0.3365	0.9998	1.11206	high
TCGA-57-1993	2.09041	0	1	0.0555	0.7297	1	1	0.9412	1	0.9749	1	0	0.3299	0.9973	0.780571	low
TCGA-29-1769	1.91507	0	1	0.1498	0.4575	1	1	0.9316	1	0.9251	1	0	0.3162	1	1.1145	high
TCGA-09-2048	0.378082	1	0.7161	0.1558	0.8797	0.7348	1	0.9261	1	0.981	1	0	0.3145	0.9956	11.6936	high
TCGA-23-1110	4.54247	0	1	0.14969	1	1	1	0.8984	1	0.9821	1	0	0.4789	1	0.449908	low
TCGA-24-2026	2.90137	1	0.9602	0.2231	0.9296	1	1	0.9112	0.9849	0.993	1	0.2357	0.4352	0.9992	0.670639	low
TCGA-13-0799	0.649315	0	0.961	0.0441	0.7837	1	1	0.9066	0.9867	0.9672	0.9523	0.1243	0.2974	1	1.54371	high
TCGA-57-1584	1.76164	0	1	0	0.9598	1	1	0.944	1	0.9794	1	0	0.3555	1	0.652113	low
TCGA-31-1953	0.558904	0	1	0.2187	0.8457	1	1	0.9112	0.9888	0.9905	1	0.1759	0.5041	0.9998	0.673431	low
TCGA-09-1662	7.44384	1	1	0.1526	0.6373	1	1	0.8918	0.9924	0.9867	1	0.3075	0.6122	1	1.11755	high
TCGA-25-1630	3.18356	1	1	0.1623	0.5585	1	1	0.9599	0.9381	0.9807	1	0	0.5558	0.999	2.54936	high
TCGA-13-0766	1.78356	0	0.8676	0.133411	1	1	1	0.8802	1	1	1	0	0.3535	1	0.458296	low
TCGA-04-1356	4.10685	1	1	0.1772	0.3191	1	1	0.8886	1	1	1	0	0.1669	0.9976	0.614231	low
TCGA-57-1586	1.86027	0	1	0.2696	1	1	1	0.9396	1	0.9862	1	0	0.552	0.9957	0.458783	low
TCGA-5X-AA5U	0.989041	0	0.8548	0.4247	0.7352	1	1	0.9577	0.9861	0.9533	1	0.1618	0.7421	0.9986	1.43034	high
TCGA-13-0888	5.86575	0	1	0.15527	0.7557	1	1	0.9683	1	0.959	1	0	0.5694	0.9998	0.979232	high
TCGA-59-2352	0.783562	1	0.8486	0.4844	0.9164	1	1	0.946	1	0.9957	1	0	0.7204	0.9996	0.550799	low
TCGA-29-1690	3.96712	1	1	0.0543	0.6537	1	1	0.8653	0.9757	0.9895	1	0.2172	0.3191	0.9948	1.01982	high
TCGA-61-1914	4.71781	0	1	0.2377	0.7266	1	1	0.9289	1	1	1	0	0.5599	1	0.597205	low
TCGA-24-2254	4.75616	1	0.8706	0.1144	0.705	1	0.9812	0.9606	0.9868	0.9832	1	0.1498	0.3574	0.9987	1.77117	high
TCGA-61-2095	5.13699	1	0.9656	0.1101	0.9296	1	1	0.9569	0.9818	0.9882	0.9707	0.1654	0.3988	0.9969	1.28493	high
TCGA-13-1512	0.257534	0	1	0.3828	0.5341	1	1	0.9274	1	1	1	0	0.4824	1	0.526336	low
TCGA-36-1576	2.50685	0	1	0.3122	0.7598	1	1	0.8821	1	0.9884	1	0	0.6044	0.9998	0.469607	low
TCGA-36-1574	1.87945	0	0.8997	0.1902	0.6668	1	1	0.9284	0.9706	0.9879	1	0	0.3571	1	1.12894	high
TCGA-13-1511	0.326027	0	0.9674	0.1051	0.8873	1	1	0.9516	0.9682	0.9955	1	0	0.3361	0.9992	0.92302	high
TCGA-23-1021	3.96164	1	0.9207	0	0.77624	1	1	0.9383	0.9827	1	1	0	0.1267	1	0.843858	low
TCGA-30-1892	4.06575	1	1	0.0706	0.5492	1	1	0.8936	1	1	1	0	0.3526	0.9991	0.703759	low
TCGA-61-2094	5.97808	0	0.8706	0.2571	0.7532	1	1	0.8387	0.9936	0.9929	1	0	0.4949	0.9998	0.561239	low
TCGA-57-1583	0.947945	1	0.7708	0.0997	0.7638	1	1	0.9328	0.9906	0.9797	1	0.6132	0.7221	0.9998	3.20363	high
TCGA-25-1633	5.18082	1	0.8395	0.5439	0.6386	1	1	0.9595	0.9795	0.9671	1	0.4058	0.746	0.9979	1.7028	high
TCGA-61-1911	3.54247	0	0.986	0.1835	0.5492	1	1	1	1	1	1	0	0.4222	1	0.944692	high
TCGA-24-1552	3.44932	1	0.960844	0.0972	0.9466	1	0.9733	0.7955	1	0.9583	1	0.2357	0.3621	1	0.673392	low
TCGA-24-1431	1.59726	1	0.944562	0.0747	0.705	1	1	1	0.9434	0.9862	1	0.0935889	0.3824	0.9994	2.62837	high
TCGA-24-1425	0.49589	0	1	0.2509	0.6212	1	1	0.9405	0.9903	0.9739	1	0	0.3426	0.9983	0.72149	low
TCGA-24-1423	0.520548	0	1	0.1023	0.6868	1	1	0.8328	0.994	0.9847	1	0	0.467	0.9999	0.598169	low
TCGA-30-1714	3.1726	1	1	0.118356	0.8709	1	1	1	1	1	1	0	0.2858	1	0.596529	low
TCGA-25-1315	4.33699	1	0.9042	0.0793	0.6988	1	1	0.9764	1	1	1	0.2261	0.5549	0.9985	1.4871	high
TCGA-13-0916	1.76438	0	0.9573	0.081	1	1	1	0.9206	0.953	1	1	0	0.4406	0.9997	1.04295	high
TCGA-24-1419	0.654795	0	0.9439	0.0904	0.6683	1	1	0.9357	0.9703	0.9844	0.9788	0.077	0.4552	0.9992	1.92288	high
TCGA-13-1492	6.12877	0	1	0.1051	0.8836	1	1	0.9445	1	1	1	0	0.3964	0.9988	0.558415	low
TCGA-04-1350	5.33151	1	1	0.115733	0.4869	1	1	0.8491	1	0.991	1	0.4173	0.4794	0.9993	1.0183	high
TCGA-23-1123	2.78904	1	0.8605	0.3166	0.7367	0.9853	1	0.9667	0.9851	0.9936	1	0.1732	0.3639	0.9989	1.10082	high
TCGA-13-0800	0.676712	0	0.4568	0.14522	0.827	1	0.9525	0.9637	1	0.9823	1	0.163	0.3984	0.997	4.72205	high
TCGA-09-0364	2.43014	1	1	0.17739	1	1	1	0.9685	0.976	0.9862	0.9837	0	0.622	0.999	1.07164	high
TCGA-13-0762	2.68767	0	1	0.139	1	1	1	0.9567	1	1	0.997233	0.1066	0.1528	0.9988	0.406234	low
TCGA-29-1694	3.25205	1	0.9142	0.0511	0.7139	1	1	0.886	0.9866	0.971	0.99	0.2636	0.4568	1	1.53558	high
TCGA-13-0883	5.74521	1	0.9656	0.3736	0.2771	1	1	0.8927	0.9957	0.9848	1	0	0.6954	0.989	1.09097	high
TCGA-61-2113	1.85205	1	1	0.301	1	1	1	0.9481	1	0.9862	0.9723	0.5023	0.7261	0.999	1.08289	high
TCGA-61-2104	6.40548	0	1	0.3736	0.8117	1	1	0.9389	0.9813	0.9723	1	0	0.5351	0.9997	0.640664	low
TCGA-09-1668	4.6137	0	1	0.2537	0.8797	1	1	0.9602	0.9724	0.9553	1	0	0.1912	0.9971	0.680905	low
TCGA-13-0906	3.74521	0	0.945214	0	0.7557	1	1	0.9369	0.9706	1	1	0.4606	0.5127	1	2.21799	high
TCGA-04-1514	4.71233	1	0.9234	0.0904	0.5903	1	1	0.9586	1	0.9617	1	0	0.6015	0.9993	1.58521	high
TCGA-25-1877	2	1	0.6727	0.1319	0.7915	1	1	0.9256	1	0.8618	1	0.5388	0.5108	0.9984	4.30501	high
TCGA-04-1331	3.66027	1	0.7969	0.0793	0.6922	1	1	0.9253	0.911	0.9765	1	0.1046	0.399	0.998	4.82428	high
TCGA-13-0768	0.70411	0	0.947225	0.3847	1	1	1	0.8365	0.9785	0.9736	1	0.3627	0.277	0.9965	0.407681	low
TCGA-13-0765	2.38082	0	1	0.3407	0.5585	1	1	1	1	1	1	0	0.1875	1	0.518409	low
TCGA-10-0928	1.54247	1	1	0	0.705	1	1	0.7863	1	1	1	0	0.416	0.9994	0.475571	low
TCGA-29-1781	0.69863	0	0.8112	0.1964	0.8956	1	1	0.8838	0.9944	0.9807	1	0.4096	0.5744	0.9999	1.1623	high
TCGA-23-1029	0.734247	0	1	0.0706	0.9771	1	1	0.9491	0.9944	0.9925	1	0.1583	0.4666	0.9996	0.750201	low
TCGA-24-1849	0.482192	0	1	0.3687	0.5923	1	1	0.7865	0.9879	0.951	1	0	0.4966	1	0.465376	low
TCGA-25-1316	3.50411	1	0.7832	0.0114	0.8861	1	1	0.983	0.9941	0.9892	1	0.088	0.4339	1	1.59244	high
TCGA-24-1557	3.32329	1	1	0.14052	0.7714	1	1	0.9494	1	0.9685	1	0	0.179	0.9996	0.561757	low
TCGA-24-1105	3.95068	1	0.8706	0.199	0.6955	1	1	0.9031	1	0.988	1	0.3458	0.5501	0.9994	1.14291	high
TCGA-25-1628	1.71781	1	0.9181	0.3488	0.6709	1	1	0.9336	0.9843	0.9852	1	0	0.6138	0.9994	0.918513	high
TCGA-24-2038	3.70959	1	1	0.0195	0.8303	1	1	0.933	0.9834	0.9751	1	0.3997	0.6147	0.9972	1.75648	high
TCGA-25-1870	1.24658	1	1	0.0747	0.7762	1	1	0.9536	0.9685	0.929	1	0.1087	0.758	0.9988	2.63895	high
TCGA-04-1343	0.989041	1	1	0.1828	0.849	1	1	1	1	1	1	0	0.7073	0.9992	0.882271	low
TCGA-20-1685	1.39178	0	0.9181	0.301	0.6158	1	1	0.9508	0.9905	0.9705	1	0.3524	0.6415	0.9952	1.61492	high
TCGA-24-2290	3.01918	1	1	0.1096	0.5843	1	1	0.947	1	0.9509	1	0.11907	0.5989	0.9989	1.45696	high
TCGA-04-1338	3.88493	0	0.93685	0.2793	0.76277	1	1	1	1	1	0.995557	0	0.2007	1	0.552675	low
TCGA-09-1669	2.54247	0	1	0.1023	0.6631	1	1	0.8491	0.9903	0.9843	1	0	0.4689	1	0.692699	low
TCGA-09-1670	1.49863	0	1	0.0252	1	1	1	0.9537	0.9916	0.9814	0.9571	0	0.7272	0.9984	1.63604	high
TCGA-31-1946	2.51507	0	0.9181	0.4628	0.8227	1	1	0.901	0.9782	0.9951	1	0	0.505	0.9993	0.500349	low
TCGA-10-0933	1.22192	1	0.936333	0.1772	0.76512	1	1	0.9298	1	0.9005	1	0	0.227	1	0.85642	low
TCGA-29-1770	2.03014	0	1	0.058	0.8083	1	1	0.9419	0.978	0.976	1	0.1459	0.605	1	1.46606	high
TCGA-29-A5NZ	2.98082	1	0.7847	0.2606	0.6463	1	1	0.9647	0.9682	0.9807	1	0	0.8462	0.9994	2.82833	high
TCGA-29-1785	3.02466	1	1	0.1306	0.4575	1	1	0.749	1	0.9862	1	0.6022	0.5533	0.9996	0.919089	high
TCGA-61-1736	4.06575	1	1	0.1319	0.7974	1	1	0.9139	0.9856	1	0.9719	0.0866	0.5572	0.9968	1.12692	high
TCGA-13-0804	2.93973	1	0.904075	0	0.7852	1	1	1	1	1	1	0	0.3461	0.9991	1.09908	high
TCGA-24-1430	2.36438	1	1	0.14396	0.6988	1	1	0.9778	0.9806	0.9753	1	0.1149	0.3634	0.9986	1.18098	high
TCGA-61-2002	1.49863	0	1	0.2913	0.7676	1	1	0.8772	1	1	1	0	0.4038	0.9994	0.356171	low
TCGA-24-1604	7.36438	1	0.9401	0.0549	0.7852	1	1	0.8901	1	0.9624	1	0	0.4632	1	0.842676	low
TCGA-29-1777	1.02466	0	0.6397	0.0563	0.8552	1	1	0.5411	1	1	1	0.12099	0.4268	1	0.354046	low
TCGA-04-1542	7.01644	1	0.939	0.159822	1	1	1	1	1	0.9868	1	0.2357	0.2025	1	0.643198	low
TCGA-23-2077	9.65753	0	1	0.1902	0.7852	1	1	0.8746	0.9872	0.9618	1	0	0.3755	0.9999	0.591313	low
TCGA-09-1661	3.20274	1	1	0.0257	1	1	1	0.986	1	0.9886	1	0	0.1167	0.9995	0.504432	low
TCGA-13-0720	3.71233	1	1	0.1521	1	1	1	0.9005	1	0.9598	1	0	0.3033	0.9946	0.430069	low
TCGA-13-1496	0.353425	1	0.907167	0.1287	0.7167	1	0.6432	1	1	0.9401	1	0	0.1964	1	110.193	high
TCGA-59-A5PD	1.70959	1	0.6916	0.0972	0.8241	1	1	0.9667	1	0.9926	1	0	0.6798	0.999	1.8843	high
TCGA-29-1696	2.8274	1	1	0.0937	0.8218	1	1	0.9701	0.9166	0.9683	1	0	0.264	0.9983	2.28095	high
TCGA-24-1562	3.79178	1	0.9725	0.1303	0.5761	1	1	0.9373	0.9937	0.9906	1	0	0.546	1	1.08824	high
TCGA-13-1509	0.347945	0	0.899914	0.1822	1	1	1	0.9043	1	1	1	0.1369	0.3093	0.9986	0.459225	low
TCGA-29-1695	3.36712	1	1	0.2151	0.6783	1	1	0.8703	0.983	0.9935	1	0	0.5726	0.9998	0.711393	low
TCGA-23-1113	2.6	1	0.8605	0	0.5293	1	1	0.9637	1	1	1	0.3513	0.7564	0.9995	3.09421	high
TCGA-24-2297	4.65479	1	1	0.2563	0.5214	1	1	0.8821	0.9667	0.9954	0.9454	0.2172	0.3524	0.999	1.71274	high
TCGA-13-1487	1.86575	1	0.92164	0	0.78598	1	1	0.8783	1	0.9678	1	0.1878	0.2543	0.9992	0.83832	low
TCGA-04-1655	3.78082	1	0.89475	0	0.7557	1	1	0.9782	1	1	1	0.1539	0.2732	1	1.11791	high
TCGA-13-0725	1.03288	1	1	0.2441	0.5492	1	1	0.9355	1	1	1	0	0.0731	1	0.432383	low
TCGA-61-2102	0.539726	1	0.928	0.197967	0.7653	1	1	0.855	0.9579	0.9834	1	0	0.6833	0.9994	1.25652	high
TCGA-09-0366	4.8137	1	1	0.1495	0.6765	1	1	0.9263	0.973	0.9772	1	0.3729	0.715	0.9906	2.12705	high
TCGA-61-1733	2.64932	0	1	0.1713	0.8083	1	1	0.9637	1	0.9753	1	0.1539	0.441	0.9998	0.790646	low
TCGA-09-2044	0.509589	0	0.7847	0.1702	0.8622	0.9193	1	0.9833	1	0.9795	1	0.4066	0.5426	0.9999	3.78995	high
TCGA-24-1930	6.7589	1	1	0.4036	0.6884	1	1	0.9428	0.9862	1	1	0.1927	0.587	0.9998	0.717963	low
TCGA-24-1436	0.712329	1	1	0.1772	0.5521	1	1	0.9668	0.9851	0.977	1	0	0.6191	0.9988	1.43654	high
TCGA-29-2414	7.18082	1	0.939456	0	0.6373	1	1	0.9382	1	0.9859	1	0	0.7418	0.9986	1.63762	high
TCGA-10-0934	0.558904	1	0.9493	0	0.501	1	1	0.7688	1	0.9915	1	0	0.3324	1	0.606792	low
TCGA-OY-A56P	3.30685	0	0.6659	0	0.6725	1	1	0.9319	1	0.985	0.9784	0.0295	0.8414	0.9991	4.03393	high
TCGA-59-2351	9.67671	0	1	0.1694	0.9101	1	1	0.9249	0.9931	0.9586	1	0	0.3964	1	0.609081	low
TCGA-25-1318	2.91507	1	1	0.0388	0.7376	1	1	0.8838	0.9816	0.9944	1	0	0.6377	0.9986	1.06188	high
TCGA-59-2350	1.86027	1	1	0	0.5843	0.9008	1	0.9917	0.9901	0.9918	1	0.1759	0.5079	0.9994	4.77315	high
TCGA-13-1409	0.569863	0	0.488	0.1051	1	1	1	1	1	0.9729	0.991	0.1008	0.40793	0.9991	2.59304	high
TCGA-61-2111	10.4795	0	0.9649	0.3648	0.9164	1	1	0.8311	1	1	1	0	0.5763	0.9998	0.286013	low
TCGA-29-2428	3.7589	0	0.9593	0.1358	0.8817	1	1	0.7905	1	1	1	0.10878	0.8224	0.9997	0.575264	low
TCGA-24-1418	0.665753	0	0.8605	0.231	0.6333	1	1	0.9652	1	0.969	1	0.1386	0.4503	0.9981	1.25361	high
TCGA-36-1569	2.42466	0	1	0.1306	0.6922	1	1	0.9231	1	0.9786	0.9935	0	0.6668	0.9995	1.00777	high
TCGA-23-1116	0.380822	0	0.93664	0.2441	1	1	1	0.8943	0.9679	0.9694	0.995856	0	0.6416	0.997	0.926921	high
TCGA-09-1666	4.8	0	1	0.4749	0.8181	1	1	0.938	1	0.9823	1	0	0.1472	0.9995	0.245545	low
TCGA-29-2425	5.41644	0	0.8265	0.17717	0.8908	1	1	0.8745	1	0.9627	1	0	0.5011	0.9999	0.747724	low
TCGA-36-1578	2.32055	0	0.9642	0.108	0.7606	1	1	0.9661	1	0.9842	1	0.3208	0.6149	0.9993	1.38196	high
TCGA-24-0970	0.969863	1	1	0.139	0.4285	1	1	0.832	1	0.9904	1	0	0.4255	0.9976	0.65848	low
TCGA-09-1659	0.832877	1	1	0.0716	0.3935	1	1	0.8668	1	0.916	1	0	0.4581	1	1.34777	high
TCGA-04-1362	3.69315	1	1	0.0758	0.7499	1	1	0.9762	1	1	0.8766	0.1847	0.3963	0.9995	3.20645	high
TCGA-61-1743	3.6411	1	0.9401	0.2641	0.7819	1	1	0.9203	1	0.9469	1	0	0.4806	0.9994	0.715124	low
TCGA-23-1028	4.11781	0	1	0.0329	1	1	1	0.9504	0.984	1	1	0	0.0606	0.9994	0.483927	low
TCGA-13-0727	1.26575	1	0.851175	0.0972	0.3064	1	1	0.9717	1	0.9015	1	0	0.4423	0.9999	3.13055	high
TCGA-25-1329	1.25205	1	1	0.0616	0.6709	1	1	0.956	0.9863	0.9962	0.9775	0	0.5789	1	1.5645	high
TCGA-04-1347	5.25753	0	0.93178	0	1	1	1	0.9272	1	0.9907	1	0	0.0629	0.9999	0.458351	low
TCGA-25-2393	3.16986	1	1	0.103	0.6419	1	1	0.9706	1	0.9625	1	0	0.7448	0.9989	1.50666	high
TCGA-25-2391	4.08767	1	0.8845	0.0597	0.9134	1	1	0.9091	0.9761	0.9739	1	0	0.2823	0.9998	0.93618	high
TCGA-24-1463	6.07671	1	0.92	0.1347	0.7557	1	1	0.9358	0.9766	0.9975	1	0.1336	0.5367	0.9995	1.32407	high
TCGA-09-2054	1.74521	1	0.8657	0.14278	0.7598	1	1	0.9851	1	0.9884	1	0	0.3978	1	1.00592	high
TCGA-24-1845	0.317808	0	1	0.2768	0.5843	1	1	0.6388	0.9874	0.976	1	0	0.4667	1	0.273057	low
TCGA-20-0991	2.18356	0	1	0.1306	1	1	1	0.8414	1	1	0.9301	0.1013	0.6291	0.9961	0.923992	high
TCGA-WR-A838	0.832877	1	0.9465	0	0.4434	0.7548	1	0.9381	1	0.962	1	0.2489	0.6759	0.9992	27.7595	high
TCGA-59-2348	15.0164	0	1	0.0972	0.84	1	1	0.8695	0.9883	1	1	0	0.0866	0.9998	0.373001	low
TCGA-24-2027	9.14247	1	1	0.0769	0.7452	1	1	0.9104	1	0.939	1	0	0.6064	0.9992	1.0747	high
TCGA-09-2051	5.25753	0	0.9142	0.301	0.912	1	1	0.9617	1	0.9933	1	0	0.1747	1	0.387376	low
TCGA-23-1122	3.25753	1	0.6624	0.0963	0.5546	1	1	0.9352	0.988	0.9858	1	0	0.3519	0.9993	2.1081	high
TCGA-13-0911	2.30959	0	1	0.0532	0.6278	1	1	0.9888	1	1	1	0	0.1874	1	0.777263	low
TCGA-13-1489	6.90685	0	0.9649	0.0845	0.7082	1	1	0.8643	1	0.9888	1	0	0.2095	0.9994	0.492406	low
TCGA-04-1332	3.41644	1	0.7847	0.0706	1	1	1	0.862	0.9873	0.9772	0.9202	0	0.5358	0.9997	2.17791	high
TCGA-25-1322	0.249315	1	1	0.1558	0.6966	1	1	0.9749	0.985	0.9865	0.9735	0	0.6064	0.9987	1.58826	high
TCGA-13-0760	0.961644	1	0.6456	0.0643	0.5108	1	1	1	1	1	0.8256	0	0.2154	0.9998	12.3438	high
TCGA-24-1435	3.6274	1	0.778	0.2231	0.8083	1	1	0.9385	0.9783	0.9859	1	0.1878	0.3928	0.9996	1.34634	high
TCGA-25-2396	0.252055	1	1	0.1165	0.9027	1	1	0.9857	0.9743	0.9464	1	0	0.4258	0.9983	1.24161	high
TCGA-13-1405	0.613699	0	0.938	0.1121	0.7337	1	1	0.9434	0.9907	1	1	0.3458	0.116	0.9999	0.836691	low
TCGA-13-0919	1.2411	0	1	0.2854	0.9202	1	1	0.9019	0.9812	1	1	0.1583	0.1019	0.9996	0.347358	low
TCGA-29-1693	8.48219	0	0.9573	0.0987	0.9	1	1	0.8603	0.9923	0.9709	1	0.209	0.4581	1	0.735675	low
TCGA-29-1697	2.6	1	0.9464	0.4179	0.7986	0.9542	1	0.9148	1	0.9811	1	0.2701	0.7271	0.9997	1.09263	high
TCGA-13-0795	1.63288	0	1	0	0.77799	1	1	0.6797	1	0.9557	1	0	0	1	0.22931	low
TCGA-13-0920	1.15068	0	1	0.1451	0.5492	1	1	0.8633	0.9227	0.9738	1	0	0.3201	1	1.82293	high
TCGA-36-1580	2.01918	1	1	0.093	0.7915	1	1	0.7745	1	0.9689	1	0.1143	0.6512	1	0.582827	low
TCGA-09-2053	3.31233	0	0.93034	0.3925	1	1	1	0.8934	1	1	1	0.0932	0.3154	0.9989	0.270473	low
TCGA-24-1923	1.89041	1	0.946067	0	0.7852	1	1	0.9616	0.9876	1	1	0.1077	0.0597	0.9981	0.823911	low
TCGA-09-1667	5.15616	0	1	0.1486	0.6326	1	1	0.917	1	0.9916	1	0	0.6107	0.9995	0.839778	low
TCGA-29-1688	6.57534	1	1	0.2488	0.76272	1	1	0.9125	0.9922	0.9854	1	0	0.2169	1	0.430748	low
TCGA-13-0900	4.75616	0	1	0.2528	0.9413	1	1	0.8191	1	1	1	0.1979	0.3565	0.9998	0.277896	low
TCGA-24-2035	2.34795	1	1	0.2942	0.6566	1	1	0.8471	0.9622	0.9299	1	0.2701	0.5525	0.9997	1.34264	high
TCGA-25-1321	2.83014	1	0.9691	0.0637	0.6605	0.9008	1	0.9648	0.9922	0.9855	1	0.1046	0.6086	0.9985	3.98581	high
TCGA-29-1710	2.60548	1	0.925	0.2852	0.8769	1	1	0.8556	0.9831	0.9856	1	0	0.641	1	0.615783	low
TCGA-24-1560	3.67397	1	1	0.1558	0.835	1	1	0.9377	1	0.9894	1	0	0.6542	0.9991	0.744636	low
TCGA-25-1635	4.33699	1	1	0.1442	0.5539	0.9791	1	0.9217	0.9875	0.9787	1	0	0.6456	1	1.54031	high

## Sheet: table 3c2
id	coef	HR	HR.95L	HR.95H	pvalue
ZNF630|88949|AP	-2.22222	0.108368	0.0197566	0.594417	0.0104985
FLT3LG|50941|AP	-1.8504	0.157175	0.0423267	0.583647	0.00570289
PIGV|1300|AP	-1.22525	0.293685	0.109185	0.789948	0.0152233
CYTIP|55643|AP	-9.58353	6.88537e-05	3.27965e-07	0.0144553	0.000443097
HS2ST1|3689|AP	-12.9646	2.3417e-06	3.37343e-09	0.00162552	0.000102859
LEF1|70286|AP	3.74565	42.3364	1.85293	967.321	0.0189602
RFTN1|63647|AP	-14.3093	6.1032e-07	3.61344e-10	0.00103085	0.000160854
HK2|54143|AP	-5.31853	0.00489995	8.99464e-05	0.266931	0.00912091
FTO|36427|AP	-10.2052	3.69775e-05	2.29392e-08	0.0596069	0.00676166
RAB40A|89734|AP	0.84486	2.32765	0.951261	5.69557	0.0642387
CTAGE5|27373|AP	1.13637	3.11544	1.40551	6.90568	0.00513977
IGFBP2|57425|AP	-6.00737	0.00246056	4.00712e-06	1.51089	0.0666582

## Sheet: table 3d1
id	futime	fustat	LIMCH1|69114|AT	DDX19B|37347|AT	KCNIP1|74491|AT	ZNF98|48807|AT	ZFP64|59811|AT	CEP68|53777|AT	SMIM7|48185|AT	ZNF530|52302|AT	SOX15|39009|AT	ERRFI1|531|AT	riskScore	risk
TCGA-24-0982	1.86027	1	1	0.9839	1	0.3881	0.1122	0.9078	0.6229	0.3905	0.2414	0.9904	0.840062	low
TCGA-13-2060	0.717808	0	0.9432	0.9373	1	0.1239	0.0703	0.853	0.5893	0.5054	0.6293	0.9856	0.606163	low
TCGA-24-1564	2.15616	1	0.9874	1	1	0.2774	0.1142	0.8935	0.6366	0.406	0.3231	0.9899	1.0886	high
TCGA-30-1860	3.74247	1	0.9358	1	1	0.4484	0.1147	0.8612	0.6734	0.3663	0	0.9894	1.52559	high
TCGA-04-1365	2.59452	0	0.9716	0.9584	1	0	0.054	0.9507	0.6353	0.6659	0.4287	0.987	0.640322	low
TCGA-24-1842	0.693151	0	0.8909	0.9988	1	0.2193	0.0524	0.6961	0.4256	0.3628	0.389	0.9977	0.482687	low
TCGA-29-1699	3.03014	1	0.9671	1	1	0.3977	0.0843	0.9133	0.7978	0.4436	0.0475	0.9123	4.5945	high
TCGA-29-1703	4.9726	1	0.9699	0.9694	1	0.4284	0.0545	0.9609	0.6793	0.1502	0.3374	0.9972	1.54945	high
TCGA-20-0987	1.92055	1	0.9349	1	1	0.4105	0.117	0.7493	0.5371	0.1169	0.131278	0.995	0.774154	low
TCGA-61-2012	2.55342	0	0.964	0.981	1	0.3598	0.0964	0.9367	0.5536	0.3718	0.0481	1	0.833457	low
TCGA-13-1506	0.367123	0	0.9596	1	1	0.5864	0.1274	0.9684	0.6964	0.2555	0.0127	0.9938	2.82752	high
TCGA-20-1682	2.29315	0	0.9889	1	1	0.1906	0.1099	0.9263	0.599	0.8768	0.6707	0.9926	0.992677	high
TCGA-13-1477	4.55342	1	0.9944	0.9847	1	0.5002	0.1752	0.9427	0.4835	0.3524	0.0565	0.9896	1.0077	high
TCGA-13-1497	4.52603	0	0.959	0.9865	0.984167	0.3575	0.0707	0.8829	0.6958	0.5234	0.0132	1	0.767884	low
TCGA-30-1861	2.89863	1	0.9839	1	0.9977	0.3194	0.0748	0.9359	0.3705	0.1448	0.1354	0.9983	0.684846	low
TCGA-OY-A56Q	1.57808	0	0.9876	0.9951	1	0.3475	0.0591	0.9491	0.659	0.4316	0.0112	0.9776	1.07972	high
TCGA-13-0797	0.726027	0	0.9345	1	1	0	0.0766	0.8953	0.6203	0.6433	0.4331	1	1.02945	high
TCGA-23-1027	2.67397	1	0.966	1	1	0	0.1347	0.9453	0.6609	0.4498	0.198	0.9881	1.45104	high
TCGA-13-1408	0.493151	0	0.977	0.9716	1	0.4398	0.1666	0.8525	0.5567	0.4421	0.0598	0.992	0.601784	low
TCGA-29-2427	5.20548	0	0.9954	0.9843	1	0	0.116	0.9259	0.5289	0.3326	0	1	0.421623	low
TCGA-61-1919	3.18082	1	0.9752	1	1	0.4179	0.1039	0.936	0.5687	0.3875	0.1196	0.9945	1.16685	high
TCGA-09-2056	1.03836	0	0.9613	1	1	0.1961	0.205	0.9262	0.6272	0.3832	0.12603	0.9827	2.11724	high
TCGA-20-1683	2.11507	0	0.9548	1	1	0.0926	0.1082	0.9442	0.5838	0.266	0.0167	0.9922	1.25304	high
TCGA-61-1998	0.460274	0	0.9753	1	1	0.3258	0.0893	0.9683	0.684	0.2727	0	0.9872	1.68895	high
TCGA-61-1738	2.98356	1	0.9729	1	1	0.0556	0.0895	0.971	0.6468	0.307	0.625	0.9581	3.50387	high
TCGA-61-1724	1.74521	1	0.9875	1	0.996456	0.2768	0.207	0.9647	0.6529	0.4715	0.20581	0.987	2.16697	high
TCGA-13-1507	0.39726	0	0.9487	0.9519	1	0.3007	0.1065	0.977	0.6096	0.3398	0.0463	0.9818	1.30967	high
TCGA-10-0936	3.07671	1	1	1	1	0.6478	0.133	0.9243	0.5508	0.3187	0.6936	0.9669	3.02087	high
TCGA-24-1549	4.71507	1	0.9805	0.9876	1	0.0825	0.1694	0.9404	0.6962	0.7634	0.4924	0.9977	1.23861	high
TCGA-29-1762	7.21644	1	0.9858	1	1	0.4042	0.1425	0.9341	0.6146	0.2897	0	1	1.15863	high
TCGA-23-1118	7.16712	0	0.9481	0.9826	1	0	0.1115	0.8866	0.6218	0.5205	0.033	0.9861	0.713711	low
TCGA-61-1900	0.482192	0	0.9874	0.9402	1	0.1675	0.1321	0.93	0.7428	0.5757	0.249	0.9819	0.736556	low
TCGA-29-1774	1.44384	0	0.8804	0.9638	1	0.5977	0.2137	0.8894	0.4731	0.4251	0.0328	1	2.04998	high
TCGA-24-1413	0.526027	0	0.9894	1	1	0.3454	0.0831	0.9607	0.6178	0.8982	0.1451	1	0.67563	low
TCGA-24-1928	0.920548	1	0.9496	0.9795	1	0.0424	0.1492	0.9041	0.5743	0.3258	0.4712	0.9738	1.7729	high
TCGA-13-1505	0.350685	0	0.9722	1	1	0.3858	0.0863	0.9287	0.5256	0.3435	0.5451	0.9846	1.75134	high
TCGA-25-2409	2.24932	1	0.9544	0.9368	1	0.5923	0.1318	0.9168	0.6635	0.6444	0.0063	0.9791	0.895503	low
TCGA-23-2081	6.41644	1	0.9755	1	1	0	0.0795	0.9208	0.538	0.6517	0.3614	0.996	0.626257	low
TCGA-61-1737	3.73699	0	0.9743	0.9812	1	0.228	0.1709	0.9155	0.6108	0.431	0	0.9982	0.822007	low
TCGA-31-1950	1.56438	0	0.974	1	1	0.5566	0.0594	0.8942	0.5935	0.4607	0.0247	0.9273	2.02177	high
TCGA-25-1623	1.54795	1	0.9379	1	1	0.6275	0.1506	0.912	0.6561	0.527	0.4393	0.9936	3.30964	high
TCGA-36-1575	0.712329	0	0.9654	0.9847	1	0.3691	0.0511	0.9328	0.6315	0.4701	0.0509	0.9909	0.871943	low
TCGA-61-1725	2.61918	0	0.9418	1	1	0.4627	0.1094	0.963	0.7275	0.3535	0	1	2.48711	high
TCGA-20-1684	1.59178	0	0.9273	0.9858	1	0.2608	0.0633	0.8527	0.6267	0.6704	0.4856	0.9878	1.09427	high
TCGA-24-1551	4.32603	1	0.9561	0.9746	1	0.2066	0.0551	0.8384	0.5659	0.4195	0.0673	0.9912	0.405416	low
TCGA-61-1728	2.32329	0	0.9591	1	1	0.0852	0.0567	0.9502	0.6607	0.5446	0.2174	0.9973	1.05997	high
TCGA-25-2399	1.66575	1	0.9384	0.982	1	0.5305	0.0843	0.894	0.7396	0.6473	0.0643	0.9937	1.2606	high
TCGA-24-1558	1.6274	1	0.9778	1	1	0.4064	0.0807	0.9484	0.6181	0.2789	0.0201	0.9974	1.16535	high
TCGA-13-0901	1.6137	0	0.9484	0.9981	1	0.4708	0.0485	0.7843	0.4507	0.6156	0	0.9907	0.325516	low
TCGA-29-1702	1.99452	1	0.9758	0.9949	1	0.3114	0.132	0.9614	0.7095	0.3762	0.1654	0.9964	1.78021	high
TCGA-23-1024	1.28219	0	0.9542	1	1	0.5182	0.0817	0.967	0.7469	0.1279	0.0811	0.9618	4.86904	high
TCGA-13-0897	4.78904	0	1	1	1	0.31872	0.1358	0.857	0.5829	0.7266	0.0014	1	0.369118	low
TCGA-25-2400	3.50137	1	0.9744	1	1	0.2678	0.1048	0.9253	0.6799	0.6949	0.5379	0.9958	1.41254	high
TCGA-24-0975	1.81644	1	0.9756	1	1	0.2599	0.1687	0.9174	0.5194	0.1833	0.0088	0.9909	1.18147	high
TCGA-09-1665	3.46849	1	0.9735	1	1	0.7774	0.0641	0.9067	0.6412	0.6623	0.023	1	0.912736	low
TCGA-04-1536	2.42466	1	0.9975	1	1	0.384414	0.1274	0.9767	0.6146	0.2306	0	0.956	2.33524	high
TCGA-13-0884	8.93151	1	0.9964	1	0.996371	0	0.0917	0.9385	0.4583	0.297	0	1	0.441961	low
TCGA-57-1582	2.00274	1	0.9886	1	0.993762	0.2919	0.1278	0.9393	0.5275	0.2509	0.107	1	0.97764	low
TCGA-3P-A9WA	1.15068	0	0.9858	0.9732	0.99612	0.305122	0.2647	0.9335	0.5374	0.4607	0.3965	0.983	1.76499	high
TCGA-04-1651	3.01918	1	0.9758	1	1	0.445725	0.1662	0.9505	0.5852	0.313	0.2703	0.9976	2.02395	high
TCGA-36-1581	2.05753	0	0.969	0.9802	1	0.4338	0.0773	0.9301	0.5614	0.5358	0.4246	0.988	1.13372	high
TCGA-13-0801	0.690411	0	0.9912	1	0.6859	0.31944	0.214	0.8879	0.5021	0.1634	0	0.9863	4.98214	high
TCGA-10-0931	2.73973	1	0.9208	1	1	0.6838	0.1096	0.8421	0.6284	0.1669	0.0128	0.996	1.94269	high
TCGA-24-1563	3.97534	1	0.9675	0.9611	1	0.3149	0.089	0.9334	0.6126	0.3485	0	0.9974	0.666352	low
TCGA-29-1711	2.88493	0	0.9917	1	0.997417	0.4429	0.1341	0.9384	0.6897	0.4227	0	0.9973	1.2231	high
TCGA-23-1023	3.37808	0	0.9739	0.9636	1	0.3592	0.1169	0.9492	0.5361	0.4449	0.1846	0.9857	0.899642	low
TCGA-29-1761	1.44658	1	0.969	1	0.9099	0.3552	0.1587	0.9476	0.6273	0.4028	0.1562	0.9794	3.46151	high
TCGA-24-1847	0.939726	0	0.9968	0.9229	1	0.2799	0.1077	0.8708	0.5136	0.7401	0	0.9912	0.142253	low
TCGA-13-0899	4.67945	0	0.9845	1	1	0.6056	0.0924	0.944	0.6596	0.4234	0.047	1	1.25556	high
TCGA-24-1545	4.78356	1	0.9884	1	1	0.3125	0.0935	0.9509	0.5936	0.6008	0	0.9908	0.787094	low
TCGA-61-1917	3.61918	1	0.9133	1	1	0.5102	0.0531	0.9527	0.7549	0.2164	0.0118	1	3.2534	high
TCGA-61-2098	5.46027	0	0.9763	1	1	0.2516	0.1199	0.8812	0.689	0.435	0.0639	0.9887	0.980123	low
TCGA-25-1324	2.83562	1	0.9812	0.9987	1	0.5204	0.0481	0.9643	0.6644	0.4935	0.0249	0.9845	1.30001	high
TCGA-24-1467	8.83288	1	0.976	0.8863	1	0	0.1325	0.9017	0.641	0.7873	0.0604	0.9921	0.159668	low
TCGA-57-1994	2.08493	0	0.9468	0.9915	1	0.2135	0.0742	0.9267	0.5905	0.8367	0.2955	0.9486	1.65012	high
TCGA-04-1348	4.06301	1	0.9617	1	1	0.2206	0.0578	0.8705	0.6691	0.3905	0.1008	0.9871	0.876108	low
TCGA-29-1784	0.446575	0	0.9603	1	1	0.368	0.0817	0.9271	0.578	0.5899	0.0391	0.9947	0.906605	low
TCGA-61-1907	2.60822	0	0.9833	1	1	0.1634	0.1323	0.8933	0.7314	0.3341	0.0187	0.9891	1.06936	high
TCGA-23-1120	0.356164	0	0.9798	0.9727	1	0.0626	0.0902	0.8769	0.6364	0.5833	0.1105	0.9844	0.444127	low
TCGA-23-2084	4.15342	1	0.9805	1	1	0.1809	0.1538	0.943	0.5746	0.396	0.0782	0.9914	1.13721	high
TCGA-61-2009	3.32055	0	0.9845	0.9505	1	0.3472	0.0931	0.7973	0.8133	0.3628	0.1232	1	0.382676	low
TCGA-24-0966	0.635616	0	0.9431	0.9632	1	0.8032	0.1056	0.906	0.603	0.2828	0.125011	1	1.42192	high
TCGA-09-0369	2.96438	1	0.9126	0.9521	1	0.2669	0.1933	0.9277	0.7588	0.2539	0.0504	0.9879	2.73856	high
TCGA-24-1556	5.88493	1	0.9926	0.9555	1	0.0217	0.0894	0.9246	0.6378	0.6146	0.0465	0.9835	0.370537	low
TCGA-25-1632	4.92877	1	0.9778	0.9555	1	0.3761	0.0631	0.9522	0.7169	0.6308	0.0041	0.9946	0.60414	low
TCGA-24-1603	7.51233	1	0.9808	0.9841	1	0.4115	0.0968	0.9409	0.5195	0.512	0.0158	0.9979	0.632373	low
TCGA-24-1470	0.287671	0	0.9915	0.9719	0.2669	0.2674	0.0865	0.8886	0.5143	0.5325	0.6431	0.9974	19.4134	high
TCGA-59-2363	0.452055	0	0.985	0.9788	1	0.3355	0.0761	0.9532	0.6883	0.3308	0.1846	0.9976	1.04191	high
TCGA-13-1403	0.906849	0	0.9783	0.922	1	0	0.1836	0.8848	0.6186	0.3863	0.16331	0.9937	0.379233	low
TCGA-24-1469	0.758904	0	0.9443	0.9465	1	0.3899	0.0842	0.9175	0.7556	0.4277	0.0228	0.9412	1.97048	high
TCGA-23-1111	0.268493	0	0.9985	0.9981	1	0.3604	0.1834	0.9013	0.4552	0.358	0.1562	0.995	0.776865	low
TCGA-24-2036	5.33425	1	0.9852	0.9878	1	0.2046	0.0875	0.8994	0.5706	0.5325	0.0336	0.9851	0.529397	low
TCGA-36-1571	1.90411	1	0.9913	0.9892	1	0.2867	0.0704	0.8992	0.7158	0.315	0.4952	0.9795	1.41749	high
TCGA-24-2271	2.63562	1	0.9786	1	1	0	0.1456	0.8876	0.6157	0.2867	0.0413	0.975	1.01111	high
TCGA-13-0908	3.73699	0	0.9837	0.9543	1	0.0523	0.154	0.9199	0.4226	1	0.0334	0.9871	0.222737	low
TCGA-13-1482	5.14247	1	0.9851	1	1	0.0793	0.0626	0.9357	0.6287	0.5209	0.049	0.9962	0.607194	low
TCGA-13-1495	4.10411	0	0.9875	1	0.9425	0.2066	0.0547	0.8661	0.3241	0.5019	0	0.9836	0.344228	low
TCGA-04-1648	2.3863	1	0.9846	0.9909	1	0.4881	0.0814	0.9638	0.4362	0.3178	0	1	0.71376	low
TCGA-24-1544	2.24658	1	1	0.9202	1	0.6252	0.0801	0.9673	0.773	0.1773	0.4661	1	1.11369	high
TCGA-61-2110	3.70959	1	0.958	1	1	0.1846	0.174	0.8985	0.6109	0.3748	0.1933	0.9408	3.06333	high
TCGA-24-1464	1.03836	1	0.9912	1	1	0.483787	0.0635	0.8494	0.4231	0.5325	0.0408	0.9745	0.425347	low
TCGA-24-1546	5.35616	1	1	0.9547	1	0.1525	0.1575	0.9317	0.5064	0.2934	0.0632	0.9816	0.537035	low
TCGA-24-0979	3.46301	1	0.9698	1	1	0.2947	0.0904	0.9016	0.5509	0.4928	0.0029	0.9991	0.635727	low
TCGA-24-2019	0.405479	0	0.975	1	1	0.3398	0.1007	0.9155	0.687	0.2716	0.0604	0.9949	1.27218	high
TCGA-24-2298	4.43836	1	0.9482	1	1	0.6035	0.0937	0.8955	0.6073	0.2791	0.203	0.9965	1.779	high
TCGA-25-1627	1.07945	1	0.9814	0.9931	1	0.3366	0.1097	0.9574	0.7564	0.6156	0.1129	1	1.21695	high
TCGA-10-0937	1.66575	1	1	1	1	0.4958	0.1636	0.8844	0.636	0.5203	0.567	0.9414	2.9914	high
TCGA-24-1567	1.43562	1	0.9759	1	0.9734	0.067	0.3802	0.9563	0.5702	0.5706	0.5174	0.9978	3.89851	high
TCGA-24-1844	0.309589	0	0.9812	0.9455	1	0.5041	0.1136	0.9271	0.6406	0.5073	0.1004	1	0.591034	low
TCGA-24-2024	4.84658	1	0.9636	1	1	0.183	0.0804	0.9224	0.6908	0.6353	0.0379	0.9964	0.855671	low
TCGA-25-2401	0.246575	1	0.985	1	1	0	0.1216	0.9126	0.6776	0.3628	0.6044	0.9939	1.42887	high
TCGA-13-1501	2.73699	0	0.9863	1	1	0.2761	0.1164	0.8882	0.3648	0.2168	0	0.9973	0.466383	low
TCGA-61-2000	1.20822	0	0.9552	0.9825	0.996962	0.2817	0.0392	0.8895	0.6011	0.655	0	0.9675	0.701687	low
TCGA-24-1417	0.652055	0	0.9903	1	1	0.2818	0.1115	0.9423	0.7272	0.7091	0.0417	0.9958	0.899137	low
TCGA-13-0726	2.6	1	0.9192	0.9772	1	0.5786	0.1847	0.918	0.5143	0.202	0	0.9816	2.64887	high
TCGA-24-1565	0.854795	1	0.9884	1	0.7383	0	0.083	0.9655	0.6349	0.4023	0	0.9842	3.13836	high
TCGA-25-1314	2.75068	1	0.965	1	1	0.2643	0.1418	0.8753	0.7068	0.5659	0.1658	0.9709	1.55875	high
TCGA-13-1498	3.13425	0	0.9591	1	1	0.5523	0.0749	0.9302	0.5525	0.3062	0	0.9912	1.30656	high
TCGA-23-1022	4.13973	1	0.9649	0.9731	1	0.6256	0.1019	0.9663	0.6383	0.2354	0.0039	0.9904	1.69273	high
TCGA-29-1698	5.69315	0	0.9919	0.9676	1	0.1426	0.1517	0.8661	0.4874	0.4423	0.2434	0.9791	0.475323	low
TCGA-61-2008	2.55342	0	0.9887	1	1	0.2826	0.1413	0.9451	0.5135	0.4402	0.3853	0.979	1.49701	high
TCGA-36-1570	1.79452	0	0.9774	1	1	0.3058	0.0451	0.9458	0.537	0.3455	0	0.9866	0.83334	low
TCGA-04-1517	1.66575	1	0.9862	1	1	0.2588	0.0549	0.8809	0.4627	0.513	0.2616	0.9337	1.04122	high
TCGA-24-1426	0.446575	0	0.9959	0.9904	1	0.262	0.1154	0.8976	0.6153	0.4088	0.3266	0.9124	2.52942	high
TCGA-29-1768	2.60822	1	1	1	0.993086	0.6024	0.1768	0.9347	0.6163	0.3522	0	1	1.3272	high
TCGA-61-1721	0.926027	0	1	0.9935	1	0	0.1231	0.9617	0.62	0.3905	0.012	0.9969	0.685346	low
TCGA-09-1674	0.712329	0	0.9887	1	1	0.2938	0.0766	0.9464	0.6947	0.4527	0.496	0.9974	1.48335	high
TCGA-61-2092	4.30959	0	1	0.9277	1	0.346	0.0916	0.9461	0.6143	0.5523	0.2414	0.9727	0.532972	low
TCGA-24-1846	0.364384	0	0.9368	1	1	0.2255	0.0797	0.908	0.6126	0.5471	0.3933	0.9913	1.54315	high
TCGA-29-1691	4.0274	1	0.9676	1	0.7558	0.3901	0.0852	0.9619	0.5825	0.3628	0.0544	0.9862	4.81787	high
TCGA-23-1114	5.72329	1	0.9708	1	1	0.2381	0.0771	0.9193	0.7534	0.5098	0.0526	0.9965	1.03446	high
TCGA-24-2023	3.73699	1	0.9349	1	1	0.0468	0.1295	0.8137	0.6211	0.2954	0.3503	0.9989	1.03434	high
TCGA-13-1488	5.90137	1	0.9942	1	0.999589	0.3406	0.0861	0.9215	0.5377	0.4227	0.0016	0.978	0.770046	low
TCGA-13-1499	3.2	0	0.9781	1	0.9854	0.2917	0.0848	0.9466	0.6347	0.2891	0.0097	0.9958	1.17728	high
TCGA-24-2280	5.87123	0	0.9894	1	1	0.5017	0.1052	0.899	0.5519	0.4869	0.1451	0.98	0.968146	low
TCGA-24-2033	1.53973	1	0.9497	1	0.992567	0.438	0.1759	0.918	0.6315	0.4202	0.0481	0.989	2.17939	high
TCGA-31-1956	3.67671	0	1	1	1	0.2435	0.1766	0.9304	0.4888	0.5969	0.0212	0.9958	0.613036	low
TCGA-24-1550	3.42192	1	0.9729	1	1	0.2783	0.3168	0.8963	0.5346	0.1877	0.1004	0.9962	2.04489	high
TCGA-25-2398	3.75068	1	0.9748	1	1	0.3598	0.0941	0.9068	0.662	0.2752	0.0198	0.9929	1.12307	high
TCGA-13-0890	5.66575	0	0.991	1	1	0.5324	0.2024	0.8981	0.6724	0.1683	0.032	0.9957	1.72513	high
TCGA-09-2045	2.92877	1	0.9719	1	1	0.3406	0.1003	0.89	0.5828	0.7322	0	1	0.539114	low
TCGA-24-1843	0.290411	0	0.8964	1	1	0	0.1274	0.9046	0.5868	0.2216	0.3571	0.9939	2.73531	high
TCGA-61-2088	0.39726	0	0.9763	0.9669	1	0.2335	0.1782	0.8395	0.5657	0.4359	0.3001	0.9537	1.03342	high
TCGA-24-1103	4.50959	1	0.9493	0.9553	1	0.2693	0.104	0.9392	0.6755	0.5074	0.3116	0.9971	1.10024	high
TCGA-09-1673	0.252055	0	0.9576	0.9918	1	0.4526	0.0487	0.8389	0.7498	0.3889	0.203	0.9879	1.07012	high
TCGA-29-1701	1.41096	1	0.8712	1	1	0.5364	0.1786	0.9354	0.6677	0.2547	0.2795	0.9931	9.12754	high
TCGA-13-0913	2.49863	0	0.9721	0.9698	1	0	0.1583	0.9054	0.6951	0.2819	0.0347	0.9974	0.77167	low
TCGA-36-1568	2.39726	0	0.983	0.9516	1	0.4318	0.0869	0.937	0.6318	0.507	0	0.9958	0.523733	low
TCGA-13-0887	5.55616	1	0.9867	0.988	1	0.6545	0.0539	0.8829	0.6469	0.3702	0.1562	0.9865	0.924532	low
TCGA-10-0938	1.74247	1	0.9962	1	1	0.7275	0.0635	0.9213	0.7812	0.2914	0.4846	0.997	2.24758	high
TCGA-13-A5FT	4.56438	0	0.9872	0.9813	1	0.3628	0.1234	0.8823	0.4572	0.2228	0.4044	0.9879	0.824186	low
TCGA-13-1410	0.391781	0	0.9954	1	1	0.3452	0.1065	0.8725	0.5096	0.3386	0.1401	0.987	0.63839	low
TCGA-24-1555	7.37534	1	0.9882	0.9791	1	0.1275	0.0545	0.9585	0.5955	0.5845	0.4126	0.978	0.870212	low
TCGA-24-1427	0.40274	0	0.9774	1	1	0.2378	0.0856	0.9001	0.5031	0.513	0.0415	0.9964	0.518431	low
TCGA-23-1119	10.8301	0	1	0.9834	1	0.4327	0.0543	0.8215	0.5046	0.5108	0	0.9664	0.324895	low
TCGA-24-1850	0.460274	0	1	1	1	0.4255	0.0945	0.9389	0.625	0.0945	0.0847	0.996	1.19403	high
TCGA-13-1481	7.25479	1	0.9858	1	1	0.295	0.0673	0.9266	0.5601	0.4681	0	0.992	0.643172	low
TCGA-24-2281	3.71781	0	0.9668	1	1	0.464	0.0656	0.8636	0.6464	0.8567	0.3116	0.9495	1.35269	high
TCGA-30-1866	3.05205	1	0.9101	0.9896	1	0.6779	0.0411	0.8454	0.4854	0.5071	0	0.9886	0.912335	low
TCGA-25-1319	5.41644	1	0.9905	0.9653	1	0.6284	0.069	0.9686	0.7193	0.4607	0.6197	0.9808	2.15121	high
TCGA-23-1030	2.4274	0	0.9674	1	1	0.5457	0.0749	0.9166	0.6655	0.406	0.005	0.9953	1.21011	high
TCGA-25-1634	2.98904	1	1	0.9926	1	0.3056	0.0649	0.9684	0.6769	0.313	0	0.9805	1.09851	high
TCGA-36-1577	2.14521	0	0.947	0.9801	1	0.4626	0.178	0.8852	0.6567	0.463	0.4378	0.9903	2.168	high
TCGA-13-0893	3.6137	1	0.9762	1	1	0	0.0586	0.9338	0.7501	0.1651	0.0319	0.992	1.11192	high
TCGA-24-1416	0.531507	0	0.9721	0.9178	1	0.2053	0.0869	0.9912	0.5818	0.467	0.0968	0.9899	0.500143	low
TCGA-25-2404	2.41918	1	0.9987	0.9996	1	0.088	0.0843	0.9212	0.7421	0.313	0.0091	0.9972	0.752723	low
TCGA-04-1361	2.70959	0	0.9535	1	1	0.1601	0.1028	0.9378	0.5192	0.3411	0.0206	0.9853	1.15143	high
TCGA-24-2020	12.6685	1	0.9807	1	1	0.1726	0.0666	0.8284	0.5178	0.4566	0.1853	0.9967	0.360958	low
TCGA-24-1424	0.50137	0	0.9892	1	1	0.4199	0.0777	0.9317	0.7253	0.6527	0.3836	0.9898	1.35664	high
TCGA-13-0714	0.517808	1	0.8886	1	1	0	0.1374	0.8854	0.5394	0.2752	0	1	1.54221	high
TCGA-23-1026	2.23562	0	0.981	1	1	0	0.0971	0.9312	0.6653	0.514	0.0463	0.9962	0.71616	low
TCGA-13-1407	0.50411	0	0.9855	0.9924	1	0.6799	0.1175	0.9089	0.745	0.273	0.0141	0.9825	1.83788	high
TCGA-13-1404	0.550685	0	0.9944	0.9829	1	0.1714	0.0665	0.9035	0.514	0.297	0.127	0.9877	0.475864	low
TCGA-13-1485	1.72329	1	0.9849	0.98	1	0.3723	0.1794	0.9086	0.5142	0.805	0.0147	0.9879	0.563208	low
TCGA-30-1862	0.509589	1	0.9862	1	0.98465	0.2365	0.1103	0.9157	0.6567	0.3897	0.6293	0.9935	1.75526	high
TCGA-24-1474	1.85205	1	0.9881	1	1	0.5798	0.0715	0.9512	0.6956	0.6072	0.2414	1	1.26858	high
TCGA-13-0924	0.506849	0	0.9614	1	1	0.1779	0.142	0.9338	0.587	0.3099	0	0.9914	1.29953	high
TCGA-29-1766	3.28493	1	0.9908	0.9351	1	0.6512	0.0701	0.8305	0.551	0.2784	0.1505	1	0.274616	low
TCGA-61-1918	1.31233	1	1	0.9899	1	0.1201	0.0601	0.9087	0.7484	0.5087	0.2254	0.9923	0.658384	low
TCGA-25-1625	2.30137	1	0.9899	1	0.9785	0.2502	0.086	0.9529	0.5141	0.5829	0	0.9979	0.621672	low
TCGA-61-2101	4.62466	1	0.9824	1	0.98404	0.5627	0.0973	0.9472	0.6878	0.7237	0.0076	0.9918	1.22714	high
TCGA-61-1910	3.08767	0	0.9874	1	1	0.1058	0.0833	0.86	0.5473	0.5804	0.5284	1	0.521424	low
TCGA-30-1853	3.02192	1	0.963	1	1	0.4241	0.0423	0.8794	0.4494	0.5874	0.4044	0.9924	0.685487	low
TCGA-31-1944	3.79726	0	0.9787	0.926	1	0.3788	0.0787	0.8808	0.4892	0.3992	0.0272	0.9957	0.228742	low
TCGA-24-1104	5.29589	1	0.9818	1	1	0.1511	0.1298	0.9487	0.4738	0.3742	0.3165	0.9969	0.996183	high
TCGA-24-1553	4.8411	1	0.9896	1	1	0	0.0715	0.9552	0.7538	0.5422	0.0065	0.9953	0.773465	low
TCGA-13-0923	0.534247	0	0.9952	1	1	0.316	0.1143	0.8845	0.5181	0.1773	0.014	1	0.592264	low
TCGA-04-1530	9.92329	1	0.9584	0.9288	0.993689	0.4645	0.1246	0.8505	0.5814	0.4277	0.0145	0.9919	0.408211	low
TCGA-13-1411	0.350685	0	0.9828	0.9705	1	0.0391	0.095	0.888	0.6308	0.8136	0.4147	0.9777	0.538273	low
TCGA-29-1778	1.24384	0	1	0.9858	1	0.5312	0.0786	0.9321	0.6433	0.5775	0.0814	0.9968	0.680794	low
TCGA-25-2397	1	1	0.9645	1	1	0.5636	0.1572	0.9077	0.5678	0.3779	0.02	0.9735	1.90624	high
TCGA-13-0886	6.18904	0	0.9916	0.9754	1	0.6287	0.1104	0.8739	0.5649	0.4513	0.0429	1	0.508568	low
TCGA-10-0927	6.82192	1	0.9725	0.9695	1	0.0989	0.0793	0.8915	0.6588	0.5459	0	1	0.389862	low
TCGA-29-1763	5.56712	0	0.9696	0.9458	1	0.0878	0.1014	0.92	0.6497	0.5401	0.0299	0.9885	0.464703	low
TCGA-29-1705	1.52055	1	0.9803	0.9759	1	0.1616	0.1258	0.9384	0.6104	0.1664	0.1451	0.9979	0.950435	low
TCGA-13-0730	1.48493	1	0.9514	1	1	0.6128	0.4066	0.8947	0.6598	0.3542	0.3793	0.9663	11.0974	high
TCGA-29-1776	0.986301	0	0.9634	1	1	0.4409	0.1078	0.9367	0.5834	0.5209	0.12774	1	1.19009	high
TCGA-25-1328	5.50411	1	0.9965	0.9918	1	0	0.135	0.9398	0.5805	0.8567	0.0487	1	0.395756	low
TCGA-25-1323	1.08219	1	0.9917	0.995	0.9912	0.2089	0.1471	0.8806	0.6531	0.3555	0.1109	0.9636	1.27949	high
TCGA-13-0905	3.9863	0	0.9838	0.9664	1	0.3	0.1056	0.9161	0.5488	0.4465	0.1355	0.9962	0.526841	low
TCGA-24-1548	1.35068	1	0.9363	0.9903	1	0.182	0.0805	0.9513	0.6228	0.4965	0.0194	0.9531	2.14493	high
TCGA-23-1109	4.27945	1	1	0.9871	1	0.2995	0.1976	0.9079	0.5956	0.4132	0.2254	0.9889	1.04736	high
TCGA-24-2267	3.96164	1	0.9836	0.992	0.7502	0	0.0891	0.8826	0.5342	0.685	0.1933	1	1.12045	high
TCGA-61-2109	1.72329	1	0.9717	1	1	0.391	0.0657	0.8998	0.6231	0.3826	0.6293	0.9927	1.59552	high
TCGA-25-1320	3.16438	1	0.9701	1	1	0.0262	0.129	0.9008	0.5846	0.514	0.063	0.9928	0.707846	low
TCGA-24-1616	3.1863	1	0.9672	0.9488	1	0.2763	0.1025	0.944	0.5101	0.7593	0.3679	0.9846	0.615519	low
TCGA-61-1741	2.80548	1	1	1	1	0.2602	0.0593	0.9461	0.6892	0.1942	0.0338	0.9587	1.57431	high
TCGA-13-0885	7.61644	0	0.9881	1	1	0.36504	0.0959	0.8989	0.577	0.2534	0.203	1	0.867782	low
TCGA-25-1313	2.24658	1	0.9943	0.9613	1	0.1262	0.1126	0.9305	0.4758	0.5071	0.1168	1	0.320922	low
TCGA-61-2097	5.05205	0	0.984	1	1	0.1474	0.1319	0.8424	0.6009	0.9111	0.0702	0.9986	0.333153	low
TCGA-09-0367	1.49863	1	0.9776	1	0.772	0.5821	0.0919	0.9007	0.7938	0.5325	0	1	3.58599	high
TCGA-04-1364	2.80548	1	0.9825	1	1	0.4323	0.0804	0.9214	0.7178	0.306	0.0825	0.9929	1.32078	high
TCGA-30-1718	4.32603	1	0.963	1	1	0.6443	0.0881	0.961	0.4673	0.5911	0.127	0.9946	1.20941	high
TCGA-23-2078	7.29041	0	0.9736	0.975	1	0.3949	0.1372	0.8733	0.5871	0.2489	0.1805	0.9865	0.962917	low
TCGA-25-1871	2.08219	1	0.9825	1	1	0.5623	0.0791	0.9069	0.659	0.4869	0.389	0.9975	1.30786	high
TCGA-31-1951	1.87397	0	0.9745	0.9824	1	0.2141	0.1146	0.8632	0.5259	0.2143	0.4752	0.9967	0.808118	low
TCGA-25-1326	3.42192	1	0.9878	0.9495	1	0.2983	0.1058	0.9094	0.5452	0.4081	0.2535	0.988	0.515808	low
TCGA-61-2003	0.334247	0	0.9686	1	1	0.0728	0.0913	0.8914	0.4567	0.5325	0.2933	0.9925	0.583398	low
TCGA-29-1783	0.60274	0	0.9851	0.9902	0.9902	0.572	0.1058	0.9201	0.6839	0.3514	0.3374	1	1.55955	high
TCGA-13-0891	5.75068	0	0.9738	1	1	0.6426	0.0565	0.646	0.4672	0.4026	0.0392	1	0.153791	low
TCGA-24-1924	2.51781	1	0.875	0.9944	1	0.4013	0.0987	0.9147	0.621	0.5302	0.0598	0.9852	3.03448	high
TCGA-30-1891	2.50411	1	0.9499	1	1	0	0.1003	0.9814	0.6225	0.3489	0	0.9933	1.43475	high
TCGA-13-1483	2.45205	1	0.9799	1	1	0.3659	0.1055	0.9155	0.61	0.5744	0.0172	0.9945	0.793178	low
TCGA-57-1993	2.09041	0	0.9646	0.9905	1	0.3812	0.1017	0.8718	0.5746	0.7248	0.1562	0.9822	0.728926	low
TCGA-29-1769	1.91507	0	0.9927	1	1	0.5597	0.0661	0.9464	0.6144	0.1608	0.3039	0.9966	1.55527	high
TCGA-09-2048	0.378082	1	0.9118	0.9733	1	0.4327	0.0739	0.8838	0.5413	0.2479	0.0688	0.9782	1.47489	high
TCGA-23-1110	4.54247	0	1	1	1	0	0.0402	0.9416	0.7026	0.0628	0.0187	1	0.723462	low
TCGA-24-2026	2.90137	1	0.9783	1	0.993486	0.3513	0.0619	0.9191	0.5921	0.6103	0.4369	0.9911	1.05693	high
TCGA-13-0799	0.649315	0	0.9118	0.9799	1	0.523	0.1082	0.9265	0.5762	0.3051	0.2152	0.9919	2.47053	high
TCGA-57-1584	1.76164	0	0.9852	0.9132	1	0	0.0883	0.9176	0.6176	0.7266	0.2254	1	0.192083	low
TCGA-31-1953	0.558904	0	0.9792	0.9561	1	0.2989	0.0879	0.807	0.5293	0.464	0.0278	0.9847	0.243939	low
TCGA-09-1662	7.44384	1	0.968	1	1	0.1157	0.0918	0.9538	0.6249	0.3926	0.1603	0.9895	1.28296	high
TCGA-25-1630	3.18356	1	0.9937	0.9954	1	0.3918	0.113	0.8994	0.3832	0.5047	0	1	0.371133	low
TCGA-13-0766	1.78356	0	1	1	0.996314	0.8499	0.2073	0.901	0.4274	0.1788	0.0841444	1	1.27748	high
TCGA-04-1356	4.10685	1	0.9739	1	1	0.6834	0.1113	0.9091	0.5043	0.3562	0.0279	0.9681	1.5562	high
TCGA-57-1586	1.86027	0	0.9908	0.98	1	0	0.1163	0.93	0.5927	0.8567	0.1129	0.9888	0.41363	low
TCGA-5X-AA5U	0.989041	0	0.9601	0.9722	1	0.1921	0.134	0.908	0.5214	0.4247	0.0615	0.9924	0.670357	low
TCGA-13-0888	5.86575	0	0.9808	0.9845	1	0.4235	0.1488	0.9026	0.6896	0.603	0.0133	0.9722	1.18987	high
TCGA-59-2352	0.783562	1	0.986	1	1	0.581	0.1757	0.9338	0.7386	0.71	0.3542	1	1.98176	high
TCGA-29-1690	3.96712	1	0.9842	1	1	0.3143	0.1071	0.901	0.5347	0.4607	0.0155	1	0.581786	low
TCGA-61-1914	4.71781	0	0.9911	1	1	0	0.1123	0.9463	0.4745	0.2489	0	0.993	0.620712	low
TCGA-24-2254	4.75616	1	0.9886	0.991	1	0.1133	0.1385	0.8762	0.5805	0.5741	0.3614	0.9965	0.608507	low
TCGA-61-2095	5.13699	1	0.9924	1	0.9941	0.3249	0.1624	0.8308	0.511	0.6774	0.3069	0.9942	0.523584	low
TCGA-13-1512	0.257534	0	0.9871	0.9653	1	0	0.1059	0.8313	0.624	0.2606	0.4894	0.9961	0.464221	low
TCGA-36-1576	2.50685	0	0.9951	1	1	0.2467	0.0896	0.928	0.643	0.3965	0.0485	0.9913	0.81991	low
TCGA-36-1574	1.87945	0	0.9428	0.9904	0.994575	0.3149	0.1261	0.9296	0.717	0.7621	0.3374	0.9888	1.97456	high
TCGA-13-1511	0.326027	0	0.9902	1	1	0.0458	0.0753	0.8695	0.4817	0.2335	0.5046	0.9931	0.618551	low
TCGA-23-1021	3.96164	1	0.9763	0.9611	1	0	0.1424	0.9921	0.6282	0.1995	0.3001	0.9516	2.37259	high
TCGA-30-1892	4.06575	1	0.9616	1	1	0.4876	0.0753	0.8941	0.5196	0.2321	0	1	0.859047	low
TCGA-61-2094	5.97808	0	0.9682	0.9758	1	0	0.0774	0.8811	0.4654	0.7908	0.2616	0.9826	0.336909	low
TCGA-57-1583	0.947945	1	0.9913	0.9783	0.997	0.4869	0.0705	0.9584	0.7787	0.4371	0.1036	0.9926	1.23104	high
TCGA-25-1633	5.18082	1	1	1	1	0.6326	0.1293	0.9649	0.6709	0.7915	0.0299	0.995	1.10847	high
TCGA-61-1911	3.54247	0	1	1	1	0.2224	0.0778	0.894	0.5659	0.406	0.0137	1	0.430463	low
TCGA-24-1552	3.44932	1	0.9814	0.9789	0.998237	0.1993	0.0927	0.9407	0.7534	0.1619	0.0222	0.9917	1.17944	high
TCGA-24-1431	1.59726	1	0.9835	1	0.8494	0.3974	0.0728	0.9427	0.7567	0.2645	0.0578	0.9937	3.12448	high
TCGA-24-1425	0.49589	0	0.9857	0.989	0.8818	0.4568	0.1354	0.9116	0.3775	0.4342	0.3374	0.9866	1.468	high
TCGA-24-1423	0.520548	0	0.9731	0.9276	1	0.1792	0.0942	0.9359	0.5622	0.4756	0.1658	1	0.359142	low
TCGA-30-1714	3.1726	1	0.9754	0.9771	1	0.5493	0.1007	0.8898	0.59	0.1855	0.0068	0.9892	0.907806	low
TCGA-25-1315	4.33699	1	0.9916	0.9982	1	0.535	0.1623	0.9329	0.6398	0.3052	0.309	1	1.81552	high
TCGA-13-0916	1.76438	0	0.9815	1	1	0.4708	0.1519	0.9447	0.6722	0.3352	0.6317	0.9869	3.48841	high
TCGA-24-1419	0.654795	0	0.9763	1	1	0	0.0821	0.9278	0.6279	0.5625	0.1805	0.9982	0.688766	low
TCGA-13-1492	6.12877	0	0.9958	0.9963	1	0.3991	0.1197	0.9404	0.5668	0.2996	0.2795	0.9867	1.3389	high
TCGA-04-1350	5.33151	1	0.9732	0.9769	1	0.3752	0.0636	0.9496	0.5949	0.2956	0.0055	1	0.768832	low
TCGA-23-1123	2.78904	1	0.9926	0.9877	1	0.3874	0.0854	0.9049	0.6151	0.3014	0.4885	0.9847	1.24294	high
TCGA-13-0800	0.676712	0	1	0.9823	1	0.1601	0.0719	0.9426	0.8003	0.2891	0.0738	0.9922	0.920922	low
TCGA-09-0364	2.43014	1	0.9177	0.9945	1	0.5063	0.0913	0.885	0.608	0.6464	0.4562	0.9905	2.06003	high
TCGA-13-0762	2.68767	0	0.9644	1	0.9747	0.503	0.1346	0.9001	0.5742	0.406	0.0747	0.9971	1.34924	high
TCGA-29-1694	3.25205	1	0.9727	1	1	0.1686	0.1291	0.9376	0.657	0.679	0.0536	0.9984	0.89272	low
TCGA-13-0883	5.74521	1	0.9923	0.8943	1	0	0.1251	0.9335	0.7791	0.4967	0.127	1	0.279763	low
TCGA-61-2113	1.85205	1	0.9723	0.9942	1	0.2309	0.112	0.8911	0.7315	0.4344	0.4287	0.9953	1.39081	high
TCGA-61-2104	6.40548	0	0.9933	0.9587	1	0.0861	0.1059	0.9077	0.6771	0.6833	0.1535	0.9806	0.463583	low
TCGA-09-1668	4.6137	0	0.9691	1	1	0.268	0.0689	0.8875	0.6181	0.525	0.0697	0.9945	0.677825	low
TCGA-13-0906	3.74521	0	0.9931	0.9379	1	0.3316	0.0726	0.9416	0.5823	0.3056	0.1766	0.9961	0.452235	low
TCGA-04-1514	4.71233	1	0.9944	0.9817	1	0.171	0.1003	0.9467	0.7413	0.3597	0.3853	0.9896	1.32465	high
TCGA-25-1877	2	1	0.9156	1	1	0.7264	0.3006	0.9049	0.4892	0.1873	0.1227	1	5.00439	high
TCGA-04-1331	3.66027	1	0.9957	1	1	0.348	0.1156	0.9171	0.5503	0.5443	0	0.9833	0.713988	low
TCGA-13-0768	0.70411	0	0.9956	1	1	0.6063	0.1999	0.8569	0.6986	0.3974	0.1451	0.976	1.74686	high
TCGA-13-0765	2.38082	0	0.9389	1	1	0.825	0.1158	0.9169	0.549	0.3922	0.0091	1	1.86127	high
TCGA-10-0928	1.54247	1	0.992	1	0.9935	0.2454	0.0268	0.9383	0.6477	0.6839	0	0.9876	0.575424	low
TCGA-29-1781	0.69863	0	1	1	0.8094	0.2625	0.0735	0.9092	0.67	0.4576	0.1257	0.9843	1.99436	high
TCGA-23-1029	0.734247	0	0.9601	0.9631	1	0.3761	0.1124	0.9407	0.5201	0.7471	0.2588	0.9852	0.80244	low
TCGA-24-1849	0.482192	0	0.9801	1	1	0	0.1578	0.8942	0.3886	0.3232	0.0204	0.9945	0.486027	low
TCGA-25-1316	3.50411	1	0.9915	1	0.9912	0	0.2618	0.9715	0.6139	0.5475	0.0128	0.9923	1.41818	high
TCGA-24-1557	3.32329	1	0.9625	0.9657	1	0.5344	0.0853	0.946	0.4387	0.3326	0.3374	1	0.908218	low
TCGA-24-1105	3.95068	1	0.972	1	1	0.5619	0.1194	0.8914	0.6869	0.6022	0.0262	0.9826	1.29252	high
TCGA-25-1628	1.71781	1	0.986	0.9769	1	0.4675	0.0828	0.9313	0.5752	0.4386	0.0596	0.9885	0.736826	low
TCGA-24-2038	3.70959	1	0.9895	1	1	0	0.0582	0.962	0.6005	0.3411	0	0.9948	0.658152	low
TCGA-25-1870	1.24658	1	0.9944	1	1	0.2566	0.0553	0.9441	0.6802	0.603	0.0694	1	0.655943	low
TCGA-04-1343	0.989041	1	0.9655	0.9595	0.6669	0.3139	0.1325	0.9087	0.45	0.3555	0.4752	0.9933	4.1393	high
TCGA-20-1685	1.39178	0	0.9847	0.9765	1	0.3822	0.0883	0.9114	0.6363	0.5874	0.0504	0.9788	0.714042	low
TCGA-24-2290	3.01918	1	1	0.9894	0.9881	0.157	0.2051	0.9343	0.6228	0.5057	0	0.9959	0.853151	low
TCGA-04-1338	3.88493	0	0.9738	0.9625	1	0.3079	0.0856	0.8715	0.4246	0.5452	0.0357	1	0.246382	low
TCGA-09-1669	2.54247	0	0.9644	0.9865	1	0.2647	0.1276	0.9539	0.552	0.6469	0.7038	0.9809	2.00997	high
TCGA-09-1670	1.49863	0	0.9939	0.8831	1	0.1407	0.0831	0.9583	0.586	0.1946	0.0992	0.9807	0.293705	low
TCGA-31-1946	2.51507	0	0.9929	0.9438	1	0	0.0956	0.8978	0.5267	0.3942	0.15476	0.9902	0.269849	low
TCGA-10-0933	1.22192	1	0.9802	0.9945	1	0.7717	0.1943	0.9315	0.5684	0.2727	0	0.9755	2.49462	high
TCGA-29-1770	2.03014	0	0.9847	0.9853	1	0.3931	0.0544	0.9483	0.6388	0.5985	0.0176	0.9946	0.668821	low
TCGA-29-A5NZ	2.98082	1	0.9794	0.9961	1	0.1363	0.1505	0.9382	0.6074	0.527	0.1255	0.9778	1.23318	high
TCGA-29-1785	3.02466	1	0.9695	0.9875	0.995467	0.5689	0.0697	0.9306	0.6967	0.4344	0.0215	0.9912	1.27215	high
TCGA-61-1736	4.06575	1	0.9556	1	1	0.3639	0.0968	0.8995	0.584	0.4749	0	0.9965	0.902748	low
TCGA-13-0804	2.93973	1	0.9765	1	0.8072	0.5109	0.0994	0.9247	0.5903	0.3083	0.10617	0.9531	5.73538	high
TCGA-24-1430	2.36438	1	0.9728	0.9603	1	0.5317	0.0568	0.9649	0.6553	0.494	0.1533	0.9794	1.15154	high
TCGA-61-2002	1.49863	0	0.9766	0.9939	1	0	0.1262	0.9571	0.4448	0.484	0.3116	1	0.728036	low
TCGA-24-1604	7.36438	1	0.9886	0.9538	1	0.1916	0.1093	0.9569	0.6048	0.823	0.0553	0.9923	0.399965	low
TCGA-29-1777	1.02466	0	1	0.9715	1	0.5636	0.1399	0.8873	0.6295	0.2547	0	0.9852	0.808329	low
TCGA-04-1542	7.01644	1	0.9955	0.9981	1	0	0.0827	0.9079	0.4053	0.6811	0	1	0.223585	low
TCGA-23-2077	9.65753	0	0.9737	0.971	1	0.2823	0.1078	0.9584	0.4935	0.4768	0.0581	0.9848	0.741161	low
TCGA-09-1661	3.20274	1	0.9922	0.9287	1	0.2107	0.1452	0.9374	0.3974	0.5969	0.127	0.8939	0.995979	high
TCGA-13-0720	3.71233	1	0.9861	1	1	0.42232	0.0983	0.8762	0.5819	0.4158	0.119	0.9873	0.796875	low
TCGA-13-1496	0.353425	1	0.9494	0.9762	1	0.5794	0.0733	0.9113	0.6426	0.3361	0.4393	1	1.63621	high
TCGA-59-A5PD	1.70959	1	0.9614	0.9844	0.99705	0.4238	0.0959	0.909	0.4868	0.5201	0.1846	0.9888	0.835262	low
TCGA-29-1696	2.8274	1	0.9638	1	1	0.4634	0.0805	0.9428	0.6014	0.1268	0.4231	0.999	2.23375	high
TCGA-24-1562	3.79178	1	0.9953	1	1	0.2355	0.0764	0.9131	0.5909	0.3511	0.0163	0.9886	0.661373	low
TCGA-13-1509	0.347945	0	0.9704	0.9723	1	0.3741	0.161	0.8407	0.526	0.4877	0.2305	0.9835	0.678577	low
TCGA-29-1695	3.36712	1	0.9856	1	1	0.2314	0.1247	0.918	0.6014	0.6721	0.1728	0.9603	1.22822	high
TCGA-23-1113	2.6	1	1	1	0.99669	0	0.092	0.941	0.7404	0.1809	0.1625	0.9647	1.65579	high
TCGA-24-2297	4.65479	1	0.9679	0.9861	1	0.1391	0.0849	0.846	0.6272	0.2854	0.1915	0.9796	0.762038	low
TCGA-13-1487	1.86575	1	0.9723	1	1	0.4028	0.0568	0.9587	0.4497	0.4686	0.0626	0.9922	0.798937	low
TCGA-04-1655	3.78082	1	0.9916	1	1	0.7502	0.0588	0.9862	0.4579	0.4158	0.3001	0.9912	1.41267	high
TCGA-13-0725	1.03288	1	0.9693	1	1	0.5666	0.1042	0.9563	0.6177	0.2582	0	0.988	1.92194	high
TCGA-61-2102	0.539726	1	0.9836	1	0.9876	0.4618	0.4923	0.9598	0.8011	0.2956	0.762	0.9963	20.0328	high
TCGA-09-0366	4.8137	1	0.9816	1	1	0.3431	0.1164	0.9186	0.8288	0.3957	0.056	0.9913	1.62682	high
TCGA-61-1733	2.64932	0	0.9587	1	1	0.5393	0.2309	0.9469	0.7211	0.5325	0	0.9867	3.28189	high
TCGA-09-2044	0.509589	0	0.9501	1	1	0.2528	0.1402	0.9237	0.634	0.1396	0.11507	1	1.87679	high
TCGA-24-1930	6.7589	1	0.9568	0.9792	1	0.2164	0.1077	0.9182	0.5906	0.3875	0.4044	1	1.1173	high
TCGA-24-1436	0.712329	1	0.9989	0.9488	1	0	0.1075	0.8893	0.4816	0.5435	0.3542	0.9635	0.377771	low
TCGA-29-2414	7.18082	1	1	0.987	1	0.6648	0.108	0.9362	0.7763	0.4607	0.0173	0.9967	1.22381	high
TCGA-10-0934	0.558904	1	1	0.9873	0.999633	0.418187	0.0976	0.9237	0.4475	0.1979	0.0154	0.9024	2.05609	high
TCGA-OY-A56P	3.30685	0	0.9585	0.9348	1	0.254	0.1592	0.931	0.6104	0.7014	0.2254	0.985	0.733048	low
TCGA-59-2351	9.67671	0	0.986	0.9259	1	0	0.0897	0.8853	0.5513	0.6247	0	0.9836	0.174955	low
TCGA-25-1318	2.91507	1	0.9866	0.9794	0.9044	0.1237	0.105	0.9225	0.5313	0.3548	0	0.9809	0.940213	low
TCGA-59-2350	1.86027	1	0.971	0.9861	1	0	0.1262	0.9314	0.6067	0.3459	0.0727	1	0.760877	low
TCGA-13-1409	0.569863	0	0.97	0.9753	1	0.4213	0.0528	0.9051	0.676	0.6214	0.0081	1	0.543656	low
TCGA-61-2111	10.4795	0	0.9817	0.9865	1	0	0.0757	0.9107	0.6311	0.848	0.2764	0.9968	0.434052	low
TCGA-29-2428	3.7589	0	0.9667	0.9626	0.994389	0	0.0731	0.8924	0.7187	0.1905	0.0229	1	0.558913	low
TCGA-24-1418	0.665753	0	0.9769	0.9949	1	0.317	0.0643	0.8979	0.5024	0.7312	0.0085	0.9965	0.383179	low
TCGA-36-1569	2.42466	0	0.9744	1	1	0.0491	0.0998	0.9729	0.5248	0.603	0	0.9959	0.683625	low
TCGA-23-1116	0.380822	0	1	0.9803	1	0.4158	0.1644	0.7861	0.5672	0.0691	0.0299	0.9919	0.465825	low
TCGA-09-1666	4.8	0	0.9853	1	1	0.4272	0.0801	0.9147	0.5159	0.5038	0	0.9866	0.679182	low
TCGA-29-2425	5.41644	0	0.9865	1	1	0	0.0284	0.9292	0.6884	0.7116	0.3266	0.9838	0.710422	low
TCGA-36-1578	2.32055	0	0.921	1	1	0.26036	0.0809	0.9546	0.5788	0.4991	0.4304	1	2.22673	high
TCGA-24-0970	0.969863	1	0.9703	1	1	0.3912	0.0939	0.854	0.7006	0.2275	0.0158	0.9967	0.955242	low
TCGA-09-1659	0.832877	1	0.9862	0.9918	0.9603	0.7668	0.1002	0.9298	0.6841	0.1631	0.0231	0.986	2.31973	high
TCGA-04-1362	3.69315	1	0.9924	0.9713	1	0.2965	0.0892	0.9434	0.4972	0.406	0.4044	0.9907	0.727588	low
TCGA-61-1743	3.6411	1	0.955	0.9904	1	0.4737	0.097	0.9569	0.719	0.467	0.0094	0.9946	1.73044	high
TCGA-23-1028	4.11781	0	0.9776	0.9722	1	0	0.0663	0.9242	0.5882	0.2085	0.0024	1	0.461135	low
TCGA-13-0727	1.26575	1	1	0.9924	1	0.5885	0.1249	0.863	0.6986	0.4454	0.0046	0.9441	1.50636	high
TCGA-25-1329	1.25205	1	0.9958	0.9759	1	0.0942	0.1895	0.9025	0.6178	0.5545	0.198	0.9858	0.713555	low
TCGA-04-1347	5.25753	0	0.9691	1	1	0.7514	0.1005	0.8704	0.6145	0.6103	0	1	0.846322	low
TCGA-25-2393	3.16986	1	0.9963	0.9671	0.9984	0.3369	0.0979	0.9707	0.7892	0.4478	0.0266	0.9854	1.10286	high
TCGA-25-2391	4.08767	1	0.9619	0.9941	1	0.2799	0.2113	0.942	0.6006	0.6492	0.6471	0.9958	2.51192	high
TCGA-24-1463	6.07671	1	0.9884	1	1	0.4178	0.0992	0.8833	0.4764	0.5908	0.3165	0.9877	0.675834	low
TCGA-09-2054	1.74521	1	1	0.9543	1	0.4112	0.1411	0.8808	0.7619	0.4919	0.0919	1	0.540173	low
TCGA-24-1845	0.317808	0	1	1	1	0.1722	0.0712	0.9363	0.5694	0.4677	0.0297	0.8636	3.31491	high
TCGA-20-0991	2.18356	0	0.9079	1	0.998975	0.9412	0.1088	0.892	0.6872	0.3992	0.0138	0.9952	3.52723	high
TCGA-WR-A838	0.832877	1	0.8965	0.9888	1	0.348	0.1437	0.9438	0.6782	0.406	0.0335	0.978	4.0629	high
TCGA-59-2348	15.0164	0	0.9762	0.9723	1	0.5097	0.1041	0.9068	0.6282	0.5548	0	1	0.620268	low
TCGA-24-2027	9.14247	1	0.9603	0.9741	1	0.088	0.2063	0.8627	0.5418	0.2881	0.3017	0.9862	1.03696	high
TCGA-09-2051	5.25753	0	1	0.9298	1	0	0.1136	0.9545	0.6691	0.5897	0.1013	0.9817	0.384029	low
TCGA-23-1122	3.25753	1	0.9812	0.9654	1	0.2355	0.0733	0.9322	0.5916	0.4465	0.0204	0.9861	0.549912	low
TCGA-13-0911	2.30959	0	0.8834	1	1	0.36117	0.2281	0.8295	0.4862	0.3247	0.0478	1	2.08248	high
TCGA-13-1489	6.90685	0	0.977	0.9725	1	0.4564	0.1125	0.8809	0.318	0.4486	0.003	1	0.299287	low
TCGA-04-1332	3.41644	1	0.96	0.9619	1	0.4344	0.1882	0.8869	0.5511	0.3319	0.1255	0.9759	1.24679	high
TCGA-25-1322	0.249315	1	0.9876	1	1	0.6156	0.0751	0.8394	0.6493	0.3942	0.1437	0.9952	0.7398	low
TCGA-13-0760	0.961644	1	0.9874	0.9609	0.993333	0.39434	0.1625	0.9352	0.6455	0.2782	0	0.9938	0.948989	low
TCGA-24-1435	3.6274	1	0.9757	1	1	0.4509	0.1168	0.9669	0.6033	0.4658	0.5046	1	2.05723	high
TCGA-25-2396	0.252055	1	0.928	1	0.985778	0.6036	0.0793	0.9445	0.6468	0.3628	0	0.9889	2.74711	high
TCGA-13-1405	0.613699	0	0.9776	0.9894	0.9365	0	0.2606	0.9365	0.5543	0.1346	0.3827	0.9864	3.07155	high
TCGA-13-0919	1.2411	0	0.9642	1	1	0.3695	0.2365	0.8389	0.5576	0.2696	0.2535	0.9933	1.52349	high
TCGA-29-1693	8.48219	0	0.9879	0.9893	1	0.1112	0.1107	0.9342	0.5496	0.301	0.0182	0.9739	0.864601	low
TCGA-29-1697	2.6	1	0.9891	1	1	0	0.0992	0.9613	0.6565	0.252	0.5878	0.9815	2.03524	high
TCGA-13-0795	1.63288	0	0.9462	1	1	0.8856	0.12	0.8882	0.5171	0.3171	0	0.9905	1.75774	high
TCGA-13-0920	1.15068	0	0.9706	0.9641	1	0.1232	0.0863	0.9108	0.6206	0.5325	0.0098	1	0.413865	low
TCGA-36-1580	2.01918	1	0.9848	0.9358	1	0.3703	0.1632	0.9134	0.715	0.7063	0	0.996	0.477132	low
TCGA-09-2053	3.31233	0	1	1	1	0.3415	0.0706	0.838	0.5895	0.2476	0.0095	1	0.403375	low
TCGA-24-1923	1.89041	1	0.9794	0.9855	1	0.7166	0.1058	0.9027	0.5137	0.315	0.0462	0.9809	1.08312	high
TCGA-09-1667	5.15616	0	0.9689	0.9552	1	0.3672	0.0741	0.9138	0.7078	0.5019	0	0.9736	0.806686	low
TCGA-29-1688	6.57534	1	0.991	0.9244	1	0	0.1071	0.9283	0.5738	0.2645	0	1	0.253364	low
TCGA-13-0900	4.75616	0	0.9636	0.9379	1	0.2002	0.0952	0.8954	0.5183	0.3925	0	0.9937	0.329585	low
TCGA-24-2035	2.34795	1	0.9757	0.9767	1	0.4851	0.1103	0.8796	0.372	0.8416	0.1099	0.9945	0.309232	low
TCGA-25-1321	2.83014	1	0.9583	1	1	0.2004	0.0606	0.8854	0.5915	0.7147	0.1884	0.9793	0.771066	low
TCGA-29-1710	2.60548	1	0.9661	1	1	0.0989	0.1108	0.9452	0.4918	0.5969	0.0398	0.9921	0.717508	low
TCGA-24-1560	3.67397	1	0.9735	1	1	0.4076	0.0936	0.9581	0.6315	0.3206	0	0.9858	1.55579	high
TCGA-25-1635	4.33699	1	0.9818	1	1	0.0953	0.1152	0.9572	0.6242	0.5475	0.449	0.98	1.6083	high

## Sheet: table 3d2
id	coef	HR	HR.95L	HR.95H	pvalue
LIMCH1|69114|AT	-11.1846	1.38859e-05	1.37075e-08	0.0140667	0.00153741
DDX19B|37347|AT	11.527	101419	46.9174	2.19232e+08	0.00325823
KCNIP1|74491|AT	-4.83564	0.00794157	0.000418669	0.15064	0.00127899
ZNF98|48807|AT	0.877908	2.40586	1.21817	4.75153	0.0114611
ZFP64|59811|AT	3.89891	49.3487	3.3711	722.404	0.00440658
CEP68|53777|AT	5.76176	317.908	6.09663	16577.3	0.00428965
SMIM7|48185|AT	2.10457	8.20356	1.57286	42.7873	0.012511
ZNF530|52302|AT	-0.85683	0.424506	0.180707	0.997222	0.0492584
SOX15|39009|AT	1.00286	2.72606	1.25844	5.90524	0.0109957
ERRFI1|531|AT	-13.9066	9.12935e-07	9.36418e-11	0.0089004	0.0030022

[truncated: 10 more sheets: table 3e1, table 3e2, table 3f1, table 3f2, table 3g1, table 3g2, table 4, table5, table 6, table 7]
